# Supplementary material for: The sedimentation datasets of Keuliling reservoir
Source: Data Brief. 2020 Aug 19;32:106181. doi: 10.1016/j.dib.2020.106181 (PMC7452631; doi:10.1016/j.dib.2020.106181)
Supplement: Supplementary file 1 [file mmc1.zip]

Archive with 11 entries (7 files):
- Appendix/
- Appendix/Appendix 3. DEM of Result/
- Appendix/Appendix 3. DEM of Result/DOD Result.dem
- Appendix/Appendix 2. DoD Boundary/
- Appendix/Appendix 2. DoD Boundary/Calculation Boundary.shx
- Appendix/Appendix 2. DoD Boundary/Calculation Boundary.shp
- Appendix/Appendix 2. DoD Boundary/Calculation Boundary.prj
- Appendix/Appendix 2. DoD Boundary/Calculation Boundary.dbf
- Appendix/Appendix 1. DEM of Keuliling DAM year 2013 and 2018/
- Appendix/Appendix 1. DEM of Keuliling DAM year 2013 and 2018/Keuliling 2018.dem
- Appendix/Appendix 1. DEM of Keuliling DAM year 2013 and 2018/Keuliling 2013.dem
