# Supplementary material for: The sedimentation datasets of Keuliling reservoir
Source: Data Brief. 2020 Aug 19;32:106181. doi: 10.1016/j.dib.2020.106181 (PMC7452631; doi:10.1016/j.dib.2020.106181)
Supplement: Supplementary file 1 [file mmc1.zip › Appendix/Appendix 3. DEM of Result/DOD Result.dem]

Autodesk Export Surface2DEM                                                                                                                                1     1    46   0.000000000000000D+00   0.000000000000000D+00   0.000000000000000D+00   0.000000000000000D+00   0.000000000000000D+00   0.000000000000000D+00   0.000000000000000D+00   0.000000000000000D+00   0.000000000000000D+00   0.000000000000000D+00   0.000000000000000D+00   0.000000000000000D+00   0.000000000000000D+00   0.000000000000000D+00   0.000000000000000D+00     2     2     4   0.772715544103637D+06   0.590510505195683D+06   0.772715544103637D+06   0.591211505195683D+06   0.775390544103636D+06   0.591211505195683D+06   0.775390544103636D+06   0.590510505195683D+06   0.305000000000000D+02   0.505000000000000D+02   0.000000000000000D+00     00.500000E+010.500000E+010.100000E+01     1   535                       2   3      60                                                                                                                                 1     1   696     1   0.772718044103637D+06   0.590513005195683D+06   0.000000000000000D+00   0.000000000000000D+39   0.000000000000000D+39-32767-32767-32767-32767-32767-32767-32767-32767-32767-32767-32767-32767-32767-32767-32767-32767-32767-32767-32767-32767-32767-32767-32767-32767-32767-32767-32767-32767-32767-32767-32767-32767-32767-32767-32767-32767-32767-32767-32767-32767-32767-32767-32767-32767-32767-32767-32767-32767-32767-32767-32767-32767-32767-32767-32767-32767-32767-32767-32767-32767-32767-32767-32767-32767-32767-32767-32767-32767-32767-32767-32767-32767-32767-32767-32767-32767-32767-32767-32767-32767-32767-32767-32767-32767-32767-32767-32767-32767-32767-32767-32767-32767-32767-32767-32767-32767-32767-32767-32767-32767-32767-32767-32767-32767-32767-32767-32767-32767-32767-32767-32767-32767-32767-32767-32767-32767-32767-32767-32767-32767-32767-32767-32767-32767-32767-32767-32767-32767-32767-32767-32767-32767-32767-32767-32767-32767-32767-32767-32767-32767-32767-32767-32767-32767-32767-32767    -32767-32767-32767-32767-32767-32767-32767-32767-32767-32767-32767-32767-32767-32767-32767-32767-32767-32767-32767-32767-32767-32767-32767-32767-32767-32767-32767-32767-32767-32767-32767-32767-32767-32767-32767-32767-32767-32767-32767-32767-32767-32767-32767-32767-32767-32767-32767-32767-32767-32767-32767-32767-32767-32767-32767-32767-32767-32767-32767-32767-32767-32767-32767-32767-32767-32767-32767-32767-32767-32767-32767-32767-32767-32767-32767-32767-32767-32767-32767-32767-32767-32767-32767-32767-32767-32767-32767-32767-32767-32767-32767-32767-32767-32767-32767-32767-32767-32767-32767-32767-32767-32767-32767-32767-32767-32767-32767-32767-32767-32767-32767-32767-32767-32767-32767-32767-32767-32767-32767-32767-32767-32767-32767-32767-32767-32767-32767-32767-32767-32767-32767-32767-32767-32767-32767-32767-32767-32767-32767-32767-32767-32767-32767-32767-32767-32767-32767-32767-32767-32767-32767-32767-32767-32767-32767-32767-32767-32767-32767-32767-32767-32767-32767-32767-32767-32767-32767-32767-32767-32767    -32767-32767-32767-32767-32767-32767-32767-32767-32767-32767-32767-32767-32767-32767-32767-32767-32767-32767-32767-32767-32767-32767-32767-32767-32767-32767-32767-32767-32767-32767-32767-32767-32767-32767-32767-32767-32767-32767-32767-32767-32767-32767-32767-32767-32767-32767-32767-32767-32767-32767-32767-32767-32767-32767-32767-32767-32767-32767-32767-32767-32767-32767-32767-32767-32767-32767-32767-32767-32767-32767-32767-32767-32767-32767-32767-32767-32767-32767-32767-32767-32767-32767-32767-32767-32767-32767-32767-32767-32767-32767-32767-32767-32767-32767-32767-32767-32767-32767-32767-32767-32767-32767-32767-32767-32767-32767-32767-32767-32767-32767-32767-32767-32767-32767-32767-32767-32767-32767-32767-32767-32767-32767-32767-32767-32767-32767-32767-32767-32767-32767-32767-32767-32767-32767-32767-32767-32767-32767-32767-32767-32767-32767-32767-32767-32767-32767-32767-32767-32767-32767-32767-32767-32767-32767-32767-32767-32767-32767-32767-32767-32767-32767-32767-32767-32767-32767-32767-32767-32767-32767    -32767-32767-32767-32767-32767-32767-32767-32767-32767-32767-32767-32767-32767-32767-32767-32767-32767-32767-32767-32767-32767-32767-32767-32767-32767-32767-32767-32767-32767-32767-32767-32767-32767-32767-32767-32767-32767-32767-32767-32767-32767-32767-32767-32767-32767-32767-32767-32767-32767-32767-32767-32767-32767-32767-32767-32767-32767-32767-32767-32767-32767-32767-32767-32767-32767-32767-32767-32767-32767-32767-32767-32767-32767-32767-32767-32767-32767-32767-32767-32767-32767-32767-32767-32767-32767-32767-32767-32767-32767-32767-32767-32767-32767-32767-32767-32767-32767-32767-32767-32767-32767-32767-32767-32767-32767-32767-32767-32767-32767-32767-32767-32767-32767-32767-32767-32767-32767-32767-32767-32767-32767-32767-32767-32767-32767-32767-32767-32767-32767-32767-32767-32767-32767-32767-32767-32767-32767-32767-32767-32767-32767-32767-32767-32767-32767-32767-32767-32767-32767-32767-32767-32767-32767-32767-32767-32767-32767-32767-32767-32767-32767-32767-32767-32767-32767-32767-32767-32767-32767-32767    -32767-32767-32767-32767-32767-32767-32767-32767-32767-32767-32767-32767-32767-32767-32767-32767-32767-32767-32767-32767-32767-32767-32767-32767-32767-32767-32767-32767-32767-32767-32767-32767-32767-32767-32767-32767-32767-32767-32767-32767                                                                                                                                                                                                                                                                                                                                                                                                                                                                                                                                                                                                                                                                                                                                                                                                                     1     2   696     1   0.772723044103637D+06   0.590513005195683D+06   0.000000000000000D+00   0.504940109252929D+02   0.504994125366211D+02-32767-32767-32767-32767-32767-32767-32767-32767-32767-32767-32767-32767-32767-32767-32767-32767-32767-32767-32767-32767-32767-32767-32767-32767-32767-32767-32767-32767-32767-32767-32767-32767-32767-32767-32767-32767-32767-32767-32767-32767-32767-32767-32767-32767-32767-32767-32767-32767-32767-32767-32767-32767-32767-32767-32767-32767-32767-32767-32767-32767-32767-32767-32767-32767-32767-32767-32767-32767-32767-32767-32767-32767-32767-32767-32767-32767-32767-32767-32767-32767-32767-32767-32767-32767-32767-32767-32767-32767-32767-32767-32767-32767-32767-32767-32767-32767-32767-32767-32767-32767-32767-32767-32767-32767-32767-32767-32767-32767-32767-32767-32767-32767-32767-32767-32767-32767-32767-32767-32767-32767-32767-32767-32767-32767-32767-32767-32767-32767-32767-32767-32767-32767-32767-32767-32767-32767-32767-32767-32767-32767-32767-32767-32767-32767-32767-32767    -32767-32767-32767-32767-32767-32767-32767-32767-32767-32767-32767-32767-32767-32767-32767-32767-32767-32767-32767-32767-32767-32767-32767-32767-32767-32767-32767-32767-32767-32767-32767-32767-32767-32767-32767-32767-32767-32767-32767-32767-32767-32767-32767-32767-32767-32767-32767-32767-32767-32767-32767-32767-32767-32767-32767-32767-32767-32767-32767-32767-32767-32767-32767-32767-32767-32767-32767-32767-32767-32767-32767-32767-32767-32767-32767-32767-32767-32767-32767-32767-32767-32767-32767-32767-32767-32767-32767-32767-32767-32767-32767-32767-32767-32767-32767-32767-32767-32767-32767-32767-32767-32767-32767-32767-32767-32767-32767-32767-32767-32767-32767-32767-32767-32767-32767-32767-32767-32767-32767-32767-32767-32767-32767-32767-32767-32767-32767-32767-32767-32767-32767-32767-32767-32767-32767-32767-32767-32767-32767-32767-32767-32767-32767-32767-32767-32767-32767-32767-32767-32767-32767-32767-32767-32767-32767-32767-32767-32767-32767-32767-32767-32767-32767-32767-32767-32767-32767    50    50-32767    -32767-32767-32767-32767-32767-32767-32767-32767-32767-32767-32767-32767-32767-32767-32767-32767-32767-32767-32767-32767-32767-32767-32767-32767-32767-32767-32767-32767-32767-32767-32767-32767-32767-32767-32767-32767-32767-32767-32767-32767-32767-32767-32767-32767-32767-32767-32767-32767-32767-32767-32767-32767-32767-32767-32767-32767-32767-32767-32767-32767-32767-32767-32767-32767-32767-32767-32767-32767-32767-32767-32767-32767-32767-32767-32767-32767-32767-32767-32767-32767-32767-32767-32767-32767-32767-32767-32767-32767-32767-32767-32767-32767-32767-32767-32767-32767-32767-32767-32767-32767-32767-32767-32767-32767-32767-32767-32767-32767-32767-32767-32767-32767-32767-32767-32767-32767-32767-32767-32767-32767-32767-32767-32767-32767-32767-32767-32767-32767-32767-32767-32767-32767-32767-32767-32767-32767-32767-32767-32767-32767-32767-32767-32767-32767-32767-32767-32767-32767-32767-32767-32767-32767-32767-32767-32767-32767-32767-32767-32767-32767-32767-32767-32767-32767-32767-32767-32767-32767-32767-32767    -32767-32767-32767-32767-32767-32767-32767-32767-32767-32767-32767-32767-32767-32767-32767-32767-32767-32767-32767-32767-32767-32767-32767-32767-32767-32767-32767-32767-32767-32767-32767-32767-32767-32767-32767-32767-32767-32767-32767-32767-32767-32767-32767-32767-32767-32767-32767-32767-32767-32767-32767-32767-32767-32767-32767-32767-32767-32767-32767-32767-32767-32767-32767-32767-32767-32767-32767-32767-32767-32767-32767-32767-32767-32767-32767-32767-32767-32767-32767-32767-32767-32767-32767-32767-32767-32767-32767-32767-32767-32767-32767-32767-32767-32767-32767-32767-32767-32767-32767-32767-32767-32767-32767-32767-32767-32767-32767-32767-32767-32767-32767-32767-32767-32767-32767-32767-32767-32767-32767-32767-32767-32767-32767-32767-32767-32767-32767-32767-32767-32767-32767-32767-32767-32767-32767-32767-32767-32767-32767-32767-32767-32767-32767-32767-32767-32767-32767-32767-32767-32767-32767-32767-32767-32767-32767-32767-32767-32767-32767-32767-32767-32767-32767-32767-32767-32767-32767-32767-32767-32767    -32767-32767-32767-32767-32767-32767-32767-32767-32767-32767-32767-32767-32767-32767-32767-32767-32767-32767-32767-32767-32767-32767-32767-32767-32767-32767-32767-32767-32767-32767-32767-32767-32767-32767-32767-32767-32767-32767-32767-32767                                                                                                                                                                                                                                                                                                                                                                                                                                                                                                                                                                                                                                                                                                                                                                                                                     1     3   696     1   0.772728044103637D+06   0.590513005195683D+06   0.000000000000000D+00   0.504874763488769D+02   0.504967880249023D+02-32767-32767-32767-32767-32767-32767-32767-32767-32767-32767-32767-32767-32767-32767-32767-32767-32767-32767-32767-32767-32767-32767-32767-32767-32767-32767-32767-32767-32767-32767-32767-32767-32767-32767-32767-32767-32767-32767-32767-32767-32767-32767-32767-32767-32767-32767-32767-32767-32767-32767-32767-32767-32767-32767-32767-32767-32767-32767-32767-32767-32767-32767-32767-32767-32767-32767-32767-32767-32767-32767-32767-32767-32767-32767-32767-32767-32767-32767-32767-32767-32767-32767-32767-32767-32767-32767-32767-32767-32767-32767-32767-32767-32767-32767-32767-32767-32767-32767-32767-32767-32767-32767-32767-32767-32767-32767-32767-32767-32767-32767-32767-32767-32767-32767-32767-32767-32767-32767-32767-32767-32767-32767-32767-32767-32767-32767-32767-32767-32767-32767-32767-32767-32767-32767-32767-32767-32767-32767-32767-32767-32767-32767-32767-32767-32767-32767    -32767-32767-32767-32767-32767-32767-32767-32767-32767-32767-32767-32767-32767-32767-32767-32767-32767-32767-32767-32767-32767-32767-32767-32767-32767-32767-32767-32767-32767-32767-32767-32767-32767-32767-32767-32767-32767-32767-32767-32767-32767-32767-32767-32767-32767-32767-32767-32767-32767-32767-32767-32767-32767-32767-32767-32767-32767-32767-32767-32767-32767-32767-32767-32767-32767-32767-32767-32767-32767-32767-32767-32767-32767-32767-32767-32767-32767-32767-32767-32767-32767-32767-32767-32767-32767-32767-32767-32767-32767-32767-32767-32767-32767-32767-32767-32767-32767-32767-32767-32767-32767-32767-32767-32767-32767-32767-32767-32767-32767-32767-32767-32767-32767-32767-32767-32767-32767-32767-32767-32767-32767-32767-32767-32767-32767-32767-32767-32767-32767-32767-32767-32767-32767-32767-32767-32767-32767-32767-32767-32767-32767-32767-32767-32767-32767-32767-32767-32767-32767-32767-32767-32767-32767-32767-32767-32767-32767-32767-32767-32767-32767-32767-32767-32767-32767-32767    50    50    50    50    -32767-32767-32767-32767-32767-32767-32767-32767-32767-32767-32767-32767-32767-32767-32767-32767-32767-32767-32767-32767-32767-32767-32767-32767-32767-32767-32767-32767-32767-32767-32767-32767-32767-32767-32767-32767-32767-32767-32767-32767-32767-32767-32767-32767-32767-32767-32767-32767-32767-32767-32767-32767-32767-32767-32767-32767-32767-32767-32767-32767-32767-32767-32767-32767-32767-32767-32767-32767-32767-32767-32767-32767-32767-32767-32767-32767-32767-32767-32767-32767-32767-32767-32767-32767-32767-32767-32767-32767-32767-32767-32767-32767-32767-32767-32767-32767-32767-32767-32767-32767-32767-32767-32767-32767-32767-32767-32767-32767-32767-32767-32767-32767-32767-32767-32767-32767-32767-32767-32767-32767-32767-32767-32767-32767-32767-32767-32767-32767-32767-32767-32767-32767-32767-32767-32767-32767-32767-32767-32767-32767-32767-32767-32767-32767-32767-32767-32767-32767-32767-32767-32767-32767-32767-32767-32767-32767-32767-32767-32767-32767-32767-32767-32767-32767-32767-32767-32767-32767-32767-32767    -32767-32767-32767-32767-32767-32767-32767-32767-32767-32767-32767-32767-32767-32767-32767-32767-32767-32767-32767-32767-32767-32767-32767-32767-32767-32767-32767-32767-32767-32767-32767-32767-32767-32767-32767-32767-32767-32767-32767-32767-32767-32767-32767-32767-32767-32767-32767-32767-32767-32767-32767-32767-32767-32767-32767-32767-32767-32767-32767-32767-32767-32767-32767-32767-32767-32767-32767-32767-32767-32767-32767-32767-32767-32767-32767-32767-32767-32767-32767-32767-32767-32767-32767-32767-32767-32767-32767-32767-32767-32767-32767-32767-32767-32767-32767-32767-32767-32767-32767-32767-32767-32767-32767-32767-32767-32767-32767-32767-32767-32767-32767-32767-32767-32767-32767-32767-32767-32767-32767-32767-32767-32767-32767-32767-32767-32767-32767-32767-32767-32767-32767-32767-32767-32767-32767-32767-32767-32767-32767-32767-32767-32767-32767-32767-32767-32767-32767-32767-32767-32767-32767-32767-32767-32767-32767-32767-32767-32767-32767-32767-32767-32767-32767-32767-32767-32767-32767-32767-32767-32767    -32767-32767-32767-32767-32767-32767-32767-32767-32767-32767-32767-32767-32767-32767-32767-32767-32767-32767-32767-32767-32767-32767-32767-32767-32767-32767-32767-32767-32767-32767-32767-32767-32767-32767-32767-32767-32767-32767-32767-32767                                                                                                                                                                                                                                                                                                                                                                                                                                                                                                                                                                                                                                                                                                                                                                                                                     1     4   696     1   0.772733044103636D+06   0.590513005195683D+06   0.000000000000000D+00   0.504745597839355D+02   0.505000000000000D+02-32767-32767-32767-32767-32767-32767-32767-32767-32767-32767-32767-32767-32767-32767-32767-32767-32767-32767-32767-32767-32767-32767-32767-32767-32767-32767-32767-32767-32767-32767-32767-32767-32767-32767-32767-32767-32767-32767-32767-32767-32767-32767-32767-32767-32767-32767-32767-32767-32767-32767-32767-32767-32767-32767-32767-32767-32767-32767-32767-32767-32767-32767-32767-32767-32767-32767-32767-32767-32767-32767-32767-32767-32767-32767-32767-32767-32767-32767-32767-32767-32767-32767-32767-32767-32767-32767-32767-32767-32767-32767-32767-32767-32767-32767-32767-32767-32767-32767-32767-32767-32767-32767-32767-32767-32767-32767-32767-32767-32767-32767-32767-32767-32767-32767-32767-32767-32767-32767-32767-32767-32767-32767-32767-32767-32767-32767-32767-32767-32767-32767-32767-32767-32767-32767-32767-32767-32767-32767-32767-32767-32767-32767-32767-32767-32767-32767    -32767-32767-32767-32767-32767-32767-32767-32767-32767-32767-32767-32767-32767-32767-32767-32767-32767-32767-32767-32767-32767-32767-32767-32767-32767-32767-32767-32767-32767-32767-32767-32767-32767-32767-32767-32767-32767-32767-32767-32767-32767-32767-32767-32767-32767-32767-32767-32767-32767-32767-32767-32767-32767-32767-32767-32767-32767-32767-32767-32767-32767-32767-32767-32767-32767-32767-32767-32767-32767-32767-32767-32767-32767-32767-32767-32767-32767-32767-32767-32767-32767-32767-32767-32767-32767-32767-32767-32767-32767-32767-32767-32767-32767-32767-32767-32767-32767-32767-32767-32767-32767-32767-32767-32767-32767-32767-32767-32767-32767-32767-32767-32767-32767-32767-32767-32767-32767-32767-32767-32767-32767-32767-32767-32767-32767-32767-32767-32767-32767-32767-32767-32767-32767-32767-32767-32767-32767-32767-32767-32767-32767-32767-32767-32767-32767-32767-32767-32767-32767-32767-32767-32767-32767-32767-32767-32767-32767-32767-32767-32767-32767-32767-32767-32767-32767    50    50    50    50    50        50    50-32767-32767-32767-32767-32767-32767-32767-32767-32767-32767-32767-32767-32767-32767-32767-32767-32767-32767-32767-32767-32767-32767-32767-32767-32767-32767-32767-32767-32767-32767-32767-32767-32767-32767-32767-32767-32767-32767-32767-32767-32767-32767-32767-32767-32767-32767-32767-32767-32767-32767-32767-32767-32767-32767-32767-32767-32767-32767-32767-32767-32767-32767-32767-32767-32767-32767-32767-32767-32767-32767-32767-32767-32767-32767-32767-32767-32767-32767-32767-32767-32767-32767-32767-32767-32767-32767-32767-32767-32767-32767-32767-32767-32767-32767-32767-32767-32767-32767-32767-32767-32767-32767-32767-32767-32767-32767-32767-32767-32767-32767-32767-32767-32767-32767-32767-32767-32767-32767-32767-32767-32767-32767-32767-32767-32767-32767-32767-32767-32767-32767-32767-32767-32767-32767-32767-32767-32767-32767-32767-32767-32767-32767-32767-32767-32767-32767-32767-32767-32767-32767-32767-32767-32767-32767-32767-32767-32767-32767-32767-32767-32767-32767-32767-32767-32767-32767-32767-32767    -32767-32767-32767-32767-32767-32767-32767-32767-32767-32767-32767-32767-32767-32767-32767-32767-32767-32767-32767-32767-32767-32767-32767-32767-32767-32767-32767-32767-32767-32767-32767-32767-32767-32767-32767-32767-32767-32767-32767-32767-32767-32767-32767-32767-32767-32767-32767-32767-32767-32767-32767-32767-32767-32767-32767-32767-32767-32767-32767-32767-32767-32767-32767-32767-32767-32767-32767-32767-32767-32767-32767-32767-32767-32767-32767-32767-32767-32767-32767-32767-32767-32767-32767-32767-32767-32767-32767-32767-32767-32767-32767-32767-32767-32767-32767-32767-32767-32767-32767-32767-32767-32767-32767-32767-32767-32767-32767-32767-32767-32767-32767-32767-32767-32767-32767-32767-32767-32767-32767-32767-32767-32767-32767-32767-32767-32767-32767-32767-32767-32767-32767-32767-32767-32767-32767-32767-32767-32767-32767-32767-32767-32767-32767-32767-32767-32767-32767-32767-32767-32767-32767-32767-32767-32767-32767-32767-32767-32767-32767-32767-32767-32767-32767-32767-32767-32767-32767-32767-32767-32767    -32767-32767-32767-32767-32767-32767-32767-32767-32767-32767-32767-32767-32767-32767-32767-32767-32767-32767-32767-32767-32767-32767-32767-32767-32767-32767-32767-32767-32767-32767-32767-32767-32767-32767-32767-32767-32767-32767-32767-32767                                                                                                                                                                                                                                                                                                                                                                                                                                                                                                                                                                                                                                                                                                                                                                                                                     1     5   696     1   0.772738044103636D+06   0.590513005195683D+06   0.000000000000000D+00   0.504633827209472D+02   0.505000000000000D+02-32767-32767-32767-32767-32767-32767-32767-32767-32767-32767-32767-32767-32767-32767-32767-32767-32767-32767-32767-32767-32767-32767-32767-32767-32767-32767-32767-32767-32767-32767-32767-32767-32767-32767-32767-32767-32767-32767-32767-32767-32767-32767-32767-32767-32767-32767-32767-32767-32767-32767-32767-32767-32767-32767-32767-32767-32767-32767-32767-32767-32767-32767-32767-32767-32767-32767-32767-32767-32767-32767-32767-32767-32767-32767-32767-32767-32767-32767-32767-32767-32767-32767-32767-32767-32767-32767-32767-32767-32767-32767-32767-32767-32767-32767-32767-32767-32767-32767-32767-32767-32767-32767-32767-32767-32767-32767-32767-32767-32767-32767-32767-32767-32767-32767-32767-32767-32767-32767-32767-32767-32767-32767-32767-32767-32767-32767-32767-32767-32767-32767-32767-32767-32767-32767-32767-32767-32767-32767-32767-32767-32767-32767-32767-32767-32767-32767    -32767-32767-32767-32767-32767-32767-32767-32767-32767-32767-32767-32767-32767-32767-32767-32767-32767-32767-32767-32767-32767-32767-32767-32767-32767-32767-32767-32767-32767-32767-32767-32767-32767-32767-32767-32767-32767-32767-32767-32767-32767-32767-32767-32767-32767-32767-32767-32767-32767-32767-32767-32767-32767-32767-32767-32767-32767-32767-32767-32767-32767-32767-32767-32767-32767-32767-32767-32767-32767-32767-32767-32767-32767-32767-32767-32767-32767-32767-32767-32767-32767-32767-32767-32767-32767-32767-32767-32767-32767-32767-32767-32767-32767-32767-32767-32767-32767-32767-32767-32767-32767-32767-32767-32767-32767-32767-32767-32767-32767-32767-32767-32767-32767-32767-32767-32767-32767-32767-32767-32767-32767-32767-32767-32767-32767-32767-32767-32767-32767-32767-32767-32767-32767-32767-32767-32767-32767-32767-32767-32767-32767-32767-32767-32767-32767-32767-32767-32767-32767-32767-32767-32767-32767-32767-32767-32767-32767-32767-32767-32767-32767-32767-32767-32767    50    50    50    50    50    50        50    50    50-32767-32767-32767-32767-32767-32767-32767-32767-32767-32767-32767-32767-32767-32767-32767-32767-32767-32767-32767-32767-32767-32767-32767-32767-32767-32767-32767-32767-32767-32767-32767-32767-32767-32767-32767-32767-32767-32767-32767-32767-32767-32767-32767-32767-32767-32767-32767-32767-32767-32767-32767-32767-32767-32767-32767-32767-32767-32767-32767-32767-32767-32767-32767-32767-32767-32767-32767-32767-32767-32767-32767-32767-32767-32767-32767-32767-32767-32767-32767-32767-32767-32767-32767-32767-32767-32767-32767-32767-32767-32767-32767-32767-32767-32767-32767-32767-32767-32767-32767-32767-32767-32767-32767-32767-32767-32767-32767-32767-32767-32767-32767-32767-32767-32767-32767-32767-32767-32767-32767-32767-32767-32767-32767-32767-32767-32767-32767-32767-32767-32767-32767-32767-32767-32767-32767-32767-32767-32767-32767-32767-32767-32767-32767-32767-32767-32767-32767-32767-32767-32767-32767-32767-32767-32767-32767-32767-32767-32767-32767-32767-32767-32767-32767-32767-32767-32767-32767    -32767-32767-32767-32767-32767-32767-32767-32767-32767-32767-32767-32767-32767-32767-32767-32767-32767-32767-32767-32767-32767-32767-32767-32767-32767-32767-32767-32767-32767-32767-32767-32767-32767-32767-32767-32767-32767-32767-32767-32767-32767-32767-32767-32767-32767-32767-32767-32767-32767-32767-32767-32767-32767-32767-32767-32767-32767-32767-32767-32767-32767-32767-32767-32767-32767-32767-32767-32767-32767-32767-32767-32767-32767-32767-32767-32767-32767-32767-32767-32767-32767-32767-32767-32767-32767-32767-32767-32767-32767-32767-32767-32767-32767-32767-32767-32767-32767-32767-32767-32767-32767-32767-32767-32767-32767-32767-32767-32767-32767-32767-32767-32767-32767-32767-32767-32767-32767-32767-32767-32767-32767-32767-32767-32767-32767-32767-32767-32767-32767-32767-32767-32767-32767-32767-32767-32767-32767-32767-32767-32767-32767-32767-32767-32767-32767-32767-32767-32767-32767-32767-32767-32767-32767-32767-32767-32767-32767-32767-32767-32767-32767-32767-32767-32767-32767-32767-32767-32767-32767-32767    -32767-32767-32767-32767-32767-32767-32767-32767-32767-32767-32767-32767-32767-32767-32767-32767-32767-32767-32767-32767-32767-32767-32767-32767-32767-32767-32767-32767-32767-32767-32767-32767-32767-32767-32767-32767-32767-32767-32767-32767                                                                                                                                                                                                                                                                                                                                                                                                                                                                                                                                                                                                                                                                                                                                                                                                                     1     6   696     1   0.772743044103636D+06   0.590513005195683D+06   0.000000000000000D+00   0.504584083557128D+02   0.505000000000000D+02-32767-32767-32767-32767-32767-32767-32767-32767-32767-32767-32767-32767-32767-32767-32767-32767-32767-32767-32767-32767-32767-32767-32767-32767-32767-32767-32767-32767-32767-32767-32767-32767-32767-32767-32767-32767-32767-32767-32767-32767-32767-32767-32767-32767-32767-32767-32767-32767-32767-32767-32767-32767-32767-32767-32767-32767-32767-32767-32767-32767-32767-32767-32767-32767-32767-32767-32767-32767-32767-32767-32767-32767-32767-32767-32767-32767-32767-32767-32767-32767-32767-32767-32767-32767-32767-32767-32767-32767-32767-32767-32767-32767-32767-32767-32767-32767-32767-32767-32767-32767-32767-32767-32767-32767-32767-32767-32767-32767-32767-32767-32767-32767-32767-32767-32767-32767-32767-32767-32767-32767-32767-32767-32767-32767-32767-32767-32767-32767-32767-32767-32767-32767-32767-32767-32767-32767-32767-32767-32767-32767-32767-32767-32767-32767-32767-32767    -32767-32767-32767-32767-32767-32767-32767-32767-32767-32767-32767-32767-32767-32767-32767-32767-32767-32767-32767-32767-32767-32767-32767-32767-32767-32767-32767-32767-32767-32767-32767-32767-32767-32767-32767-32767-32767-32767-32767-32767-32767-32767-32767-32767-32767-32767-32767-32767-32767-32767-32767-32767-32767-32767-32767-32767-32767-32767-32767-32767-32767-32767-32767-32767-32767-32767-32767-32767-32767-32767-32767-32767-32767-32767-32767-32767-32767-32767-32767-32767-32767-32767-32767-32767-32767-32767-32767-32767-32767-32767-32767-32767-32767-32767-32767-32767-32767-32767-32767-32767-32767-32767-32767-32767-32767-32767-32767-32767-32767-32767-32767-32767-32767-32767-32767-32767-32767-32767-32767-32767-32767-32767-32767-32767-32767-32767-32767-32767-32767-32767-32767-32767-32767-32767-32767-32767-32767-32767-32767-32767-32767-32767-32767-32767-32767-32767-32767-32767-32767-32767-32767-32767-32767-32767-32767-32767-32767-32767-32767-32767-32767-32767-32767    50    50    50    50    50    50    50        50    50    50    50-32767-32767-32767-32767-32767-32767-32767-32767-32767-32767-32767-32767-32767-32767-32767-32767-32767-32767-32767-32767-32767-32767-32767-32767-32767-32767-32767-32767-32767-32767-32767-32767-32767-32767-32767-32767-32767-32767-32767-32767-32767-32767-32767-32767-32767-32767-32767-32767-32767-32767-32767-32767-32767-32767-32767-32767-32767-32767-32767-32767-32767-32767-32767-32767-32767-32767-32767-32767-32767-32767-32767-32767-32767-32767-32767-32767-32767-32767-32767-32767-32767-32767-32767-32767-32767-32767-32767-32767-32767-32767-32767-32767-32767-32767-32767-32767-32767-32767-32767-32767-32767-32767-32767-32767-32767-32767-32767-32767-32767-32767-32767-32767-32767-32767-32767-32767-32767-32767-32767-32767-32767-32767-32767-32767-32767-32767-32767-32767-32767-32767-32767-32767-32767-32767-32767-32767-32767-32767-32767-32767-32767-32767-32767-32767-32767-32767-32767-32767-32767-32767-32767-32767-32767-32767-32767-32767-32767-32767-32767-32767-32767-32767-32767-32767-32767-32767    -32767-32767-32767-32767-32767-32767-32767-32767-32767-32767-32767-32767-32767-32767-32767-32767-32767-32767-32767-32767-32767-32767-32767-32767-32767-32767-32767-32767-32767-32767-32767-32767-32767-32767-32767-32767-32767-32767-32767-32767-32767-32767-32767-32767-32767-32767-32767-32767-32767-32767-32767-32767-32767-32767-32767-32767-32767-32767-32767-32767-32767-32767-32767-32767-32767-32767-32767-32767-32767-32767-32767-32767-32767-32767-32767-32767-32767-32767-32767-32767-32767-32767-32767-32767-32767-32767-32767-32767-32767-32767-32767-32767-32767-32767-32767-32767-32767-32767-32767-32767-32767-32767-32767-32767-32767-32767-32767-32767-32767-32767-32767-32767-32767-32767-32767-32767-32767-32767-32767-32767-32767-32767-32767-32767-32767-32767-32767-32767-32767-32767-32767-32767-32767-32767-32767-32767-32767-32767-32767-32767-32767-32767-32767-32767-32767-32767-32767-32767-32767-32767-32767-32767-32767-32767-32767-32767-32767-32767-32767-32767-32767-32767-32767-32767-32767-32767-32767-32767-32767-32767    -32767-32767-32767-32767-32767-32767-32767-32767-32767-32767-32767-32767-32767-32767-32767-32767-32767-32767-32767-32767-32767-32767-32767-32767-32767-32767-32767-32767-32767-32767-32767-32767-32767-32767-32767-32767-32767-32767-32767-32767                                                                                                                                                                                                                                                                                                                                                                                                                                                                                                                                                                                                                                                                                                                                                                                                                     1     7   696     1   0.772748044103636D+06   0.590513005195683D+06   0.000000000000000D+00   0.504507865905761D+02   0.505000000000000D+02-32767-32767-32767-32767-32767-32767-32767-32767-32767-32767-32767-32767-32767-32767-32767-32767-32767-32767-32767-32767-32767-32767-32767-32767-32767-32767-32767-32767-32767-32767-32767-32767-32767-32767-32767-32767-32767-32767-32767-32767-32767-32767-32767-32767-32767-32767-32767-32767-32767-32767-32767-32767-32767-32767-32767-32767-32767-32767-32767-32767-32767-32767-32767-32767-32767-32767-32767-32767-32767-32767-32767-32767-32767-32767-32767-32767-32767-32767-32767-32767-32767-32767-32767-32767-32767-32767-32767-32767-32767-32767-32767-32767-32767-32767-32767-32767-32767-32767-32767-32767-32767-32767-32767-32767-32767-32767-32767-32767-32767-32767-32767-32767-32767-32767-32767-32767-32767-32767-32767-32767-32767-32767-32767-32767-32767-32767-32767-32767-32767-32767-32767-32767-32767-32767-32767-32767-32767-32767-32767-32767-32767-32767-32767-32767-32767-32767    -32767-32767-32767-32767-32767-32767-32767-32767-32767-32767-32767-32767-32767-32767-32767-32767-32767-32767-32767-32767-32767-32767-32767-32767-32767-32767-32767-32767-32767-32767-32767-32767-32767-32767-32767-32767-32767-32767-32767-32767-32767-32767-32767-32767-32767-32767-32767-32767-32767-32767-32767-32767-32767-32767-32767-32767-32767-32767-32767-32767-32767-32767-32767-32767-32767-32767-32767-32767-32767-32767-32767-32767-32767-32767-32767-32767-32767-32767-32767-32767-32767-32767-32767-32767-32767-32767-32767-32767-32767-32767-32767-32767-32767-32767-32767-32767-32767-32767-32767-32767-32767-32767-32767-32767-32767-32767-32767-32767-32767-32767-32767-32767-32767-32767-32767-32767-32767-32767-32767-32767-32767-32767-32767-32767-32767-32767-32767-32767-32767-32767-32767-32767-32767-32767-32767-32767-32767-32767-32767-32767-32767-32767-32767-32767-32767-32767-32767-32767-32767-32767-32767-32767-32767-32767-32767-32767-32767-32767-32767-32767-32767-32767-32767    50    50    50    50    50    50    50        50    50    50    50    50    50-32767-32767-32767-32767-32767-32767-32767-32767-32767-32767-32767-32767-32767-32767-32767-32767-32767-32767-32767-32767-32767-32767-32767-32767-32767-32767-32767-32767-32767-32767-32767-32767-32767-32767-32767-32767-32767-32767-32767-32767-32767-32767-32767-32767-32767-32767-32767-32767-32767-32767-32767-32767-32767-32767-32767-32767-32767-32767-32767-32767-32767-32767-32767-32767-32767-32767-32767-32767-32767-32767-32767-32767-32767-32767-32767-32767-32767-32767-32767-32767-32767-32767-32767-32767-32767-32767-32767-32767-32767-32767-32767-32767-32767-32767-32767-32767-32767-32767-32767-32767-32767-32767-32767-32767-32767-32767-32767-32767-32767-32767-32767-32767-32767-32767-32767-32767-32767-32767-32767-32767-32767-32767-32767-32767-32767-32767-32767-32767-32767-32767-32767-32767-32767-32767-32767-32767-32767-32767-32767-32767-32767-32767-32767-32767-32767-32767-32767-32767-32767-32767-32767-32767-32767-32767-32767-32767-32767-32767-32767-32767-32767-32767-32767-32767    -32767-32767-32767-32767-32767-32767-32767-32767-32767-32767-32767-32767-32767-32767-32767-32767-32767-32767-32767-32767-32767-32767-32767-32767-32767-32767-32767-32767-32767-32767-32767-32767-32767-32767-32767-32767-32767-32767-32767-32767-32767-32767-32767-32767-32767-32767-32767-32767-32767-32767-32767-32767-32767-32767-32767-32767-32767-32767-32767-32767-32767-32767-32767-32767-32767-32767-32767-32767-32767-32767-32767-32767-32767-32767-32767-32767-32767-32767-32767-32767-32767-32767-32767-32767-32767-32767-32767-32767-32767-32767-32767-32767-32767-32767-32767-32767-32767-32767-32767-32767-32767-32767-32767-32767-32767-32767-32767-32767-32767-32767-32767-32767-32767-32767-32767-32767-32767-32767-32767-32767-32767-32767-32767-32767-32767-32767-32767-32767-32767-32767-32767-32767-32767-32767-32767-32767-32767-32767-32767-32767-32767-32767-32767-32767-32767-32767-32767-32767-32767-32767-32767-32767-32767-32767-32767-32767-32767-32767-32767-32767-32767-32767-32767-32767-32767-32767-32767-32767-32767-32767    -32767-32767-32767-32767-32767-32767-32767-32767-32767-32767-32767-32767-32767-32767-32767-32767-32767-32767-32767-32767-32767-32767-32767-32767-32767-32767-32767-32767-32767-32767-32767-32767-32767-32767-32767-32767-32767-32767-32767-32767                                                                                                                                                                                                                                                                                                                                                                                                                                                                                                                                                                                                                                                                                                                                                                                                                     1     8   696     1   0.772753044103636D+06   0.590513005195683D+06   0.000000000000000D+00   0.504429130554199D+02   0.504920845031738D+02-32767-32767-32767-32767-32767-32767-32767-32767-32767-32767-32767-32767-32767-32767-32767-32767-32767-32767-32767-32767-32767-32767-32767-32767-32767-32767-32767-32767-32767-32767-32767-32767-32767-32767-32767-32767-32767-32767-32767-32767-32767-32767-32767-32767-32767-32767-32767-32767-32767-32767-32767-32767-32767-32767-32767-32767-32767-32767-32767-32767-32767-32767-32767-32767-32767-32767-32767-32767-32767-32767-32767-32767-32767-32767-32767-32767-32767-32767-32767-32767-32767-32767-32767-32767-32767-32767-32767-32767-32767-32767-32767-32767-32767-32767-32767-32767-32767-32767-32767-32767-32767-32767-32767-32767-32767-32767-32767-32767-32767-32767-32767-32767-32767-32767-32767-32767-32767-32767-32767-32767-32767-32767-32767-32767-32767-32767-32767-32767-32767-32767-32767-32767-32767-32767-32767-32767-32767-32767-32767-32767-32767-32767-32767-32767-32767-32767    -32767-32767-32767-32767-32767-32767-32767-32767-32767-32767-32767-32767-32767-32767-32767-32767-32767-32767-32767-32767-32767-32767-32767-32767-32767-32767-32767-32767-32767-32767-32767-32767-32767-32767-32767-32767-32767-32767-32767-32767-32767-32767-32767-32767-32767-32767-32767-32767-32767-32767-32767-32767-32767-32767-32767-32767-32767-32767-32767-32767-32767-32767-32767-32767-32767-32767-32767-32767-32767-32767-32767-32767-32767-32767-32767-32767-32767-32767-32767-32767-32767-32767-32767-32767-32767-32767-32767-32767-32767-32767-32767-32767-32767-32767-32767-32767-32767-32767-32767-32767-32767-32767-32767-32767-32767-32767-32767-32767-32767-32767-32767-32767-32767-32767-32767-32767-32767-32767-32767-32767-32767-32767-32767-32767-32767-32767-32767-32767-32767-32767-32767-32767-32767-32767-32767-32767-32767-32767-32767-32767-32767-32767-32767-32767-32767-32767-32767-32767-32767-32767-32767-32767-32767-32767-32767-32767-32767-32767-32767-32767-32767-32767-32767    50    50    50    50    50    50    50        50    50    50    50    50    50    50-32767-32767-32767-32767-32767-32767-32767-32767-32767-32767-32767-32767-32767-32767-32767-32767-32767-32767-32767-32767-32767-32767-32767-32767-32767-32767-32767-32767-32767-32767-32767-32767-32767-32767-32767-32767-32767-32767-32767-32767-32767-32767-32767-32767-32767-32767-32767-32767-32767-32767-32767-32767-32767-32767-32767-32767-32767-32767-32767-32767-32767-32767-32767-32767-32767-32767-32767-32767-32767-32767-32767-32767-32767-32767-32767-32767-32767-32767-32767-32767-32767-32767-32767-32767-32767-32767-32767-32767-32767-32767-32767-32767-32767-32767-32767-32767-32767-32767-32767-32767-32767-32767-32767-32767-32767-32767-32767-32767-32767-32767-32767-32767-32767-32767-32767-32767-32767-32767-32767-32767-32767-32767-32767-32767-32767-32767-32767-32767-32767-32767-32767-32767-32767-32767-32767-32767-32767-32767-32767-32767-32767-32767-32767-32767-32767-32767-32767-32767-32767-32767-32767-32767-32767-32767-32767-32767-32767-32767-32767-32767-32767-32767-32767    -32767-32767-32767-32767-32767-32767-32767-32767-32767-32767-32767-32767-32767-32767-32767-32767-32767-32767-32767-32767-32767-32767-32767-32767-32767-32767-32767-32767-32767-32767-32767-32767-32767-32767-32767-32767-32767-32767-32767-32767-32767-32767-32767-32767-32767-32767-32767-32767-32767-32767-32767-32767-32767-32767-32767-32767-32767-32767-32767-32767-32767-32767-32767-32767-32767-32767-32767-32767-32767-32767-32767-32767-32767-32767-32767-32767-32767-32767-32767-32767-32767-32767-32767-32767-32767-32767-32767-32767-32767-32767-32767-32767-32767-32767-32767-32767-32767-32767-32767-32767-32767-32767-32767-32767-32767-32767-32767-32767-32767-32767-32767-32767-32767-32767-32767-32767-32767-32767-32767-32767-32767-32767-32767-32767-32767-32767-32767-32767-32767-32767-32767-32767-32767-32767-32767-32767-32767-32767-32767-32767-32767-32767-32767-32767-32767-32767-32767-32767-32767-32767-32767-32767-32767-32767-32767-32767-32767-32767-32767-32767-32767-32767-32767-32767-32767-32767-32767-32767-32767-32767    -32767-32767-32767-32767-32767-32767-32767-32767-32767-32767-32767-32767-32767-32767-32767-32767-32767-32767-32767-32767-32767-32767-32767-32767-32767-32767-32767-32767-32767-32767-32767-32767-32767-32767-32767-32767-32767-32767-32767-32767                                                                                                                                                                                                                                                                                                                                                                                                                                                                                                                                                                                                                                                                                                                                                                                                                     1     9   696     1   0.772758044103636D+06   0.590513005195683D+06   0.000000000000000D+00   0.503125610351562D+02   0.504971237182617D+02-32767-32767-32767-32767-32767-32767-32767-32767-32767-32767-32767-32767-32767-32767-32767-32767-32767-32767-32767-32767-32767-32767-32767-32767-32767-32767-32767-32767-32767-32767-32767-32767-32767-32767-32767-32767-32767-32767-32767-32767-32767-32767-32767-32767-32767-32767-32767-32767-32767-32767-32767-32767-32767-32767-32767-32767-32767-32767-32767-32767-32767-32767-32767-32767-32767-32767-32767-32767-32767-32767-32767-32767-32767-32767-32767-32767-32767-32767-32767-32767-32767-32767-32767-32767-32767-32767-32767-32767-32767-32767-32767-32767-32767-32767-32767-32767-32767-32767-32767-32767-32767-32767-32767-32767-32767-32767-32767-32767-32767-32767-32767-32767-32767-32767-32767-32767-32767-32767-32767-32767-32767-32767-32767-32767-32767-32767-32767-32767-32767-32767-32767-32767-32767-32767-32767-32767-32767-32767-32767-32767-32767-32767-32767-32767-32767-32767    -32767-32767-32767-32767-32767-32767-32767-32767-32767-32767-32767-32767-32767-32767-32767-32767-32767-32767-32767-32767-32767-32767-32767-32767-32767-32767-32767-32767-32767-32767-32767-32767-32767-32767-32767-32767-32767-32767-32767-32767-32767-32767-32767-32767-32767-32767-32767-32767-32767-32767-32767-32767-32767-32767-32767-32767-32767-32767-32767-32767-32767-32767-32767-32767-32767-32767-32767-32767-32767-32767-32767-32767-32767-32767-32767-32767-32767-32767-32767-32767-32767-32767-32767-32767-32767-32767-32767-32767-32767-32767-32767-32767-32767-32767-32767-32767-32767-32767-32767-32767-32767-32767-32767-32767-32767-32767-32767-32767-32767-32767-32767-32767-32767-32767-32767-32767-32767-32767-32767-32767-32767-32767-32767-32767-32767-32767-32767-32767-32767-32767-32767-32767-32767-32767-32767-32767-32767-32767-32767-32767-32767-32767-32767-32767-32767-32767-32767-32767-32767-32767-32767-32767-32767-32767-32767-32767-32767-32767-32767-32767-32767-32767-32767    50    50    50    50    50    50    50        50    50    50    50    50    50    50    50    50-32767-32767-32767-32767-32767-32767-32767-32767-32767-32767-32767-32767-32767-32767-32767-32767-32767-32767-32767-32767-32767-32767-32767-32767-32767-32767-32767-32767-32767-32767-32767-32767-32767-32767-32767-32767-32767-32767-32767-32767-32767-32767-32767-32767-32767-32767-32767-32767-32767-32767-32767-32767-32767-32767-32767-32767-32767-32767-32767-32767-32767-32767-32767-32767-32767-32767-32767-32767-32767-32767-32767-32767-32767-32767-32767-32767-32767-32767-32767-32767-32767-32767-32767-32767-32767-32767-32767-32767-32767-32767-32767-32767-32767-32767-32767-32767-32767-32767-32767-32767-32767-32767-32767-32767-32767-32767-32767-32767-32767-32767-32767-32767-32767-32767-32767-32767-32767-32767-32767-32767-32767-32767-32767-32767-32767-32767-32767-32767-32767-32767-32767-32767-32767-32767-32767-32767-32767-32767-32767-32767-32767-32767-32767-32767-32767-32767-32767-32767-32767-32767-32767-32767-32767-32767-32767-32767-32767-32767-32767-32767-32767    -32767-32767-32767-32767-32767-32767-32767-32767-32767-32767-32767-32767-32767-32767-32767-32767-32767-32767-32767-32767-32767-32767-32767-32767-32767-32767-32767-32767-32767-32767-32767-32767-32767-32767-32767-32767-32767-32767-32767-32767-32767-32767-32767-32767-32767-32767-32767-32767-32767-32767-32767-32767-32767-32767-32767-32767-32767-32767-32767-32767-32767-32767-32767-32767-32767-32767-32767-32767-32767-32767-32767-32767-32767-32767-32767-32767-32767-32767-32767-32767-32767-32767-32767-32767-32767-32767-32767-32767-32767-32767-32767-32767-32767-32767-32767-32767-32767-32767-32767-32767-32767-32767-32767-32767-32767-32767-32767-32767-32767-32767-32767-32767-32767-32767-32767-32767-32767-32767-32767-32767-32767-32767-32767-32767-32767-32767-32767-32767-32767-32767-32767-32767-32767-32767-32767-32767-32767-32767-32767-32767-32767-32767-32767-32767-32767-32767-32767-32767-32767-32767-32767-32767-32767-32767-32767-32767-32767-32767-32767-32767-32767-32767-32767-32767-32767-32767-32767-32767-32767-32767    -32767-32767-32767-32767-32767-32767-32767-32767-32767-32767-32767-32767-32767-32767-32767-32767-32767-32767-32767-32767-32767-32767-32767-32767-32767-32767-32767-32767-32767-32767-32767-32767-32767-32767-32767-32767-32767-32767-32767-32767                                                                                                                                                                                                                                                                                                                                                                                                                                                                                                                                                                                                                                                                                                                                                                                                                     1    10   696     1   0.772763044103636D+06   0.590513005195683D+06   0.000000000000000D+00   0.501649093627929D+02   0.505000000000000D+02-32767-32767-32767-32767-32767-32767-32767-32767-32767-32767-32767-32767-32767-32767-32767-32767-32767-32767-32767-32767-32767-32767-32767-32767-32767-32767-32767-32767-32767-32767-32767-32767-32767-32767-32767-32767-32767-32767-32767-32767-32767-32767-32767-32767-32767-32767-32767-32767-32767-32767-32767-32767-32767-32767-32767-32767-32767-32767-32767-32767-32767-32767-32767-32767-32767-32767-32767-32767-32767-32767-32767-32767-32767-32767-32767-32767-32767-32767-32767-32767-32767-32767-32767-32767-32767-32767-32767-32767-32767-32767-32767-32767-32767-32767-32767-32767-32767-32767-32767-32767-32767-32767-32767-32767-32767-32767-32767-32767-32767-32767-32767-32767-32767-32767-32767-32767-32767-32767-32767-32767-32767-32767-32767-32767-32767-32767-32767-32767-32767-32767-32767-32767-32767-32767-32767-32767-32767-32767-32767-32767-32767-32767-32767-32767-32767-32767    -32767-32767-32767-32767-32767-32767-32767-32767-32767-32767-32767-32767-32767-32767-32767-32767-32767-32767-32767-32767-32767-32767-32767-32767-32767-32767-32767-32767-32767-32767-32767-32767-32767-32767-32767-32767-32767-32767-32767-32767-32767-32767-32767-32767-32767-32767-32767-32767-32767-32767-32767-32767-32767-32767-32767-32767-32767-32767-32767-32767-32767-32767-32767-32767-32767-32767-32767-32767-32767-32767-32767-32767-32767-32767-32767-32767-32767-32767-32767-32767-32767-32767-32767-32767-32767-32767-32767-32767-32767-32767-32767-32767-32767-32767-32767-32767-32767-32767-32767-32767-32767-32767-32767-32767-32767-32767-32767-32767-32767-32767-32767-32767-32767-32767-32767-32767-32767-32767-32767-32767-32767-32767-32767-32767-32767-32767-32767-32767-32767-32767-32767-32767-32767-32767-32767-32767-32767-32767-32767-32767-32767-32767-32767-32767-32767-32767-32767-32767-32767-32767-32767-32767-32767-32767-32767-32767-32767-32767-32767-32767-32767-32767    50    50    50    50    50    50    50    50        50    50    50    50    50    50    50    50    50    50    50-32767-32767-32767-32767-32767-32767-32767-32767-32767-32767-32767-32767-32767-32767-32767-32767-32767-32767-32767-32767-32767-32767-32767-32767-32767-32767-32767-32767-32767-32767-32767-32767-32767-32767-32767-32767-32767-32767-32767-32767-32767-32767-32767-32767-32767-32767-32767-32767-32767-32767-32767-32767-32767-32767-32767-32767-32767-32767-32767-32767-32767-32767-32767-32767-32767-32767-32767-32767-32767-32767-32767-32767-32767-32767-32767-32767-32767-32767-32767-32767-32767-32767-32767-32767-32767-32767-32767-32767-32767-32767-32767-32767-32767-32767-32767-32767-32767-32767-32767-32767-32767-32767-32767-32767-32767-32767-32767-32767-32767-32767-32767-32767-32767-32767-32767-32767-32767-32767-32767-32767-32767-32767-32767-32767-32767-32767-32767-32767-32767-32767-32767-32767-32767-32767-32767-32767-32767-32767-32767-32767-32767-32767-32767-32767-32767-32767-32767-32767-32767-32767-32767-32767-32767-32767-32767-32767-32767-32767-32767    -32767-32767-32767-32767-32767-32767-32767-32767-32767-32767-32767-32767-32767-32767-32767-32767-32767-32767-32767-32767-32767-32767-32767-32767-32767-32767-32767-32767-32767-32767-32767-32767-32767-32767-32767-32767-32767-32767-32767-32767-32767-32767-32767-32767-32767-32767-32767-32767-32767-32767-32767-32767-32767-32767-32767-32767-32767-32767-32767-32767-32767-32767-32767-32767-32767-32767-32767-32767-32767-32767-32767-32767-32767-32767-32767-32767-32767-32767-32767-32767-32767-32767-32767-32767-32767-32767-32767-32767-32767-32767-32767-32767-32767-32767-32767-32767-32767-32767-32767-32767-32767-32767-32767-32767-32767-32767-32767-32767-32767-32767-32767-32767-32767-32767-32767-32767-32767-32767-32767-32767-32767-32767-32767-32767-32767-32767-32767-32767-32767-32767-32767-32767-32767-32767-32767-32767-32767-32767-32767-32767-32767-32767-32767-32767-32767-32767-32767-32767-32767-32767-32767-32767-32767-32767-32767-32767-32767-32767-32767-32767-32767-32767-32767-32767-32767-32767-32767-32767-32767-32767    -32767-32767-32767-32767-32767-32767-32767-32767-32767-32767-32767-32767-32767-32767-32767-32767-32767-32767-32767-32767-32767-32767-32767-32767-32767-32767-32767-32767-32767-32767-32767-32767-32767-32767-32767-32767-32767-32767-32767-32767                                                                                                                                                                                                                                                                                                                                                                                                                                                                                                                                                                                                                                                                                                                                                                                                                     1    11   696     1   0.772768044103637D+06   0.590513005195683D+06   0.000000000000000D+00   0.500515823364258D+02   0.505000000000000D+02-32767-32767-32767-32767-32767-32767-32767-32767-32767-32767-32767-32767-32767-32767-32767-32767-32767-32767-32767-32767-32767-32767-32767-32767-32767-32767-32767-32767-32767-32767-32767-32767-32767-32767-32767-32767-32767-32767-32767-32767-32767-32767-32767-32767-32767-32767-32767-32767-32767-32767-32767-32767-32767-32767-32767-32767-32767-32767-32767-32767-32767-32767-32767-32767-32767-32767-32767-32767-32767-32767-32767-32767-32767-32767-32767-32767-32767-32767-32767-32767-32767-32767-32767-32767-32767-32767-32767-32767-32767-32767-32767-32767-32767-32767-32767-32767-32767-32767-32767-32767-32767-32767-32767-32767-32767-32767-32767-32767-32767-32767-32767-32767-32767-32767-32767-32767-32767-32767-32767-32767-32767-32767-32767-32767-32767-32767-32767-32767-32767-32767-32767-32767-32767-32767-32767-32767-32767-32767-32767-32767-32767-32767-32767-32767-32767-32767    -32767-32767-32767-32767-32767-32767-32767-32767-32767-32767-32767-32767-32767-32767-32767-32767-32767-32767-32767-32767-32767-32767-32767-32767-32767-32767-32767-32767-32767-32767-32767-32767-32767-32767-32767-32767-32767-32767-32767-32767-32767-32767-32767-32767-32767-32767-32767-32767-32767-32767-32767-32767-32767-32767-32767-32767-32767-32767-32767-32767-32767-32767-32767-32767-32767-32767-32767-32767-32767-32767-32767-32767-32767-32767-32767-32767-32767-32767-32767-32767-32767-32767-32767-32767-32767-32767-32767-32767-32767-32767-32767-32767-32767-32767-32767-32767-32767-32767-32767-32767-32767-32767-32767-32767-32767-32767-32767-32767-32767-32767-32767-32767-32767-32767-32767-32767-32767-32767-32767-32767-32767-32767-32767-32767-32767-32767-32767-32767-32767-32767-32767-32767-32767-32767-32767-32767-32767-32767-32767-32767-32767-32767-32767-32767-32767-32767-32767-32767-32767-32767-32767-32767-32767-32767-32767-32767-32767-32767-32767-32767-32767-32767    50    50    50    50    50    50    50    50        50    50    50    50    50    50    50    50    50    50    50    50-32767-32767-32767-32767-32767-32767-32767-32767-32767-32767-32767-32767-32767-32767-32767-32767-32767-32767-32767-32767-32767-32767-32767-32767-32767-32767-32767-32767-32767-32767-32767-32767-32767-32767-32767-32767-32767-32767-32767-32767-32767-32767-32767-32767-32767-32767-32767-32767-32767-32767-32767-32767-32767-32767-32767-32767-32767-32767-32767-32767-32767-32767-32767-32767-32767-32767-32767-32767-32767-32767-32767-32767-32767-32767-32767-32767-32767-32767-32767-32767-32767-32767-32767-32767-32767-32767-32767-32767-32767-32767-32767-32767-32767-32767-32767-32767-32767-32767-32767-32767-32767-32767-32767-32767-32767-32767-32767-32767-32767-32767-32767-32767-32767-32767-32767-32767-32767-32767-32767-32767-32767-32767-32767-32767-32767-32767-32767-32767-32767-32767-32767-32767-32767-32767-32767-32767-32767-32767-32767-32767-32767-32767-32767-32767-32767-32767-32767-32767-32767-32767-32767-32767-32767-32767-32767-32767-32767-32767    -32767-32767-32767-32767-32767-32767-32767-32767-32767-32767-32767-32767-32767-32767-32767-32767-32767-32767-32767-32767-32767-32767-32767-32767-32767-32767-32767-32767-32767-32767-32767-32767-32767-32767-32767-32767-32767-32767-32767-32767-32767-32767-32767-32767-32767-32767-32767-32767-32767-32767-32767-32767-32767-32767-32767-32767-32767-32767-32767-32767-32767-32767-32767-32767-32767-32767-32767-32767-32767-32767-32767-32767-32767-32767-32767-32767-32767-32767-32767-32767-32767-32767-32767-32767-32767-32767-32767-32767-32767-32767-32767-32767-32767-32767-32767-32767-32767-32767-32767-32767-32767-32767-32767-32767-32767-32767-32767-32767-32767-32767-32767-32767-32767-32767-32767-32767-32767-32767-32767-32767-32767-32767-32767-32767-32767-32767-32767-32767-32767-32767-32767-32767-32767-32767-32767-32767-32767-32767-32767-32767-32767-32767-32767-32767-32767-32767-32767-32767-32767-32767-32767-32767-32767-32767-32767-32767-32767-32767-32767-32767-32767-32767-32767-32767-32767-32767-32767-32767-32767-32767    -32767-32767-32767-32767-32767-32767-32767-32767-32767-32767-32767-32767-32767-32767-32767-32767-32767-32767-32767-32767-32767-32767-32767-32767-32767-32767-32767-32767-32767-32767-32767-32767-32767-32767-32767-32767-32767-32767-32767-32767                                                                                                                                                                                                                                                                                                                                                                                                                                                                                                                                                                                                                                                                                                                                                                                                                     1    12   696     1   0.772773044103637D+06   0.590513005195683D+06   0.000000000000000D+00   0.498918113708495D+02   0.505000000000000D+02-32767-32767-32767-32767-32767-32767-32767-32767-32767-32767-32767-32767-32767-32767-32767-32767-32767-32767-32767-32767-32767-32767-32767-32767-32767-32767-32767-32767-32767-32767-32767-32767-32767-32767-32767-32767-32767-32767-32767-32767-32767-32767-32767-32767-32767-32767-32767-32767-32767-32767-32767-32767-32767-32767-32767-32767-32767-32767-32767-32767-32767-32767-32767-32767-32767-32767-32767-32767-32767-32767-32767-32767-32767-32767-32767-32767-32767-32767-32767-32767-32767-32767-32767-32767-32767-32767-32767-32767-32767-32767-32767-32767-32767-32767-32767-32767-32767-32767-32767-32767-32767-32767-32767-32767-32767-32767-32767-32767-32767-32767-32767-32767-32767-32767-32767-32767-32767-32767-32767-32767-32767-32767-32767-32767-32767-32767-32767-32767-32767-32767-32767-32767-32767-32767-32767-32767-32767-32767-32767-32767-32767-32767-32767-32767-32767-32767    -32767-32767-32767-32767-32767-32767-32767-32767-32767-32767-32767-32767-32767-32767-32767-32767-32767-32767-32767-32767-32767-32767-32767-32767-32767-32767-32767-32767-32767-32767-32767-32767-32767-32767-32767-32767-32767-32767-32767-32767-32767-32767-32767-32767-32767-32767-32767-32767-32767-32767-32767-32767-32767-32767-32767-32767-32767-32767-32767-32767-32767-32767-32767-32767-32767-32767-32767-32767-32767-32767-32767-32767-32767-32767-32767-32767-32767-32767-32767-32767-32767-32767-32767-32767-32767-32767-32767-32767-32767-32767-32767-32767-32767-32767-32767-32767-32767-32767-32767-32767-32767-32767-32767-32767-32767-32767-32767-32767-32767-32767-32767-32767-32767-32767-32767-32767-32767-32767-32767-32767-32767-32767-32767-32767-32767-32767-32767-32767-32767-32767-32767-32767-32767-32767-32767-32767-32767-32767-32767-32767-32767-32767-32767-32767-32767-32767-32767-32767-32767-32767-32767-32767-32767-32767-32767-32767-32767-32767-32767-32767-32767-32767    50    50    50    50    50    50    50    50        50    50    50    50    50    50    50    49    49    49    50    50    50    50-32767-32767-32767-32767-32767-32767-32767-32767-32767-32767-32767-32767-32767-32767-32767-32767-32767-32767-32767-32767-32767-32767-32767-32767-32767-32767-32767-32767-32767-32767-32767-32767-32767-32767-32767-32767-32767-32767-32767-32767-32767-32767-32767-32767-32767-32767-32767-32767-32767-32767-32767-32767-32767-32767-32767-32767-32767-32767-32767-32767-32767-32767-32767-32767-32767-32767-32767-32767-32767-32767-32767-32767-32767-32767-32767-32767-32767-32767-32767-32767-32767-32767-32767-32767-32767-32767-32767-32767-32767-32767-32767-32767-32767-32767-32767-32767-32767-32767-32767-32767-32767-32767-32767-32767-32767-32767-32767-32767-32767-32767-32767-32767-32767-32767-32767-32767-32767-32767-32767-32767-32767-32767-32767-32767-32767-32767-32767-32767-32767-32767-32767-32767-32767-32767-32767-32767-32767-32767-32767-32767-32767-32767-32767-32767-32767-32767-32767-32767-32767-32767-32767-32767-32767-32767-32767-32767    -32767-32767-32767-32767-32767-32767-32767-32767-32767-32767-32767-32767-32767-32767-32767-32767-32767-32767-32767-32767-32767-32767-32767-32767-32767-32767-32767-32767-32767-32767-32767-32767-32767-32767-32767-32767-32767-32767-32767-32767-32767-32767-32767-32767-32767-32767-32767-32767-32767-32767-32767-32767-32767-32767-32767-32767-32767-32767-32767-32767-32767-32767-32767-32767-32767-32767-32767-32767-32767-32767-32767-32767-32767-32767-32767-32767-32767-32767-32767-32767-32767-32767-32767-32767-32767-32767-32767-32767-32767-32767-32767-32767-32767-32767-32767-32767-32767-32767-32767-32767-32767-32767-32767-32767-32767-32767-32767-32767-32767-32767-32767-32767-32767-32767-32767-32767-32767-32767-32767-32767-32767-32767-32767-32767-32767-32767-32767-32767-32767-32767-32767-32767-32767-32767-32767-32767-32767-32767-32767-32767-32767-32767-32767-32767-32767-32767-32767-32767-32767-32767-32767-32767-32767-32767-32767-32767-32767-32767-32767-32767-32767-32767-32767-32767-32767-32767-32767-32767-32767-32767    -32767-32767-32767-32767-32767-32767-32767-32767-32767-32767-32767-32767-32767-32767-32767-32767-32767-32767-32767-32767-32767-32767-32767-32767-32767-32767-32767-32767-32767-32767-32767-32767-32767-32767-32767-32767-32767-32767-32767-32767                                                                                                                                                                                                                                                                                                                                                                                                                                                                                                                                                                                                                                                                                                                                                                                                                     1    13   696     1   0.772778044103637D+06   0.590513005195683D+06   0.000000000000000D+00   0.497538681030273D+02   0.505000000000000D+02-32767-32767-32767-32767-32767-32767-32767-32767-32767-32767-32767-32767-32767-32767-32767-32767-32767-32767-32767-32767-32767-32767-32767-32767-32767-32767-32767-32767-32767-32767-32767-32767-32767-32767-32767-32767-32767-32767-32767-32767-32767-32767-32767-32767-32767-32767-32767-32767-32767-32767-32767-32767-32767-32767-32767-32767-32767-32767-32767-32767-32767-32767-32767-32767-32767-32767-32767-32767-32767-32767-32767-32767-32767-32767-32767-32767-32767-32767-32767-32767-32767-32767-32767-32767-32767-32767-32767-32767-32767-32767-32767-32767-32767-32767-32767-32767-32767-32767-32767-32767-32767-32767-32767-32767-32767-32767-32767-32767-32767-32767-32767-32767-32767-32767-32767-32767-32767-32767-32767-32767-32767-32767-32767-32767-32767-32767-32767-32767-32767-32767-32767-32767-32767-32767-32767-32767-32767-32767-32767-32767-32767-32767-32767-32767-32767-32767    -32767-32767-32767-32767-32767-32767-32767-32767-32767-32767-32767-32767-32767-32767-32767-32767-32767-32767-32767-32767-32767-32767-32767-32767-32767-32767-32767-32767-32767-32767-32767-32767-32767-32767-32767-32767-32767-32767-32767-32767-32767-32767-32767-32767-32767-32767-32767-32767-32767-32767-32767-32767-32767-32767-32767-32767-32767-32767-32767-32767-32767-32767-32767-32767-32767-32767-32767-32767-32767-32767-32767-32767-32767-32767-32767-32767-32767-32767-32767-32767-32767-32767-32767-32767-32767-32767-32767-32767-32767-32767-32767-32767-32767-32767-32767-32767-32767-32767-32767-32767-32767-32767-32767-32767-32767-32767-32767-32767-32767-32767-32767-32767-32767-32767-32767-32767-32767-32767-32767-32767-32767-32767-32767-32767-32767-32767-32767-32767-32767-32767-32767-32767-32767-32767-32767-32767-32767-32767-32767-32767-32767-32767-32767-32767-32767-32767-32767-32767-32767-32767-32767-32767-32767-32767-32767-32767-32767-32767-32767-32767-32767    50    50    50    50    50    50    50    50    50        50    50    50    50    50    49    49    49    49    49    50    50    50    50    50    50-32767-32767-32767-32767-32767-32767-32767-32767-32767-32767-32767-32767-32767-32767-32767-32767-32767-32767-32767-32767-32767-32767-32767-32767-32767-32767-32767-32767-32767-32767-32767-32767-32767-32767-32767-32767-32767-32767-32767-32767-32767-32767-32767-32767-32767-32767-32767-32767-32767-32767-32767-32767-32767-32767-32767-32767-32767-32767-32767-32767-32767-32767-32767-32767-32767-32767-32767-32767-32767-32767-32767-32767-32767-32767-32767-32767-32767-32767-32767-32767-32767-32767-32767-32767-32767-32767-32767-32767-32767-32767-32767-32767-32767-32767-32767-32767-32767-32767-32767-32767-32767-32767-32767-32767-32767-32767-32767-32767-32767-32767-32767-32767-32767-32767-32767-32767-32767-32767-32767-32767-32767-32767-32767-32767-32767-32767-32767-32767-32767-32767-32767-32767-32767-32767-32767-32767-32767-32767-32767-32767-32767-32767-32767-32767-32767-32767-32767-32767-32767-32767-32767-32767-32767-32767    -32767-32767-32767-32767-32767-32767-32767-32767-32767-32767-32767-32767-32767-32767-32767-32767-32767-32767-32767-32767-32767-32767-32767-32767-32767-32767-32767-32767-32767-32767-32767-32767-32767-32767-32767-32767-32767-32767-32767-32767-32767-32767-32767-32767-32767-32767-32767-32767-32767-32767-32767-32767-32767-32767-32767-32767-32767-32767-32767-32767-32767-32767-32767-32767-32767-32767-32767-32767-32767-32767-32767-32767-32767-32767-32767-32767-32767-32767-32767-32767-32767-32767-32767-32767-32767-32767-32767-32767-32767-32767-32767-32767-32767-32767-32767-32767-32767-32767-32767-32767-32767-32767-32767-32767-32767-32767-32767-32767-32767-32767-32767-32767-32767-32767-32767-32767-32767-32767-32767-32767-32767-32767-32767-32767-32767-32767-32767-32767-32767-32767-32767-32767-32767-32767-32767-32767-32767-32767-32767-32767-32767-32767-32767-32767-32767-32767-32767-32767-32767-32767-32767-32767-32767-32767-32767-32767-32767-32767-32767-32767-32767-32767-32767-32767-32767-32767-32767-32767-32767-32767    -32767-32767-32767-32767-32767-32767-32767-32767-32767-32767-32767-32767-32767-32767-32767-32767-32767-32767-32767-32767-32767-32767-32767-32767-32767-32767-32767-32767-32767-32767-32767-32767-32767-32767-32767-32767-32767-32767-32767-32767                                                                                                                                                                                                                                                                                                                                                                                                                                                                                                                                                                                                                                                                                                                                                                                                                     1    14   696     1   0.772783044103637D+06   0.590513005195683D+06   0.000000000000000D+00   0.496308326721191D+02   0.505000000000000D+02-32767-32767-32767-32767-32767-32767-32767-32767-32767-32767-32767-32767-32767-32767-32767-32767-32767-32767-32767-32767-32767-32767-32767-32767-32767-32767-32767-32767-32767-32767-32767-32767-32767-32767-32767-32767-32767-32767-32767-32767-32767-32767-32767-32767-32767-32767-32767-32767-32767-32767-32767-32767-32767-32767-32767-32767-32767-32767-32767-32767-32767-32767-32767-32767-32767-32767-32767-32767-32767-32767-32767-32767-32767-32767-32767-32767-32767-32767-32767-32767-32767-32767-32767-32767-32767-32767-32767-32767-32767-32767-32767-32767-32767-32767-32767-32767-32767-32767-32767-32767-32767-32767-32767-32767-32767-32767-32767-32767-32767-32767-32767-32767-32767-32767-32767-32767-32767-32767-32767-32767-32767-32767-32767-32767-32767-32767-32767-32767-32767-32767-32767-32767-32767-32767-32767-32767-32767-32767-32767-32767-32767-32767-32767-32767-32767-32767    -32767-32767-32767-32767-32767-32767-32767-32767-32767-32767-32767-32767-32767-32767-32767-32767-32767-32767-32767-32767-32767-32767-32767-32767-32767-32767-32767-32767-32767-32767-32767-32767-32767-32767-32767-32767-32767-32767-32767-32767-32767-32767-32767-32767-32767-32767-32767-32767-32767-32767-32767-32767-32767-32767-32767-32767-32767-32767-32767-32767-32767-32767-32767-32767-32767-32767-32767-32767-32767-32767-32767-32767-32767-32767-32767-32767-32767-32767-32767-32767-32767-32767-32767-32767-32767-32767-32767-32767-32767-32767-32767-32767-32767-32767-32767-32767-32767-32767-32767-32767-32767-32767-32767-32767-32767-32767-32767-32767-32767-32767-32767-32767-32767-32767-32767-32767-32767-32767-32767-32767-32767-32767-32767-32767-32767-32767-32767-32767-32767-32767-32767-32767-32767-32767-32767-32767-32767-32767-32767-32767-32767-32767-32767-32767-32767-32767-32767-32767-32767-32767-32767-32767-32767-32767-32767-32767-32767-32767-32767-32767-32767    50    50    50    50    50    50    50    50    50        50    50    50    50    49    49    49    49    49    49    49    50    50    50    50    50    50    50-32767-32767-32767-32767-32767-32767-32767-32767-32767-32767-32767-32767-32767-32767-32767-32767-32767-32767-32767-32767-32767-32767-32767-32767-32767-32767-32767-32767-32767-32767-32767-32767-32767-32767-32767-32767-32767-32767-32767-32767-32767-32767-32767-32767-32767-32767-32767-32767-32767-32767-32767-32767-32767-32767-32767-32767-32767-32767-32767-32767-32767-32767-32767-32767-32767-32767-32767-32767-32767-32767-32767-32767-32767-32767-32767-32767-32767-32767-32767-32767-32767-32767-32767-32767-32767-32767-32767-32767-32767-32767-32767-32767-32767-32767-32767-32767-32767-32767-32767-32767-32767-32767-32767-32767-32767-32767-32767-32767-32767-32767-32767-32767-32767-32767-32767-32767-32767-32767-32767-32767-32767-32767-32767-32767-32767-32767-32767-32767-32767-32767-32767-32767-32767-32767-32767-32767-32767-32767-32767-32767-32767-32767-32767-32767-32767-32767-32767-32767-32767-32767-32767-32767    -32767-32767-32767-32767-32767-32767-32767-32767-32767-32767-32767-32767-32767-32767-32767-32767-32767-32767-32767-32767-32767-32767-32767-32767-32767-32767-32767-32767-32767-32767-32767-32767-32767-32767-32767-32767-32767-32767-32767-32767-32767-32767-32767-32767-32767-32767-32767-32767-32767-32767-32767-32767-32767-32767-32767-32767-32767-32767-32767-32767-32767-32767-32767-32767-32767-32767-32767-32767-32767-32767-32767-32767-32767-32767-32767-32767-32767-32767-32767-32767-32767-32767-32767-32767-32767-32767-32767-32767-32767-32767-32767-32767-32767-32767-32767-32767-32767-32767-32767-32767-32767-32767-32767-32767-32767-32767-32767-32767-32767-32767-32767-32767-32767-32767-32767-32767-32767-32767-32767-32767-32767-32767-32767-32767-32767-32767-32767-32767-32767-32767-32767-32767-32767-32767-32767-32767-32767-32767-32767-32767-32767-32767-32767-32767-32767-32767-32767-32767-32767-32767-32767-32767-32767-32767-32767-32767-32767-32767-32767-32767-32767-32767-32767-32767-32767-32767-32767-32767-32767-32767    -32767-32767-32767-32767-32767-32767-32767-32767-32767-32767-32767-32767-32767-32767-32767-32767-32767-32767-32767-32767-32767-32767-32767-32767-32767-32767-32767-32767-32767-32767-32767-32767-32767-32767-32767-32767-32767-32767-32767-32767                                                                                                                                                                                                                                                                                                                                                                                                                                                                                                                                                                                                                                                                                                                                                                                                                     1    15   696     1   0.772788044103637D+06   0.590513005195683D+06   0.000000000000000D+00   0.494323463439941D+02   0.505000000000000D+02-32767-32767-32767-32767-32767-32767-32767-32767-32767-32767-32767-32767-32767-32767-32767-32767-32767-32767-32767-32767-32767-32767-32767-32767-32767-32767-32767-32767-32767-32767-32767-32767-32767-32767-32767-32767-32767-32767-32767-32767-32767-32767-32767-32767-32767-32767-32767-32767-32767-32767-32767-32767-32767-32767-32767-32767-32767-32767-32767-32767-32767-32767-32767-32767-32767-32767-32767-32767-32767-32767-32767-32767-32767-32767-32767-32767-32767-32767-32767-32767-32767-32767-32767-32767-32767-32767-32767-32767-32767-32767-32767-32767-32767-32767-32767-32767-32767-32767-32767-32767-32767-32767-32767-32767-32767-32767-32767-32767-32767-32767-32767-32767-32767-32767-32767-32767-32767-32767-32767-32767-32767-32767-32767-32767-32767-32767-32767-32767-32767-32767-32767-32767-32767-32767-32767-32767-32767-32767-32767-32767-32767-32767-32767-32767-32767-32767    -32767-32767-32767-32767-32767-32767-32767-32767-32767-32767-32767-32767-32767-32767-32767-32767-32767-32767-32767-32767-32767-32767-32767-32767-32767-32767-32767-32767-32767-32767-32767-32767-32767-32767-32767-32767-32767-32767-32767-32767-32767-32767-32767-32767-32767-32767-32767-32767-32767-32767-32767-32767-32767-32767-32767-32767-32767-32767-32767-32767-32767-32767-32767-32767-32767-32767-32767-32767-32767-32767-32767-32767-32767-32767-32767-32767-32767-32767-32767-32767-32767-32767-32767-32767-32767-32767-32767-32767-32767-32767-32767-32767-32767-32767-32767-32767-32767-32767-32767-32767-32767-32767-32767-32767-32767-32767-32767-32767-32767-32767-32767-32767-32767-32767-32767-32767-32767-32767-32767-32767-32767-32767-32767-32767-32767-32767-32767-32767-32767-32767-32767-32767-32767-32767-32767-32767-32767-32767-32767-32767-32767-32767-32767-32767-32767-32767-32767-32767-32767-32767-32767-32767-32767-32767-32767-32767-32767-32767-32767-32767-32767    50    50    50    50    50    50    50    50    50        50    50    50    49    49    49    49    49    49    49    49    49    50    50    50    50    50    50    50    50-32767-32767-32767-32767-32767-32767-32767-32767-32767-32767-32767-32767-32767-32767-32767-32767-32767-32767-32767-32767-32767-32767-32767-32767-32767-32767-32767-32767-32767-32767-32767-32767-32767-32767-32767-32767-32767-32767-32767-32767-32767-32767-32767-32767-32767-32767-32767-32767-32767-32767-32767-32767-32767-32767-32767-32767-32767-32767-32767-32767-32767-32767-32767-32767-32767-32767-32767-32767-32767-32767-32767-32767-32767-32767-32767-32767-32767-32767-32767-32767-32767-32767-32767-32767-32767-32767-32767-32767-32767-32767-32767-32767-32767-32767-32767-32767-32767-32767-32767-32767-32767-32767-32767-32767-32767-32767-32767-32767-32767-32767-32767-32767-32767-32767-32767-32767-32767-32767-32767-32767-32767-32767-32767-32767-32767-32767-32767-32767-32767-32767-32767-32767-32767-32767-32767-32767-32767-32767-32767-32767-32767-32767-32767-32767-32767-32767-32767-32767-32767-32767    -32767-32767-32767-32767-32767-32767-32767-32767-32767-32767-32767-32767-32767-32767-32767-32767-32767-32767-32767-32767-32767-32767-32767-32767-32767-32767-32767-32767-32767-32767-32767-32767-32767-32767-32767-32767-32767-32767-32767-32767-32767-32767-32767-32767-32767-32767-32767-32767-32767-32767-32767-32767-32767-32767-32767-32767-32767-32767-32767-32767-32767-32767-32767-32767-32767-32767-32767-32767-32767-32767-32767-32767-32767-32767-32767-32767-32767-32767-32767-32767-32767-32767-32767-32767-32767-32767-32767-32767-32767-32767-32767-32767-32767-32767-32767-32767-32767-32767-32767-32767-32767-32767-32767-32767-32767-32767-32767-32767-32767-32767-32767-32767-32767-32767-32767-32767-32767-32767-32767-32767-32767-32767-32767-32767-32767-32767-32767-32767-32767-32767-32767-32767-32767-32767-32767-32767-32767-32767-32767-32767-32767-32767-32767-32767-32767-32767-32767-32767-32767-32767-32767-32767-32767-32767-32767-32767-32767-32767-32767-32767-32767-32767-32767-32767-32767-32767-32767-32767-32767-32767    -32767-32767-32767-32767-32767-32767-32767-32767-32767-32767-32767-32767-32767-32767-32767-32767-32767-32767-32767-32767-32767-32767-32767-32767-32767-32767-32767-32767-32767-32767-32767-32767-32767-32767-32767-32767-32767-32767-32767-32767                                                                                                                                                                                                                                                                                                                                                                                                                                                                                                                                                                                                                                                                                                                                                                                                                     1    16   696     1   0.772793044103637D+06   0.590513005195683D+06   0.000000000000000D+00   0.491268043518066D+02   0.505000000000000D+02-32767-32767-32767-32767-32767-32767-32767-32767-32767-32767-32767-32767-32767-32767-32767-32767-32767-32767-32767-32767-32767-32767-32767-32767-32767-32767-32767-32767-32767-32767-32767-32767-32767-32767-32767-32767-32767-32767-32767-32767-32767-32767-32767-32767-32767-32767-32767-32767-32767-32767-32767-32767-32767-32767-32767-32767-32767-32767-32767-32767-32767-32767-32767-32767-32767-32767-32767-32767-32767-32767-32767-32767-32767-32767-32767-32767-32767-32767-32767-32767-32767-32767-32767-32767-32767-32767-32767-32767-32767-32767-32767-32767-32767-32767-32767-32767-32767-32767-32767-32767-32767-32767-32767-32767-32767-32767-32767-32767-32767-32767-32767-32767-32767-32767-32767-32767-32767-32767-32767-32767-32767-32767-32767-32767-32767-32767-32767-32767-32767-32767-32767-32767-32767-32767-32767-32767-32767-32767-32767-32767-32767-32767-32767-32767-32767-32767    -32767-32767-32767-32767-32767-32767-32767-32767-32767-32767-32767-32767-32767-32767-32767-32767-32767-32767-32767-32767-32767-32767-32767-32767-32767-32767-32767-32767-32767-32767-32767-32767-32767-32767-32767-32767-32767-32767-32767-32767-32767-32767-32767-32767-32767-32767-32767-32767-32767-32767-32767-32767-32767-32767-32767-32767-32767-32767-32767-32767-32767-32767-32767-32767-32767-32767-32767-32767-32767-32767-32767-32767-32767-32767-32767-32767-32767-32767-32767-32767-32767-32767-32767-32767-32767-32767-32767-32767-32767-32767-32767-32767-32767-32767-32767-32767-32767-32767-32767-32767-32767-32767-32767-32767-32767-32767-32767-32767-32767-32767-32767-32767-32767-32767-32767-32767-32767-32767-32767-32767-32767-32767-32767-32767-32767-32767-32767-32767-32767-32767-32767-32767-32767-32767-32767-32767-32767-32767-32767-32767-32767-32767-32767-32767-32767-32767-32767-32767-32767-32767-32767-32767-32767-32767-32767-32767-32767-32767-32767-32767    50    50    50    50    50    50    50    50    50    50        50    50    50    49    49    49    49    49    49    49    49    49    49    49    50    50    50    50    50    50    50    50-32767-32767-32767-32767-32767-32767-32767-32767-32767-32767-32767-32767-32767-32767-32767-32767-32767-32767-32767-32767-32767-32767-32767-32767-32767-32767-32767-32767-32767-32767-32767-32767-32767-32767-32767-32767-32767-32767-32767-32767-32767-32767-32767-32767-32767-32767-32767-32767-32767-32767-32767-32767-32767-32767-32767-32767-32767-32767-32767-32767-32767-32767-32767-32767-32767-32767-32767-32767-32767-32767-32767-32767-32767-32767-32767-32767-32767-32767-32767-32767-32767-32767-32767-32767-32767-32767-32767-32767-32767-32767-32767-32767-32767-32767-32767-32767-32767-32767-32767-32767-32767-32767-32767-32767-32767-32767-32767-32767-32767-32767-32767-32767-32767-32767-32767-32767-32767-32767-32767-32767-32767-32767-32767-32767-32767-32767-32767-32767-32767-32767-32767-32767-32767-32767-32767-32767-32767-32767-32767-32767-32767-32767-32767-32767-32767-32767-32767-32767    -32767-32767-32767-32767-32767-32767-32767-32767-32767-32767-32767-32767-32767-32767-32767-32767-32767-32767-32767-32767-32767-32767-32767-32767-32767-32767-32767-32767-32767-32767-32767-32767-32767-32767-32767-32767-32767-32767-32767-32767-32767-32767-32767-32767-32767-32767-32767-32767-32767-32767-32767-32767-32767-32767-32767-32767-32767-32767-32767-32767-32767-32767-32767-32767-32767-32767-32767-32767-32767-32767-32767-32767-32767-32767-32767-32767-32767-32767-32767-32767-32767-32767-32767-32767-32767-32767-32767-32767-32767-32767-32767-32767-32767-32767-32767-32767-32767-32767-32767-32767-32767-32767-32767-32767-32767-32767-32767-32767-32767-32767-32767-32767-32767-32767-32767-32767-32767-32767-32767-32767-32767-32767-32767-32767-32767-32767-32767-32767-32767-32767-32767-32767-32767-32767-32767-32767-32767-32767-32767-32767-32767-32767-32767-32767-32767-32767-32767-32767-32767-32767-32767-32767-32767-32767-32767-32767-32767-32767-32767-32767-32767-32767-32767-32767-32767-32767-32767-32767-32767-32767    -32767-32767-32767-32767-32767-32767-32767-32767-32767-32767-32767-32767-32767-32767-32767-32767-32767-32767-32767-32767-32767-32767-32767-32767-32767-32767-32767-32767-32767-32767-32767-32767-32767-32767-32767-32767-32767-32767-32767-32767                                                                                                                                                                                                                                                                                                                                                                                                                                                                                                                                                                                                                                                                                                                                                                                                                     1    17   696     1   0.772798044103637D+06   0.590513005195683D+06   0.000000000000000D+00   0.488212623596191D+02   0.505000000000000D+02-32767-32767-32767-32767-32767-32767-32767-32767-32767-32767-32767-32767-32767-32767-32767-32767-32767-32767-32767-32767-32767-32767-32767-32767-32767-32767-32767-32767-32767-32767-32767-32767-32767-32767-32767-32767-32767-32767-32767-32767-32767-32767-32767-32767-32767-32767-32767-32767-32767-32767-32767-32767-32767-32767-32767-32767-32767-32767-32767-32767-32767-32767-32767-32767-32767-32767-32767-32767-32767-32767-32767-32767-32767-32767-32767-32767-32767-32767-32767-32767-32767-32767-32767-32767-32767-32767-32767-32767-32767-32767-32767-32767-32767-32767-32767-32767-32767-32767-32767-32767-32767-32767-32767-32767-32767-32767-32767-32767-32767-32767-32767-32767-32767-32767-32767-32767-32767-32767-32767-32767-32767-32767-32767-32767-32767-32767-32767-32767-32767-32767-32767-32767-32767-32767-32767-32767-32767-32767-32767-32767-32767-32767-32767-32767-32767-32767    -32767-32767-32767-32767-32767-32767-32767-32767-32767-32767-32767-32767-32767-32767-32767-32767-32767-32767-32767-32767-32767-32767-32767-32767-32767-32767-32767-32767-32767-32767-32767-32767-32767-32767-32767-32767-32767-32767-32767-32767-32767-32767-32767-32767-32767-32767-32767-32767-32767-32767-32767-32767-32767-32767-32767-32767-32767-32767-32767-32767-32767-32767-32767-32767-32767-32767-32767-32767-32767-32767-32767-32767-32767-32767-32767-32767-32767-32767-32767-32767-32767-32767-32767-32767-32767-32767-32767-32767-32767-32767-32767-32767-32767-32767-32767-32767-32767-32767-32767-32767-32767-32767-32767-32767-32767-32767-32767-32767-32767-32767-32767-32767-32767-32767-32767-32767-32767-32767-32767-32767-32767-32767-32767-32767-32767-32767-32767-32767-32767-32767-32767-32767-32767-32767-32767-32767-32767-32767-32767-32767-32767-32767-32767-32767-32767-32767-32767-32767-32767-32767-32767-32767-32767-32767-32767-32767-32767-32767-32767-32767    50    50    50    50    50    50    50    50    50    50        50    50    50    49    49    49    49    49    49    48    48    49    49    49    49    50    50    50    50    50    50    50    50    50-32767-32767-32767-32767-32767-32767-32767-32767-32767-32767-32767-32767-32767-32767-32767-32767-32767-32767-32767-32767-32767-32767-32767-32767-32767-32767-32767-32767-32767-32767-32767-32767-32767-32767-32767-32767-32767-32767-32767-32767-32767-32767-32767-32767-32767-32767-32767-32767-32767-32767-32767-32767-32767-32767-32767-32767-32767-32767-32767-32767-32767-32767-32767-32767-32767-32767-32767-32767-32767-32767-32767-32767-32767-32767-32767-32767-32767-32767-32767-32767-32767-32767-32767-32767-32767-32767-32767-32767-32767-32767-32767-32767-32767-32767-32767-32767-32767-32767-32767-32767-32767-32767-32767-32767-32767-32767-32767-32767-32767-32767-32767-32767-32767-32767-32767-32767-32767-32767-32767-32767-32767-32767-32767-32767-32767-32767-32767-32767-32767-32767-32767-32767-32767-32767-32767-32767-32767-32767-32767-32767-32767-32767-32767-32767-32767-32767    -32767-32767-32767-32767-32767-32767-32767-32767-32767-32767-32767-32767-32767-32767-32767-32767-32767-32767-32767-32767-32767-32767-32767-32767-32767-32767-32767-32767-32767-32767-32767-32767-32767-32767-32767-32767-32767-32767-32767-32767-32767-32767-32767-32767-32767-32767-32767-32767-32767-32767-32767-32767-32767-32767-32767-32767-32767-32767-32767-32767-32767-32767-32767-32767-32767-32767-32767-32767-32767-32767-32767-32767-32767-32767-32767-32767-32767-32767-32767-32767-32767-32767-32767-32767-32767-32767-32767-32767-32767-32767-32767-32767-32767-32767-32767-32767-32767-32767-32767-32767-32767-32767-32767-32767-32767-32767-32767-32767-32767-32767-32767-32767-32767-32767-32767-32767-32767-32767-32767-32767-32767-32767-32767-32767-32767-32767-32767-32767-32767-32767-32767-32767-32767-32767-32767-32767-32767-32767-32767-32767-32767-32767-32767-32767-32767-32767-32767-32767-32767-32767-32767-32767-32767-32767-32767-32767-32767-32767-32767-32767-32767-32767-32767-32767-32767-32767-32767-32767-32767-32767    -32767-32767-32767-32767-32767-32767-32767-32767-32767-32767-32767-32767-32767-32767-32767-32767-32767-32767-32767-32767-32767-32767-32767-32767-32767-32767-32767-32767-32767-32767-32767-32767-32767-32767-32767-32767-32767-32767-32767-32767                                                                                                                                                                                                                                                                                                                                                                                                                                                                                                                                                                                                                                                                                                                                                                                                                     1    18   696     1   0.772803044103637D+06   0.590513005195683D+06   0.000000000000000D+00   0.484249534606933D+02   0.505000000000000D+02-32767-32767-32767-32767-32767-32767-32767-32767-32767-32767-32767-32767-32767-32767-32767-32767-32767-32767-32767-32767-32767-32767-32767-32767-32767-32767-32767-32767-32767-32767-32767-32767-32767-32767-32767-32767-32767-32767-32767-32767-32767-32767-32767-32767-32767-32767-32767-32767-32767-32767-32767-32767-32767-32767-32767-32767-32767-32767-32767-32767-32767-32767-32767-32767-32767-32767-32767-32767-32767-32767-32767-32767-32767-32767-32767-32767-32767-32767-32767-32767-32767-32767-32767-32767-32767-32767-32767-32767-32767-32767-32767-32767-32767-32767-32767-32767-32767-32767-32767-32767-32767-32767-32767-32767-32767-32767-32767-32767-32767-32767-32767-32767-32767-32767-32767-32767-32767-32767-32767-32767-32767-32767-32767-32767-32767-32767-32767-32767-32767-32767-32767-32767-32767-32767-32767-32767-32767-32767-32767-32767-32767-32767-32767-32767-32767-32767    -32767-32767-32767-32767-32767-32767-32767-32767-32767-32767-32767-32767-32767-32767-32767-32767-32767-32767-32767-32767-32767-32767-32767-32767-32767-32767-32767-32767-32767-32767-32767-32767-32767-32767-32767-32767-32767-32767-32767-32767-32767-32767-32767-32767-32767-32767-32767-32767-32767-32767-32767-32767-32767-32767-32767-32767-32767-32767-32767-32767-32767-32767-32767-32767-32767-32767-32767-32767-32767-32767-32767-32767-32767-32767-32767-32767-32767-32767-32767-32767-32767-32767-32767-32767-32767-32767-32767-32767-32767-32767-32767-32767-32767-32767-32767-32767-32767-32767-32767-32767-32767-32767-32767-32767-32767-32767-32767-32767-32767-32767-32767-32767-32767-32767-32767-32767-32767-32767-32767-32767-32767-32767-32767-32767-32767-32767-32767-32767-32767-32767-32767-32767-32767-32767-32767-32767-32767-32767-32767-32767-32767-32767-32767-32767-32767-32767-32767-32767-32767-32767-32767-32767-32767-32767-32767-32767-32767-32767-32767-32767    50    50    50    50    50    50    50    50    50    50        50    50    49    49    49    49    49    49    48    48    48    48    49    49    49    50    50    50    50    50    50    50    50    50    50    50-32767-32767-32767-32767-32767-32767-32767-32767-32767-32767-32767-32767-32767-32767-32767-32767-32767-32767-32767-32767-32767-32767-32767-32767-32767-32767-32767-32767-32767-32767-32767-32767-32767-32767-32767-32767-32767-32767-32767-32767-32767-32767-32767-32767-32767-32767-32767-32767-32767-32767-32767-32767-32767-32767-32767-32767-32767-32767-32767-32767-32767-32767-32767-32767-32767-32767-32767-32767-32767-32767-32767-32767-32767-32767-32767-32767-32767-32767-32767-32767-32767-32767-32767-32767-32767-32767-32767-32767-32767-32767-32767-32767-32767-32767-32767-32767-32767-32767-32767-32767-32767-32767-32767-32767-32767-32767-32767-32767-32767-32767-32767-32767-32767-32767-32767-32767-32767-32767-32767-32767-32767-32767-32767-32767-32767-32767-32767-32767-32767-32767-32767-32767-32767-32767-32767-32767-32767-32767-32767-32767-32767-32767-32767-32767    -32767-32767-32767-32767-32767-32767-32767-32767-32767-32767-32767-32767-32767-32767-32767-32767-32767-32767-32767-32767-32767-32767-32767-32767-32767-32767-32767-32767-32767-32767-32767-32767-32767-32767-32767-32767-32767-32767-32767-32767-32767-32767-32767-32767-32767-32767-32767-32767-32767-32767-32767-32767-32767-32767-32767-32767-32767-32767-32767-32767-32767-32767-32767-32767-32767-32767-32767-32767-32767-32767-32767-32767-32767-32767-32767-32767-32767-32767-32767-32767-32767-32767-32767-32767-32767-32767-32767-32767-32767-32767-32767-32767-32767-32767-32767-32767-32767-32767-32767-32767-32767-32767-32767-32767-32767-32767-32767-32767-32767-32767-32767-32767-32767-32767-32767-32767-32767-32767-32767-32767-32767-32767-32767-32767-32767-32767-32767-32767-32767-32767-32767-32767-32767-32767-32767-32767-32767-32767-32767-32767-32767-32767-32767-32767-32767-32767-32767-32767-32767-32767-32767-32767-32767-32767-32767-32767-32767-32767-32767-32767-32767-32767-32767-32767-32767-32767-32767-32767-32767-32767    -32767-32767-32767-32767-32767-32767-32767-32767-32767-32767-32767-32767-32767-32767-32767-32767-32767-32767-32767-32767-32767-32767-32767-32767-32767-32767-32767-32767-32767-32767-32767-32767-32767-32767-32767-32767-32767-32767-32767-32767                                                                                                                                                                                                                                                                                                                                                                                                                                                                                                                                                                                                                                                                                                                                                                                                                     1    19   696     1   0.772808044103637D+06   0.590513005195683D+06   0.000000000000000D+00   0.479615859985351D+02   0.505000000000000D+02-32767-32767-32767-32767-32767-32767-32767-32767-32767-32767-32767-32767-32767-32767-32767-32767-32767-32767-32767-32767-32767-32767-32767-32767-32767-32767-32767-32767-32767-32767-32767-32767-32767-32767-32767-32767-32767-32767-32767-32767-32767-32767-32767-32767-32767-32767-32767-32767-32767-32767-32767-32767-32767-32767-32767-32767-32767-32767-32767-32767-32767-32767-32767-32767-32767-32767-32767-32767-32767-32767-32767-32767-32767-32767-32767-32767-32767-32767-32767-32767-32767-32767-32767-32767-32767-32767-32767-32767-32767-32767-32767-32767-32767-32767-32767-32767-32767-32767-32767-32767-32767-32767-32767-32767-32767-32767-32767-32767-32767-32767-32767-32767-32767-32767-32767-32767-32767-32767-32767-32767-32767-32767-32767-32767-32767-32767-32767-32767-32767-32767-32767-32767-32767-32767-32767-32767-32767-32767-32767-32767-32767-32767-32767-32767-32767-32767    -32767-32767-32767-32767-32767-32767-32767-32767-32767-32767-32767-32767-32767-32767-32767-32767-32767-32767-32767-32767-32767-32767-32767-32767-32767-32767-32767-32767-32767-32767-32767-32767-32767-32767-32767-32767-32767-32767-32767-32767-32767-32767-32767-32767-32767-32767-32767-32767-32767-32767-32767-32767-32767-32767-32767-32767-32767-32767-32767-32767-32767-32767-32767-32767-32767-32767-32767-32767-32767-32767-32767-32767-32767-32767-32767-32767-32767-32767-32767-32767-32767-32767-32767-32767-32767-32767-32767-32767-32767-32767-32767-32767-32767-32767-32767-32767-32767-32767-32767-32767-32767-32767-32767-32767-32767-32767-32767-32767-32767-32767-32767-32767-32767-32767-32767-32767-32767-32767-32767-32767-32767-32767-32767-32767-32767-32767-32767-32767-32767-32767-32767-32767-32767-32767-32767-32767-32767-32767-32767-32767-32767-32767-32767-32767-32767-32767-32767-32767-32767-32767-32767-32767-32767-32767-32767-32767-32767-32767-32767-32767    50    50    50    50    50    50    50    50    50    50        50    49    49    49    49    49    49    48    48    47    48    48    48    49    49    49    50    50    50    50    50    50    50    50    50    50    50    50-32767-32767-32767-32767-32767-32767-32767-32767-32767-32767-32767-32767-32767-32767-32767-32767-32767-32767-32767-32767-32767-32767-32767-32767-32767-32767-32767-32767-32767-32767-32767-32767-32767-32767-32767-32767-32767-32767-32767-32767-32767-32767-32767-32767-32767-32767-32767-32767-32767-32767-32767-32767-32767-32767-32767-32767-32767-32767-32767-32767-32767-32767-32767-32767-32767-32767-32767-32767-32767-32767-32767-32767-32767-32767-32767-32767-32767-32767-32767-32767-32767-32767-32767-32767-32767-32767-32767-32767-32767-32767-32767-32767-32767-32767-32767-32767-32767-32767-32767-32767-32767-32767-32767-32767-32767-32767-32767-32767-32767-32767-32767-32767-32767-32767-32767-32767-32767-32767-32767-32767-32767-32767-32767-32767-32767-32767-32767-32767-32767-32767-32767-32767-32767-32767-32767-32767-32767-32767-32767-32767-32767-32767    -32767-32767-32767-32767-32767-32767-32767-32767-32767-32767-32767-32767-32767-32767-32767-32767-32767-32767-32767-32767-32767-32767-32767-32767-32767-32767-32767-32767-32767-32767-32767-32767-32767-32767-32767-32767-32767-32767-32767-32767-32767-32767-32767-32767-32767-32767-32767-32767-32767-32767-32767-32767-32767-32767-32767-32767-32767-32767-32767-32767-32767-32767-32767-32767-32767-32767-32767-32767-32767-32767-32767-32767-32767-32767-32767-32767-32767-32767-32767-32767-32767-32767-32767-32767-32767-32767-32767-32767-32767-32767-32767-32767-32767-32767-32767-32767-32767-32767-32767-32767-32767-32767-32767-32767-32767-32767-32767-32767-32767-32767-32767-32767-32767-32767-32767-32767-32767-32767-32767-32767-32767-32767-32767-32767-32767-32767-32767-32767-32767-32767-32767-32767-32767-32767-32767-32767-32767-32767-32767-32767-32767-32767-32767-32767-32767-32767-32767-32767-32767-32767-32767-32767-32767-32767-32767-32767-32767-32767-32767-32767-32767-32767-32767-32767-32767-32767-32767-32767-32767-32767    -32767-32767-32767-32767-32767-32767-32767-32767-32767-32767-32767-32767-32767-32767-32767-32767-32767-32767-32767-32767-32767-32767-32767-32767-32767-32767-32767-32767-32767-32767-32767-32767-32767-32767-32767-32767-32767-32767-32767-32767                                                                                                                                                                                                                                                                                                                                                                                                                                                                                                                                                                                                                                                                                                                                                                                                                     1    20   696     1   0.772813044103637D+06   0.590513005195683D+06   0.000000000000000D+00   0.476155738830566D+02   0.505000000000000D+02-32767-32767-32767-32767-32767-32767-32767-32767-32767-32767-32767-32767-32767-32767-32767-32767-32767-32767-32767-32767-32767-32767-32767-32767-32767-32767-32767-32767-32767-32767-32767-32767-32767-32767-32767-32767-32767-32767-32767-32767-32767-32767-32767-32767-32767-32767-32767-32767-32767-32767-32767-32767-32767-32767-32767-32767-32767-32767-32767-32767-32767-32767-32767-32767-32767-32767-32767-32767-32767-32767-32767-32767-32767-32767-32767-32767-32767-32767-32767-32767-32767-32767-32767-32767-32767-32767-32767-32767-32767-32767-32767-32767-32767-32767-32767-32767-32767-32767-32767-32767-32767-32767-32767-32767-32767-32767-32767-32767-32767-32767-32767-32767-32767-32767-32767-32767-32767-32767-32767-32767-32767-32767-32767-32767-32767-32767-32767-32767-32767-32767-32767-32767-32767-32767-32767-32767-32767-32767-32767-32767-32767-32767-32767-32767-32767-32767    -32767-32767-32767-32767-32767-32767-32767-32767-32767-32767-32767-32767-32767-32767-32767-32767-32767-32767-32767-32767-32767-32767-32767-32767-32767-32767-32767-32767-32767-32767-32767-32767-32767-32767-32767-32767-32767-32767-32767-32767-32767-32767-32767-32767-32767-32767-32767-32767-32767-32767-32767-32767-32767-32767-32767-32767-32767-32767-32767-32767-32767-32767-32767-32767-32767-32767-32767-32767-32767-32767-32767-32767-32767-32767-32767-32767-32767-32767-32767-32767-32767-32767-32767-32767-32767-32767-32767-32767-32767-32767-32767-32767-32767-32767-32767-32767-32767-32767-32767-32767-32767-32767-32767-32767-32767-32767-32767-32767-32767-32767-32767-32767-32767-32767-32767-32767-32767-32767-32767-32767-32767-32767-32767-32767-32767-32767-32767-32767-32767-32767-32767-32767-32767-32767-32767-32767-32767-32767-32767-32767-32767-32767-32767-32767-32767-32767-32767-32767-32767-32767-32767-32767-32767-32767-32767-32767-32767-32767-32767    50    50    50    50    50    50    50    50    50    50    50        49    49    49    49    49    49    48    48    47    47    47    48    48    48    49    49    50    50    50    50    50    50    50    50    50    50    50    50    50    50-32767-32767-32767-32767-32767-32767-32767-32767-32767-32767-32767-32767-32767-32767-32767-32767-32767-32767-32767-32767-32767-32767-32767-32767-32767-32767-32767-32767-32767-32767-32767-32767-32767-32767-32767-32767-32767-32767-32767-32767-32767-32767-32767-32767-32767-32767-32767-32767-32767-32767-32767-32767-32767-32767-32767-32767-32767-32767-32767-32767-32767-32767-32767-32767-32767-32767-32767-32767-32767-32767-32767-32767-32767-32767-32767-32767-32767-32767-32767-32767-32767-32767-32767-32767-32767-32767-32767-32767-32767-32767-32767-32767-32767-32767-32767-32767-32767-32767-32767-32767-32767-32767-32767-32767-32767-32767-32767-32767-32767-32767-32767-32767-32767-32767-32767-32767-32767-32767-32767-32767-32767-32767-32767-32767-32767-32767-32767-32767-32767-32767-32767-32767-32767-32767-32767-32767-32767-32767-32767-32767    -32767-32767-32767-32767-32767-32767-32767-32767-32767-32767-32767-32767-32767-32767-32767-32767-32767-32767-32767-32767-32767-32767-32767-32767-32767-32767-32767-32767-32767-32767-32767-32767-32767-32767-32767-32767-32767-32767-32767-32767-32767-32767-32767-32767-32767-32767-32767-32767-32767-32767-32767-32767-32767-32767-32767-32767-32767-32767-32767-32767-32767-32767-32767-32767-32767-32767-32767-32767-32767-32767-32767-32767-32767-32767-32767-32767-32767-32767-32767-32767-32767-32767-32767-32767-32767-32767-32767-32767-32767-32767-32767-32767-32767-32767-32767-32767-32767-32767-32767-32767-32767-32767-32767-32767-32767-32767-32767-32767-32767-32767-32767-32767-32767-32767-32767-32767-32767-32767-32767-32767-32767-32767-32767-32767-32767-32767-32767-32767-32767-32767-32767-32767-32767-32767-32767-32767-32767-32767-32767-32767-32767-32767-32767-32767-32767-32767-32767-32767-32767-32767-32767-32767-32767-32767-32767-32767-32767-32767-32767-32767-32767-32767-32767-32767-32767-32767-32767-32767-32767-32767    -32767-32767-32767-32767-32767-32767-32767-32767-32767-32767-32767-32767-32767-32767-32767-32767-32767-32767-32767-32767-32767-32767-32767-32767-32767-32767-32767-32767-32767-32767-32767-32767-32767-32767-32767-32767-32767-32767-32767-32767                                                                                                                                                                                                                                                                                                                                                                                                                                                                                                                                                                                                                                                                                                                                                                                                                     1    21   696     1   0.772818044103637D+06   0.590513005195683D+06   0.000000000000000D+00   0.473100318908691D+02   0.505000000000000D+02-32767-32767-32767-32767-32767-32767-32767-32767-32767-32767-32767-32767-32767-32767-32767-32767-32767-32767-32767-32767-32767-32767-32767-32767-32767-32767-32767-32767-32767-32767-32767-32767-32767-32767-32767-32767-32767-32767-32767-32767-32767-32767-32767-32767-32767-32767-32767-32767-32767-32767-32767-32767-32767-32767-32767-32767-32767-32767-32767-32767-32767-32767-32767-32767-32767-32767-32767-32767-32767-32767-32767-32767-32767-32767-32767-32767-32767-32767-32767-32767-32767-32767-32767-32767-32767-32767-32767-32767-32767-32767-32767-32767-32767-32767-32767-32767-32767-32767-32767-32767-32767-32767-32767-32767-32767-32767-32767-32767-32767-32767-32767-32767-32767-32767-32767-32767-32767-32767-32767-32767-32767-32767-32767-32767-32767-32767-32767-32767-32767-32767-32767-32767-32767-32767-32767-32767-32767-32767-32767-32767-32767-32767-32767-32767-32767-32767    -32767-32767-32767-32767-32767-32767-32767-32767-32767-32767-32767-32767-32767-32767-32767-32767-32767-32767-32767-32767-32767-32767-32767-32767-32767-32767-32767-32767-32767-32767-32767-32767-32767-32767-32767-32767-32767-32767-32767-32767-32767-32767-32767-32767-32767-32767-32767-32767-32767-32767-32767-32767-32767-32767-32767-32767-32767-32767-32767-32767-32767-32767-32767-32767-32767-32767-32767-32767-32767-32767-32767-32767-32767-32767-32767-32767-32767-32767-32767-32767-32767-32767-32767-32767-32767-32767-32767-32767-32767-32767-32767-32767-32767-32767-32767-32767-32767-32767-32767-32767-32767-32767-32767-32767-32767-32767-32767-32767-32767-32767-32767-32767-32767-32767-32767-32767-32767-32767-32767-32767-32767-32767-32767-32767-32767-32767-32767-32767-32767-32767-32767-32767-32767-32767-32767-32767-32767-32767-32767-32767-32767-32767-32767-32767-32767-32767-32767-32767-32767-32767-32767-32767-32767-32767-32767-32767-32767-32767-32767    50    50    50    50    50    50    50    50    50    50    49        49    49    49    49    49    48    48    47    47    47    47    47    48    48    48    49    49    50    50    50    50    50    50    50    50    50    50    50    50    50    50    50-32767-32767-32767-32767-32767-32767-32767-32767-32767-32767-32767-32767-32767-32767-32767-32767-32767-32767-32767-32767-32767-32767-32767-32767-32767-32767-32767-32767-32767-32767-32767-32767-32767-32767-32767-32767-32767-32767-32767-32767-32767-32767-32767-32767-32767-32767-32767-32767-32767-32767-32767-32767-32767-32767-32767-32767-32767-32767-32767-32767-32767-32767-32767-32767-32767-32767-32767-32767-32767-32767-32767-32767-32767-32767-32767-32767-32767-32767-32767-32767-32767-32767-32767-32767-32767-32767-32767-32767-32767-32767-32767-32767-32767-32767-32767-32767-32767-32767-32767-32767-32767-32767-32767-32767-32767-32767-32767-32767-32767-32767-32767-32767-32767-32767-32767-32767-32767-32767-32767-32767-32767-32767-32767-32767-32767-32767-32767-32767-32767-32767-32767-32767-32767-32767-32767-32767-32767-32767    -32767-32767-32767-32767-32767-32767-32767-32767-32767-32767-32767-32767-32767-32767-32767-32767-32767-32767-32767-32767-32767-32767-32767-32767-32767-32767-32767-32767-32767-32767-32767-32767-32767-32767-32767-32767-32767-32767-32767-32767-32767-32767-32767-32767-32767-32767-32767-32767-32767-32767-32767-32767-32767-32767-32767-32767-32767-32767-32767-32767-32767-32767-32767-32767-32767-32767-32767-32767-32767-32767-32767-32767-32767-32767-32767-32767-32767-32767-32767-32767-32767-32767-32767-32767-32767-32767-32767-32767-32767-32767-32767-32767-32767-32767-32767-32767-32767-32767-32767-32767-32767-32767-32767-32767-32767-32767-32767-32767-32767-32767-32767-32767-32767-32767-32767-32767-32767-32767-32767-32767-32767-32767-32767-32767-32767-32767-32767-32767-32767-32767-32767-32767-32767-32767-32767-32767-32767-32767-32767-32767-32767-32767-32767-32767-32767-32767-32767-32767-32767-32767-32767-32767-32767-32767-32767-32767-32767-32767-32767-32767-32767-32767-32767-32767-32767-32767-32767-32767-32767-32767    -32767-32767-32767-32767-32767-32767-32767-32767-32767-32767-32767-32767-32767-32767-32767-32767-32767-32767-32767-32767-32767-32767-32767-32767-32767-32767-32767-32767-32767-32767-32767-32767-32767-32767-32767-32767-32767-32767-32767-32767                                                                                                                                                                                                                                                                                                                                                                                                                                                                                                                                                                                                                                                                                                                                                                                                                     1    22   696     1   0.772823044103637D+06   0.590513005195683D+06   0.000000000000000D+00   0.470044898986816D+02   0.505000000000000D+02-32767-32767-32767-32767-32767-32767-32767-32767-32767-32767-32767-32767-32767-32767-32767-32767-32767-32767-32767-32767-32767-32767-32767-32767-32767-32767-32767-32767-32767-32767-32767-32767-32767-32767-32767-32767-32767-32767-32767-32767-32767-32767-32767-32767-32767-32767-32767-32767-32767-32767-32767-32767-32767-32767-32767-32767-32767-32767-32767-32767-32767-32767-32767-32767-32767-32767-32767-32767-32767-32767-32767-32767-32767-32767-32767-32767-32767-32767-32767-32767-32767-32767-32767-32767-32767-32767-32767-32767-32767-32767-32767-32767-32767-32767-32767-32767-32767-32767-32767-32767-32767-32767-32767-32767-32767-32767-32767-32767-32767-32767-32767-32767-32767-32767-32767-32767-32767-32767-32767-32767-32767-32767-32767-32767-32767-32767-32767-32767-32767-32767-32767-32767-32767-32767-32767-32767-32767-32767-32767-32767-32767-32767-32767-32767-32767-32767    -32767-32767-32767-32767-32767-32767-32767-32767-32767-32767-32767-32767-32767-32767-32767-32767-32767-32767-32767-32767-32767-32767-32767-32767-32767-32767-32767-32767-32767-32767-32767-32767-32767-32767-32767-32767-32767-32767-32767-32767-32767-32767-32767-32767-32767-32767-32767-32767-32767-32767-32767-32767-32767-32767-32767-32767-32767-32767-32767-32767-32767-32767-32767-32767-32767-32767-32767-32767-32767-32767-32767-32767-32767-32767-32767-32767-32767-32767-32767-32767-32767-32767-32767-32767-32767-32767-32767-32767-32767-32767-32767-32767-32767-32767-32767-32767-32767-32767-32767-32767-32767-32767-32767-32767-32767-32767-32767-32767-32767-32767-32767-32767-32767-32767-32767-32767-32767-32767-32767-32767-32767-32767-32767-32767-32767-32767-32767-32767-32767-32767-32767-32767-32767-32767-32767-32767-32767-32767-32767-32767-32767-32767-32767-32767-32767-32767-32767-32767-32767-32767-32767-32767-32767-32767-32767-32767-32767-32767-32767    50    50    50    50    50    50    50    50    50    49    49        49    49    49    49    48    48    47    47    47    47    47    47    47    48    48    49    49    49    50    50    50    50    50    50    50    50    50    50    50    50    50    50    50    50-32767-32767-32767-32767-32767-32767-32767-32767-32767-32767-32767-32767-32767-32767-32767-32767-32767-32767-32767-32767-32767-32767-32767-32767-32767-32767-32767-32767-32767-32767-32767-32767-32767-32767-32767-32767-32767-32767-32767-32767-32767-32767-32767-32767-32767-32767-32767-32767-32767-32767-32767-32767-32767-32767-32767-32767-32767-32767-32767-32767-32767-32767-32767-32767-32767-32767-32767-32767-32767-32767-32767-32767-32767-32767-32767-32767-32767-32767-32767-32767-32767-32767-32767-32767-32767-32767-32767-32767-32767-32767-32767-32767-32767-32767-32767-32767-32767-32767-32767-32767-32767-32767-32767-32767-32767-32767-32767-32767-32767-32767-32767-32767-32767-32767-32767-32767-32767-32767-32767-32767-32767-32767-32767-32767-32767-32767-32767-32767-32767-32767-32767-32767-32767-32767-32767-32767    -32767-32767-32767-32767-32767-32767-32767-32767-32767-32767-32767-32767-32767-32767-32767-32767-32767-32767-32767-32767-32767-32767-32767-32767-32767-32767-32767-32767-32767-32767-32767-32767-32767-32767-32767-32767-32767-32767-32767-32767-32767-32767-32767-32767-32767-32767-32767-32767-32767-32767-32767-32767-32767-32767-32767-32767-32767-32767-32767-32767-32767-32767-32767-32767-32767-32767-32767-32767-32767-32767-32767-32767-32767-32767-32767-32767-32767-32767-32767-32767-32767-32767-32767-32767-32767-32767-32767-32767-32767-32767-32767-32767-32767-32767-32767-32767-32767-32767-32767-32767-32767-32767-32767-32767-32767-32767-32767-32767-32767-32767-32767-32767-32767-32767-32767-32767-32767-32767-32767-32767-32767-32767-32767-32767-32767-32767-32767-32767-32767-32767-32767-32767-32767-32767-32767-32767-32767-32767-32767-32767-32767-32767-32767-32767-32767-32767-32767-32767-32767-32767-32767-32767-32767-32767-32767-32767-32767-32767-32767-32767-32767-32767-32767-32767-32767-32767-32767-32767-32767-32767    -32767-32767-32767-32767-32767-32767-32767-32767-32767-32767-32767-32767-32767-32767-32767-32767-32767-32767-32767-32767-32767-32767-32767-32767-32767-32767-32767-32767-32767-32767-32767-32767-32767-32767-32767-32767-32767-32767-32767-32767                                                                                                                                                                                                                                                                                                                                                                                                                                                                                                                                                                                                                                                                                                                                                                                                                     1    23   696     1   0.772828044103637D+06   0.590513005195683D+06   0.000000000000000D+00   0.465635986328125D+02   0.505000000000000D+02-32767-32767-32767-32767-32767-32767-32767-32767-32767-32767-32767-32767-32767-32767-32767-32767-32767-32767-32767-32767-32767-32767-32767-32767-32767-32767-32767-32767-32767-32767-32767-32767-32767-32767-32767-32767-32767-32767-32767-32767-32767-32767-32767-32767-32767-32767-32767-32767-32767-32767-32767-32767-32767-32767-32767-32767-32767-32767-32767-32767-32767-32767-32767-32767-32767-32767-32767-32767-32767-32767-32767-32767-32767-32767-32767-32767-32767-32767-32767-32767-32767-32767-32767-32767-32767-32767-32767-32767-32767-32767-32767-32767-32767-32767-32767-32767-32767-32767-32767-32767-32767-32767-32767-32767-32767-32767-32767-32767-32767-32767-32767-32767-32767-32767-32767-32767-32767-32767-32767-32767-32767-32767-32767-32767-32767-32767-32767-32767-32767-32767-32767-32767-32767-32767-32767-32767-32767-32767-32767-32767-32767-32767-32767-32767-32767-32767    -32767-32767-32767-32767-32767-32767-32767-32767-32767-32767-32767-32767-32767-32767-32767-32767-32767-32767-32767-32767-32767-32767-32767-32767-32767-32767-32767-32767-32767-32767-32767-32767-32767-32767-32767-32767-32767-32767-32767-32767-32767-32767-32767-32767-32767-32767-32767-32767-32767-32767-32767-32767-32767-32767-32767-32767-32767-32767-32767-32767-32767-32767-32767-32767-32767-32767-32767-32767-32767-32767-32767-32767-32767-32767-32767-32767-32767-32767-32767-32767-32767-32767-32767-32767-32767-32767-32767-32767-32767-32767-32767-32767-32767-32767-32767-32767-32767-32767-32767-32767-32767-32767-32767-32767-32767-32767-32767-32767-32767-32767-32767-32767-32767-32767-32767-32767-32767-32767-32767-32767-32767-32767-32767-32767-32767-32767-32767-32767-32767-32767-32767-32767-32767-32767-32767-32767-32767-32767-32767-32767-32767-32767-32767-32767-32767-32767-32767-32767-32767-32767-32767-32767-32767-32767-32767-32767-32767-32767    50    50    50    50    50    50    50    50    50    50    50    49        49    49    49    48    48    47    47    47    46    46    46    47    47    48    48    48    49    49    49    50    50    50    50    50    50    50    50    50    50    50    50    50    50    50    50-32767-32767-32767-32767-32767-32767-32767-32767-32767-32767-32767-32767-32767-32767-32767-32767-32767-32767-32767-32767-32767-32767-32767-32767-32767-32767-32767-32767-32767-32767-32767-32767-32767-32767-32767-32767-32767-32767-32767-32767-32767-32767-32767-32767-32767-32767-32767-32767-32767-32767-32767-32767-32767-32767-32767-32767-32767-32767-32767-32767-32767-32767-32767-32767-32767-32767-32767-32767-32767-32767-32767-32767-32767-32767-32767-32767-32767-32767-32767-32767-32767-32767-32767-32767-32767-32767-32767-32767-32767-32767-32767-32767-32767-32767-32767-32767-32767-32767-32767-32767-32767-32767-32767-32767-32767-32767-32767-32767-32767-32767-32767-32767-32767-32767-32767-32767-32767-32767-32767-32767-32767-32767-32767-32767-32767-32767-32767-32767-32767-32767-32767-32767-32767-32767-32767    -32767-32767-32767-32767-32767-32767-32767-32767-32767-32767-32767-32767-32767-32767-32767-32767-32767-32767-32767-32767-32767-32767-32767-32767-32767-32767-32767-32767-32767-32767-32767-32767-32767-32767-32767-32767-32767-32767-32767-32767-32767-32767-32767-32767-32767-32767-32767-32767-32767-32767-32767-32767-32767-32767-32767-32767-32767-32767-32767-32767-32767-32767-32767-32767-32767-32767-32767-32767-32767-32767-32767-32767-32767-32767-32767-32767-32767-32767-32767-32767-32767-32767-32767-32767-32767-32767-32767-32767-32767-32767-32767-32767-32767-32767-32767-32767-32767-32767-32767-32767-32767-32767-32767-32767-32767-32767-32767-32767-32767-32767-32767-32767-32767-32767-32767-32767-32767-32767-32767-32767-32767-32767-32767-32767-32767-32767-32767-32767-32767-32767-32767-32767-32767-32767-32767-32767-32767-32767-32767-32767-32767-32767-32767-32767-32767-32767-32767-32767-32767-32767-32767-32767-32767-32767-32767-32767-32767-32767-32767-32767-32767-32767-32767-32767-32767-32767-32767-32767-32767-32767    -32767-32767-32767-32767-32767-32767-32767-32767-32767-32767-32767-32767-32767-32767-32767-32767-32767-32767-32767-32767-32767-32767-32767-32767-32767-32767-32767-32767-32767-32767-32767-32767-32767-32767-32767-32767-32767-32767-32767-32767                                                                                                                                                                                                                                                                                                                                                                                                                                                                                                                                                                                                                                                                                                                                                                                                                     1    24   696     1   0.772833044103637D+06   0.590513005195683D+06   0.000000000000000D+00   0.461043586730957D+02   0.505000000000000D+02-32767-32767-32767-32767-32767-32767-32767-32767-32767-32767-32767-32767-32767-32767-32767-32767-32767-32767-32767-32767-32767-32767-32767-32767-32767-32767-32767-32767-32767-32767-32767-32767-32767-32767-32767-32767-32767-32767-32767-32767-32767-32767-32767-32767-32767-32767-32767-32767-32767-32767-32767-32767-32767-32767-32767-32767-32767-32767-32767-32767-32767-32767-32767-32767-32767-32767-32767-32767-32767-32767-32767-32767-32767-32767-32767-32767-32767-32767-32767-32767-32767-32767-32767-32767-32767-32767-32767-32767-32767-32767-32767-32767-32767-32767-32767-32767-32767-32767-32767-32767-32767-32767-32767-32767-32767-32767-32767-32767-32767-32767-32767-32767-32767-32767-32767-32767-32767-32767-32767-32767-32767-32767-32767-32767-32767-32767-32767-32767-32767-32767-32767-32767-32767-32767-32767-32767-32767-32767-32767-32767-32767-32767-32767-32767-32767-32767    -32767-32767-32767-32767-32767-32767-32767-32767-32767-32767-32767-32767-32767-32767-32767-32767-32767-32767-32767-32767-32767-32767-32767-32767-32767-32767-32767-32767-32767-32767-32767-32767-32767-32767-32767-32767-32767-32767-32767-32767-32767-32767-32767-32767-32767-32767-32767-32767-32767-32767-32767-32767-32767-32767-32767-32767-32767-32767-32767-32767-32767-32767-32767-32767-32767-32767-32767-32767-32767-32767-32767-32767-32767-32767-32767-32767-32767-32767-32767-32767-32767-32767-32767-32767-32767-32767-32767-32767-32767-32767-32767-32767-32767-32767-32767-32767-32767-32767-32767-32767-32767-32767-32767-32767-32767-32767-32767-32767-32767-32767-32767-32767-32767-32767-32767-32767-32767-32767-32767-32767-32767-32767-32767-32767-32767-32767-32767-32767-32767-32767-32767-32767-32767-32767-32767-32767-32767-32767-32767-32767-32767-32767-32767-32767-32767-32767-32767-32767-32767-32767-32767-32767-32767-32767-32767-32767-32767-32767    50    50    50    50    50    50    50    50    50    50    50    49        49    49    48    48    47    47    47    46    46    46    46    46    47    47    48    48    48    49    49    49    50    50    50    50    50    50    50    50    50    50    50    50    50    50    50    50    50-32767-32767-32767-32767-32767-32767-32767-32767-32767-32767-32767-32767-32767-32767-32767-32767-32767-32767-32767-32767-32767-32767-32767-32767-32767-32767-32767-32767-32767-32767-32767-32767-32767-32767-32767-32767-32767-32767-32767-32767-32767-32767-32767-32767-32767-32767-32767-32767-32767-32767-32767-32767-32767-32767-32767-32767-32767-32767-32767-32767-32767-32767-32767-32767-32767-32767-32767-32767-32767-32767-32767-32767-32767-32767-32767-32767-32767-32767-32767-32767-32767-32767-32767-32767-32767-32767-32767-32767-32767-32767-32767-32767-32767-32767-32767-32767-32767-32767-32767-32767-32767-32767-32767-32767-32767-32767-32767-32767-32767-32767-32767-32767-32767-32767-32767-32767-32767-32767-32767-32767-32767-32767-32767-32767-32767-32767-32767-32767-32767-32767-32767-32767-32767    -32767-32767-32767-32767-32767-32767-32767-32767-32767-32767-32767-32767-32767-32767-32767-32767-32767-32767-32767-32767-32767-32767-32767-32767-32767-32767-32767-32767-32767-32767-32767-32767-32767-32767-32767-32767-32767-32767-32767-32767-32767-32767-32767-32767-32767-32767-32767-32767-32767-32767-32767-32767-32767-32767-32767-32767-32767-32767-32767-32767-32767-32767-32767-32767-32767-32767-32767-32767-32767-32767-32767-32767-32767-32767-32767-32767-32767-32767-32767-32767-32767-32767-32767-32767-32767-32767-32767-32767-32767-32767-32767-32767-32767-32767-32767-32767-32767-32767-32767-32767-32767-32767-32767-32767-32767-32767-32767-32767-32767-32767-32767-32767-32767-32767-32767-32767-32767-32767-32767-32767-32767-32767-32767-32767-32767-32767-32767-32767-32767-32767-32767-32767-32767-32767-32767-32767-32767-32767-32767-32767-32767-32767-32767-32767-32767-32767-32767-32767-32767-32767-32767-32767-32767-32767-32767-32767-32767-32767-32767-32767-32767-32767-32767-32767-32767-32767-32767-32767-32767-32767    -32767-32767-32767-32767-32767-32767-32767-32767-32767-32767-32767-32767-32767-32767-32767-32767-32767-32767-32767-32767-32767-32767-32767-32767-32767-32767-32767-32767-32767-32767-32767-32767-32767-32767-32767-32767-32767-32767-32767-32767                                                                                                                                                                                                                                                                                                                                                                                                                                                                                                                                                                                                                                                                                                                                                                                                                     1    25   696     1   0.772838044103637D+06   0.590513005195683D+06   0.000000000000000D+00   0.457877159118652D+02   0.505000000000000D+02-32767-32767-32767-32767-32767-32767-32767-32767-32767-32767-32767-32767-32767-32767-32767-32767-32767-32767-32767-32767-32767-32767-32767-32767-32767-32767-32767-32767-32767-32767-32767-32767-32767-32767-32767-32767-32767-32767-32767-32767-32767-32767-32767-32767-32767-32767-32767-32767-32767-32767-32767-32767-32767-32767-32767-32767-32767-32767-32767-32767-32767-32767-32767-32767-32767-32767-32767-32767-32767-32767-32767-32767-32767-32767-32767-32767-32767-32767-32767-32767-32767-32767-32767-32767-32767-32767-32767-32767-32767-32767-32767-32767-32767-32767-32767-32767-32767-32767-32767-32767-32767-32767-32767-32767-32767-32767-32767-32767-32767-32767-32767-32767-32767-32767-32767-32767-32767-32767-32767-32767-32767-32767-32767-32767-32767-32767-32767-32767-32767-32767-32767-32767-32767-32767-32767-32767-32767-32767-32767-32767-32767-32767-32767-32767-32767-32767    -32767-32767-32767-32767-32767-32767-32767-32767-32767-32767-32767-32767-32767-32767-32767-32767-32767-32767-32767-32767-32767-32767-32767-32767-32767-32767-32767-32767-32767-32767-32767-32767-32767-32767-32767-32767-32767-32767-32767-32767-32767-32767-32767-32767-32767-32767-32767-32767-32767-32767-32767-32767-32767-32767-32767-32767-32767-32767-32767-32767-32767-32767-32767-32767-32767-32767-32767-32767-32767-32767-32767-32767-32767-32767-32767-32767-32767-32767-32767-32767-32767-32767-32767-32767-32767-32767-32767-32767-32767-32767-32767-32767-32767-32767-32767-32767-32767-32767-32767-32767-32767-32767-32767-32767-32767-32767-32767-32767-32767-32767-32767-32767-32767-32767-32767-32767-32767-32767-32767-32767-32767-32767-32767-32767-32767-32767-32767-32767-32767-32767-32767-32767-32767-32767-32767-32767-32767-32767-32767-32767-32767-32767-32767-32767-32767-32767-32767-32767-32767-32767-32767-32767-32767-32767-32767-32767-32767-32767    50    50    50    50    50    50    50    50    50    50    50    50        49    49    48    47    47    47    46    46    45    45    46    46    47    47    48    48    48    48    49    49    49    50    50    50    50    50    50    50    50    50    50    50    50    50    50    50    50    50    50-32767-32767-32767-32767-32767-32767-32767-32767-32767-32767-32767-32767-32767-32767-32767-32767-32767-32767-32767-32767-32767-32767-32767-32767-32767-32767-32767-32767-32767-32767-32767-32767-32767-32767-32767-32767-32767-32767-32767-32767-32767-32767-32767-32767-32767-32767-32767-32767-32767-32767-32767-32767-32767-32767-32767-32767-32767-32767-32767-32767-32767-32767-32767-32767-32767-32767-32767-32767-32767-32767-32767-32767-32767-32767-32767-32767-32767-32767-32767-32767-32767-32767-32767-32767-32767-32767-32767-32767-32767-32767-32767-32767-32767-32767-32767-32767-32767-32767-32767-32767-32767-32767-32767-32767-32767-32767-32767-32767-32767-32767-32767-32767-32767-32767-32767-32767-32767-32767-32767-32767-32767-32767-32767-32767-32767-32767-32767-32767-32767-32767-32767    -32767-32767-32767-32767-32767-32767-32767-32767-32767-32767-32767-32767-32767-32767-32767-32767-32767-32767-32767-32767-32767-32767-32767-32767-32767-32767-32767-32767-32767-32767-32767-32767-32767-32767-32767-32767-32767-32767-32767-32767-32767-32767-32767-32767-32767-32767-32767-32767-32767-32767-32767-32767-32767-32767-32767-32767-32767-32767-32767-32767-32767-32767-32767-32767-32767-32767-32767-32767-32767-32767-32767-32767-32767-32767-32767-32767-32767-32767-32767-32767-32767-32767-32767-32767-32767-32767-32767-32767-32767-32767-32767-32767-32767-32767-32767-32767-32767-32767-32767-32767-32767-32767-32767-32767-32767-32767-32767-32767-32767-32767-32767-32767-32767-32767-32767-32767-32767-32767-32767-32767-32767-32767-32767-32767-32767-32767-32767-32767-32767-32767-32767-32767-32767-32767-32767-32767-32767-32767-32767-32767-32767-32767-32767-32767-32767-32767-32767-32767-32767-32767-32767-32767-32767-32767-32767-32767-32767-32767-32767-32767-32767-32767-32767-32767-32767-32767-32767-32767-32767-32767    -32767-32767-32767-32767-32767-32767-32767-32767-32767-32767-32767-32767-32767-32767-32767-32767-32767-32767-32767-32767-32767-32767-32767-32767-32767-32767-32767-32767-32767-32767-32767-32767-32767-32767-32767-32767-32767-32767-32767-32767                                                                                                                                                                                                                                                                                                                                                                                                                                                                                                                                                                                                                                                                                                                                                                                                                     1    26   696     1   0.772843044103637D+06   0.590513005195683D+06   0.000000000000000D+00   0.454999275207519D+02   0.505000000000000D+02-32767-32767-32767-32767-32767-32767-32767-32767-32767-32767-32767-32767-32767-32767-32767-32767-32767-32767-32767-32767-32767-32767-32767-32767-32767-32767-32767-32767-32767-32767-32767-32767-32767-32767-32767-32767-32767-32767-32767-32767-32767-32767-32767-32767-32767-32767-32767-32767-32767-32767-32767-32767-32767-32767-32767-32767-32767-32767-32767-32767-32767-32767-32767-32767-32767-32767-32767-32767-32767-32767-32767-32767-32767-32767-32767-32767-32767-32767-32767-32767-32767-32767-32767-32767-32767-32767-32767-32767-32767-32767-32767-32767-32767-32767-32767-32767-32767-32767-32767-32767-32767-32767-32767-32767-32767-32767-32767-32767-32767-32767-32767-32767-32767-32767-32767-32767-32767-32767-32767-32767-32767-32767-32767-32767-32767-32767-32767-32767-32767-32767-32767-32767-32767-32767-32767-32767-32767-32767-32767-32767-32767-32767-32767-32767-32767-32767    -32767-32767-32767-32767-32767-32767-32767-32767-32767-32767-32767-32767-32767-32767-32767-32767-32767-32767-32767-32767-32767-32767-32767-32767-32767-32767-32767-32767-32767-32767-32767-32767-32767-32767-32767-32767-32767-32767-32767-32767-32767-32767-32767-32767-32767-32767-32767-32767-32767-32767-32767-32767-32767-32767-32767-32767-32767-32767-32767-32767-32767-32767-32767-32767-32767-32767-32767-32767-32767-32767-32767-32767-32767-32767-32767-32767-32767-32767-32767-32767-32767-32767-32767-32767-32767-32767-32767-32767-32767-32767-32767-32767-32767-32767-32767-32767-32767-32767-32767-32767-32767-32767-32767-32767-32767-32767-32767-32767-32767-32767-32767-32767-32767-32767-32767-32767-32767-32767-32767-32767-32767-32767-32767-32767-32767-32767-32767-32767-32767-32767-32767-32767-32767-32767-32767-32767-32767-32767-32767-32767-32767-32767-32767-32767-32767-32767-32767-32767-32767-32767-32767-32767-32767-32767-32767-32767-32767-32767    50    50    50    50    50    50    50    50    50    50    50    50        49    49    48    47    47    46    46    45    45    45    46    46    47    47    47    48    48    48    48    49    49    49    50    50    50    50    50    50    50    50    50    50    50    50    50    50    50    50    50    50    50-32767-32767-32767-32767-32767-32767-32767-32767-32767-32767-32767-32767-32767-32767-32767-32767-32767-32767-32767-32767-32767-32767-32767-32767-32767-32767-32767-32767-32767-32767-32767-32767-32767-32767-32767-32767-32767-32767-32767-32767-32767-32767-32767-32767-32767-32767-32767-32767-32767-32767-32767-32767-32767-32767-32767-32767-32767-32767-32767-32767-32767-32767-32767-32767-32767-32767-32767-32767-32767-32767-32767-32767-32767-32767-32767-32767-32767-32767-32767-32767-32767-32767-32767-32767-32767-32767-32767-32767-32767-32767-32767-32767-32767-32767-32767-32767-32767-32767-32767-32767-32767-32767-32767-32767-32767-32767-32767-32767-32767-32767-32767-32767-32767-32767-32767-32767-32767-32767-32767-32767-32767-32767-32767-32767-32767-32767-32767-32767-32767    -32767-32767-32767-32767-32767-32767-32767-32767-32767-32767-32767-32767-32767-32767-32767-32767-32767-32767-32767-32767-32767-32767-32767-32767-32767-32767-32767-32767-32767-32767-32767-32767-32767-32767-32767-32767-32767-32767-32767-32767-32767-32767-32767-32767-32767-32767-32767-32767-32767-32767-32767-32767-32767-32767-32767-32767-32767-32767-32767-32767-32767-32767-32767-32767-32767-32767-32767-32767-32767-32767-32767-32767-32767-32767-32767-32767-32767-32767-32767-32767-32767-32767-32767-32767-32767-32767-32767-32767-32767-32767-32767-32767-32767-32767-32767-32767-32767-32767-32767-32767-32767-32767-32767-32767-32767-32767-32767-32767-32767-32767-32767-32767-32767-32767-32767-32767-32767-32767-32767-32767-32767-32767-32767-32767-32767-32767-32767-32767-32767-32767-32767-32767-32767-32767-32767-32767-32767-32767-32767-32767-32767-32767-32767-32767-32767-32767-32767-32767-32767-32767-32767-32767-32767-32767-32767-32767-32767-32767-32767-32767-32767-32767-32767-32767-32767-32767-32767-32767-32767-32767    -32767-32767-32767-32767-32767-32767-32767-32767-32767-32767-32767-32767-32767-32767-32767-32767-32767-32767-32767-32767-32767-32767-32767-32767-32767-32767-32767-32767-32767-32767-32767-32767-32767-32767-32767-32767-32767-32767-32767-32767                                                                                                                                                                                                                                                                                                                                                                                                                                                                                                                                                                                                                                                                                                                                                                                                                     1    27   696     1   0.772848044103636D+06   0.590513005195683D+06   0.000000000000000D+00   0.454997673034668D+02   0.505000000000000D+02-32767-32767-32767-32767-32767-32767-32767-32767-32767-32767-32767-32767-32767-32767-32767-32767-32767-32767-32767-32767-32767-32767-32767-32767-32767-32767-32767-32767-32767-32767-32767-32767-32767-32767-32767-32767-32767-32767-32767-32767-32767-32767-32767-32767-32767-32767-32767-32767-32767-32767-32767-32767-32767-32767-32767-32767-32767-32767-32767-32767-32767-32767-32767-32767-32767-32767-32767-32767-32767-32767-32767-32767-32767-32767-32767-32767-32767-32767-32767-32767-32767-32767-32767-32767-32767-32767-32767-32767-32767-32767-32767-32767-32767-32767-32767-32767-32767-32767-32767-32767-32767-32767-32767-32767-32767-32767-32767-32767-32767-32767-32767-32767-32767-32767-32767-32767-32767-32767-32767-32767-32767-32767-32767-32767-32767-32767-32767-32767-32767-32767-32767-32767-32767-32767-32767-32767-32767-32767-32767-32767-32767-32767-32767-32767-32767-32767    -32767-32767-32767-32767-32767-32767-32767-32767-32767-32767-32767-32767-32767-32767-32767-32767-32767-32767-32767-32767-32767-32767-32767-32767-32767-32767-32767-32767-32767-32767-32767-32767-32767-32767-32767-32767-32767-32767-32767-32767-32767-32767-32767-32767-32767-32767-32767-32767-32767-32767-32767-32767-32767-32767-32767-32767-32767-32767-32767-32767-32767-32767-32767-32767-32767-32767-32767-32767-32767-32767-32767-32767-32767-32767-32767-32767-32767-32767-32767-32767-32767-32767-32767-32767-32767-32767-32767-32767-32767-32767-32767-32767-32767-32767-32767-32767-32767-32767-32767-32767-32767-32767-32767-32767-32767-32767-32767-32767-32767-32767-32767-32767-32767-32767-32767-32767-32767-32767-32767-32767-32767-32767-32767-32767-32767-32767-32767-32767-32767-32767-32767-32767-32767-32767-32767-32767-32767-32767-32767-32767-32767-32767-32767-32767-32767-32767-32767-32767-32767-32767-32767-32767-32767-32767-32767-32767-32767-32767    50    50    50    50    50    50    50    50    50    50    50    50        49    49    48    47    47    46    46    45    45    45    46    46    46    47    47    47    47    48    48    48    49    49    49    50    50    50    50    50    50    50    50    50    50    50    50    50    50    50    50    50    50    50    50-32767-32767-32767-32767-32767-32767-32767-32767-32767-32767-32767-32767-32767-32767-32767-32767-32767-32767-32767-32767-32767-32767-32767-32767-32767-32767-32767-32767-32767-32767-32767-32767-32767-32767-32767-32767-32767-32767-32767-32767-32767-32767-32767-32767-32767-32767-32767-32767-32767-32767-32767-32767-32767-32767-32767-32767-32767-32767-32767-32767-32767-32767-32767-32767-32767-32767-32767-32767-32767-32767-32767-32767-32767-32767-32767-32767-32767-32767-32767-32767-32767-32767-32767-32767-32767-32767-32767-32767-32767-32767-32767-32767-32767-32767-32767-32767-32767-32767-32767-32767-32767-32767-32767-32767-32767-32767-32767-32767-32767-32767-32767-32767-32767-32767-32767-32767-32767-32767-32767-32767-32767-32767-32767-32767-32767-32767-32767    -32767-32767-32767-32767-32767-32767-32767-32767-32767-32767-32767-32767-32767-32767-32767-32767-32767-32767-32767-32767-32767-32767-32767-32767-32767-32767-32767-32767-32767-32767-32767-32767-32767-32767-32767-32767-32767-32767-32767-32767-32767-32767-32767-32767-32767-32767-32767-32767-32767-32767-32767-32767-32767-32767-32767-32767-32767-32767-32767-32767-32767-32767-32767-32767-32767-32767-32767-32767-32767-32767-32767-32767-32767-32767-32767-32767-32767-32767-32767-32767-32767-32767-32767-32767-32767-32767-32767-32767-32767-32767-32767-32767-32767-32767-32767-32767-32767-32767-32767-32767-32767-32767-32767-32767-32767-32767-32767-32767-32767-32767-32767-32767-32767-32767-32767-32767-32767-32767-32767-32767-32767-32767-32767-32767-32767-32767-32767-32767-32767-32767-32767-32767-32767-32767-32767-32767-32767-32767-32767-32767-32767-32767-32767-32767-32767-32767-32767-32767-32767-32767-32767-32767-32767-32767-32767-32767-32767-32767-32767-32767-32767-32767-32767-32767-32767-32767-32767-32767-32767-32767    -32767-32767-32767-32767-32767-32767-32767-32767-32767-32767-32767-32767-32767-32767-32767-32767-32767-32767-32767-32767-32767-32767-32767-32767-32767-32767-32767-32767-32767-32767-32767-32767-32767-32767-32767-32767-32767-32767-32767-32767                                                                                                                                                                                                                                                                                                                                                                                                                                                                                                                                                                                                                                                                                                                                                                                                                     1    28   696     1   0.772853044103636D+06   0.590513005195683D+06   0.000000000000000D+00   0.454996070861816D+02   0.505000000000000D+02-32767-32767-32767-32767-32767-32767-32767-32767-32767-32767-32767-32767-32767-32767-32767-32767-32767-32767-32767-32767-32767-32767-32767-32767-32767-32767-32767-32767-32767-32767-32767-32767-32767-32767-32767-32767-32767-32767-32767-32767-32767-32767-32767-32767-32767-32767-32767-32767-32767-32767-32767-32767-32767-32767-32767-32767-32767-32767-32767-32767-32767-32767-32767-32767-32767-32767-32767-32767-32767-32767-32767-32767-32767-32767-32767-32767-32767-32767-32767-32767-32767-32767-32767-32767-32767-32767-32767-32767-32767-32767-32767-32767-32767-32767-32767-32767-32767-32767-32767-32767-32767-32767-32767-32767-32767-32767-32767-32767-32767-32767-32767-32767-32767-32767-32767-32767-32767-32767-32767-32767-32767-32767-32767-32767-32767-32767-32767-32767-32767-32767-32767-32767-32767-32767-32767-32767-32767-32767-32767-32767-32767-32767-32767-32767-32767-32767    -32767-32767-32767-32767-32767-32767-32767-32767-32767-32767-32767-32767-32767-32767-32767-32767-32767-32767-32767-32767-32767-32767-32767-32767-32767-32767-32767-32767-32767-32767-32767-32767-32767-32767-32767-32767-32767-32767-32767-32767-32767-32767-32767-32767-32767-32767-32767-32767-32767-32767-32767-32767-32767-32767-32767-32767-32767-32767-32767-32767-32767-32767-32767-32767-32767-32767-32767-32767-32767-32767-32767-32767-32767-32767-32767-32767-32767-32767-32767-32767-32767-32767-32767-32767-32767-32767-32767-32767-32767-32767-32767-32767-32767-32767-32767-32767-32767-32767-32767-32767-32767-32767-32767-32767-32767-32767-32767-32767-32767-32767-32767-32767-32767-32767-32767-32767-32767-32767-32767-32767-32767-32767-32767-32767-32767-32767-32767-32767-32767-32767-32767-32767-32767-32767-32767-32767-32767-32767-32767-32767-32767-32767-32767-32767-32767-32767-32767-32767-32767-32767-32767-32767-32767-32767-32767-32767-32767-32767    50    50    50    50    50    50    49    49    50    50    50    50        49    49    48    48    47    46    46    45    45    45    45    46    46    46    47    47    47    47    48    48    48    49    49    49    50    50    50    50    50    50    50    50    50    50    50    50    50    50    50    50    50    50    50    50    50-32767-32767-32767-32767-32767-32767-32767-32767-32767-32767-32767-32767-32767-32767-32767-32767-32767-32767-32767-32767-32767-32767-32767-32767-32767-32767-32767-32767-32767-32767-32767-32767-32767-32767-32767-32767-32767-32767-32767-32767-32767-32767-32767-32767-32767-32767-32767-32767-32767-32767-32767-32767-32767-32767-32767-32767-32767-32767-32767-32767-32767-32767-32767-32767-32767-32767-32767-32767-32767-32767-32767-32767-32767-32767-32767-32767-32767-32767-32767-32767-32767-32767-32767-32767-32767-32767-32767-32767-32767-32767-32767-32767-32767-32767-32767-32767-32767-32767-32767-32767-32767-32767-32767-32767-32767-32767-32767-32767-32767-32767-32767-32767-32767-32767-32767-32767-32767-32767-32767-32767-32767-32767-32767-32767-32767    -32767-32767-32767-32767-32767-32767-32767-32767-32767-32767-32767-32767-32767-32767-32767-32767-32767-32767-32767-32767-32767-32767-32767-32767-32767-32767-32767-32767-32767-32767-32767-32767-32767-32767-32767-32767-32767-32767-32767-32767-32767-32767-32767-32767-32767-32767-32767-32767-32767-32767-32767-32767-32767-32767-32767-32767-32767-32767-32767-32767-32767-32767-32767-32767-32767-32767-32767-32767-32767-32767-32767-32767-32767-32767-32767-32767-32767-32767-32767-32767-32767-32767-32767-32767-32767-32767-32767-32767-32767-32767-32767-32767-32767-32767-32767-32767-32767-32767-32767-32767-32767-32767-32767-32767-32767-32767-32767-32767-32767-32767-32767-32767-32767-32767-32767-32767-32767-32767-32767-32767-32767-32767-32767-32767-32767-32767-32767-32767-32767-32767-32767-32767-32767-32767-32767-32767-32767-32767-32767-32767-32767-32767-32767-32767-32767-32767-32767-32767-32767-32767-32767-32767-32767-32767-32767-32767-32767-32767-32767-32767-32767-32767-32767-32767-32767-32767-32767-32767-32767-32767    -32767-32767-32767-32767-32767-32767-32767-32767-32767-32767-32767-32767-32767-32767-32767-32767-32767-32767-32767-32767-32767-32767-32767-32767-32767-32767-32767-32767-32767-32767-32767-32767-32767-32767-32767-32767-32767-32767-32767-32767                                                                                                                                                                                                                                                                                                                                                                                                                                                                                                                                                                                                                                                                                                                                                                                                                     1    29   696     1   0.772858044103636D+06   0.590513005195683D+06   0.000000000000000D+00   0.454995307922363D+02   0.505000000000000D+02-32767-32767-32767-32767-32767-32767-32767-32767-32767-32767-32767-32767-32767-32767-32767-32767-32767-32767-32767-32767-32767-32767-32767-32767-32767-32767-32767-32767-32767-32767-32767-32767-32767-32767-32767-32767-32767-32767-32767-32767-32767-32767-32767-32767-32767-32767-32767-32767-32767-32767-32767-32767-32767-32767-32767-32767-32767-32767-32767-32767-32767-32767-32767-32767-32767-32767-32767-32767-32767-32767-32767-32767-32767-32767-32767-32767-32767-32767-32767-32767-32767-32767-32767-32767-32767-32767-32767-32767-32767-32767-32767-32767-32767-32767-32767-32767-32767-32767-32767-32767-32767-32767-32767-32767-32767-32767-32767-32767-32767-32767-32767-32767-32767-32767-32767-32767-32767-32767-32767-32767-32767-32767-32767-32767-32767-32767-32767-32767-32767-32767-32767-32767-32767-32767-32767-32767-32767-32767-32767-32767-32767-32767-32767-32767-32767-32767    -32767-32767-32767-32767-32767-32767-32767-32767-32767-32767-32767-32767-32767-32767-32767-32767-32767-32767-32767-32767-32767-32767-32767-32767-32767-32767-32767-32767-32767-32767-32767-32767-32767-32767-32767-32767-32767-32767-32767-32767-32767-32767-32767-32767-32767-32767-32767-32767-32767-32767-32767-32767-32767-32767-32767-32767-32767-32767-32767-32767-32767-32767-32767-32767-32767-32767-32767-32767-32767-32767-32767-32767-32767-32767-32767-32767-32767-32767-32767-32767-32767-32767-32767-32767-32767-32767-32767-32767-32767-32767-32767-32767-32767-32767-32767-32767-32767-32767-32767-32767-32767-32767-32767-32767-32767-32767-32767-32767-32767-32767-32767-32767-32767-32767-32767-32767-32767-32767-32767-32767-32767-32767-32767-32767-32767-32767-32767-32767-32767-32767-32767-32767-32767-32767-32767-32767-32767-32767-32767-32767-32767-32767-32767-32767-32767-32767-32767-32767-32767-32767-32767-32767-32767-32767-32767-32767-32767-32767    50    50    50    50    49    49    49    49    49    50    50    50        49    49    48    47    47    46    46    45    45    45    45    45    46    46    46    46    47    47    47    47    48    48    49    49    49    50    50    50    50    50    50    50    50    50    50    50    50    50    50    50    50    50    50    50    50    50    50-32767-32767-32767-32767-32767-32767-32767-32767-32767-32767-32767-32767-32767-32767-32767-32767-32767-32767-32767-32767-32767-32767-32767-32767-32767-32767-32767-32767-32767-32767-32767-32767-32767-32767-32767-32767-32767-32767-32767-32767-32767-32767-32767-32767-32767-32767-32767-32767-32767-32767-32767-32767-32767-32767-32767-32767-32767-32767-32767-32767-32767-32767-32767-32767-32767-32767-32767-32767-32767-32767-32767-32767-32767-32767-32767-32767-32767-32767-32767-32767-32767-32767-32767-32767-32767-32767-32767-32767-32767-32767-32767-32767-32767-32767-32767-32767-32767-32767-32767-32767-32767-32767-32767-32767-32767-32767-32767-32767-32767-32767-32767-32767-32767-32767-32767-32767-32767-32767-32767-32767-32767-32767-32767    -32767-32767-32767-32767-32767-32767-32767-32767-32767-32767-32767-32767-32767-32767-32767-32767-32767-32767-32767-32767-32767-32767-32767-32767-32767-32767-32767-32767-32767-32767-32767-32767-32767-32767-32767-32767-32767-32767-32767-32767-32767-32767-32767-32767-32767-32767-32767-32767-32767-32767-32767-32767-32767-32767-32767-32767-32767-32767-32767-32767-32767-32767-32767-32767-32767-32767-32767-32767-32767-32767-32767-32767-32767-32767-32767-32767-32767-32767-32767-32767-32767-32767-32767-32767-32767-32767-32767-32767-32767-32767-32767-32767-32767-32767-32767-32767-32767-32767-32767-32767-32767-32767-32767-32767-32767-32767-32767-32767-32767-32767-32767-32767-32767-32767-32767-32767-32767-32767-32767-32767-32767-32767-32767-32767-32767-32767-32767-32767-32767-32767-32767-32767-32767-32767-32767-32767-32767-32767-32767-32767-32767-32767-32767-32767-32767-32767-32767-32767-32767-32767-32767-32767-32767-32767-32767-32767-32767-32767-32767-32767-32767-32767-32767-32767-32767-32767-32767-32767-32767-32767    -32767-32767-32767-32767-32767-32767-32767-32767-32767-32767-32767-32767-32767-32767-32767-32767-32767-32767-32767-32767-32767-32767-32767-32767-32767-32767-32767-32767-32767-32767-32767-32767-32767-32767-32767-32767-32767-32767-32767-32767                                                                                                                                                                                                                                                                                                                                                                                                                                                                                                                                                                                                                                                                                                                                                                                                                     1    30   696     1   0.772863044103636D+06   0.590513005195683D+06   0.000000000000000D+00   0.454993553161620D+02   0.505000000000000D+02-32767-32767-32767-32767-32767-32767-32767-32767-32767-32767-32767-32767-32767-32767-32767-32767-32767-32767-32767-32767-32767-32767-32767-32767-32767-32767-32767-32767-32767-32767-32767-32767-32767-32767-32767-32767-32767-32767-32767-32767-32767-32767-32767-32767-32767-32767-32767-32767-32767-32767-32767-32767-32767-32767-32767-32767-32767-32767-32767-32767-32767-32767-32767-32767-32767-32767-32767-32767-32767-32767-32767-32767-32767-32767-32767-32767-32767-32767-32767-32767-32767-32767-32767-32767-32767-32767-32767-32767-32767-32767-32767-32767-32767-32767-32767-32767-32767-32767-32767-32767-32767-32767-32767-32767-32767-32767-32767-32767-32767-32767-32767-32767-32767-32767-32767-32767-32767-32767-32767-32767-32767-32767-32767-32767-32767-32767-32767-32767-32767-32767-32767-32767-32767-32767-32767-32767-32767-32767-32767-32767-32767-32767-32767-32767-32767-32767    -32767-32767-32767-32767-32767-32767-32767-32767-32767-32767-32767-32767-32767-32767-32767-32767-32767-32767-32767-32767-32767-32767-32767-32767-32767-32767-32767-32767-32767-32767-32767-32767-32767-32767-32767-32767-32767-32767-32767-32767-32767-32767-32767-32767-32767-32767-32767-32767-32767-32767-32767-32767-32767-32767-32767-32767-32767-32767-32767-32767-32767-32767-32767-32767-32767-32767-32767-32767-32767-32767-32767-32767-32767-32767-32767-32767-32767-32767-32767-32767-32767-32767-32767-32767-32767-32767-32767-32767-32767-32767-32767-32767-32767-32767-32767-32767-32767-32767-32767-32767-32767-32767-32767-32767-32767-32767-32767-32767-32767-32767-32767-32767-32767-32767-32767-32767-32767-32767-32767-32767-32767-32767-32767-32767-32767-32767-32767-32767-32767-32767-32767-32767-32767-32767-32767-32767-32767-32767-32767-32767-32767-32767-32767-32767-32767-32767-32767-32767-32767-32767-32767-32767-32767-32767-32767-32767-32767-32767    50    50    50    49    49    49    48    48    48    49    49    49        49    48    48    47    47    46    45    45    45    45    45    45    45    45    46    46    46    46    47    47    47    48    48    49    49    50    50    50    50    50    50    50    50    50    50    50    50    50    50    50    50    50    50    50    50    50    50    50    50-32767-32767-32767-32767-32767-32767-32767-32767-32767-32767-32767-32767-32767-32767-32767-32767-32767-32767-32767-32767-32767-32767-32767-32767-32767-32767-32767-32767-32767-32767-32767-32767-32767-32767-32767-32767-32767-32767-32767-32767-32767-32767-32767-32767-32767-32767-32767-32767-32767-32767-32767-32767-32767-32767-32767-32767-32767-32767-32767-32767-32767-32767-32767-32767-32767-32767-32767-32767-32767-32767-32767-32767-32767-32767-32767-32767-32767-32767-32767-32767-32767-32767-32767-32767-32767-32767-32767-32767-32767-32767-32767-32767-32767-32767-32767-32767-32767-32767-32767-32767-32767-32767-32767-32767-32767-32767-32767-32767-32767-32767-32767-32767-32767-32767-32767-32767-32767-32767-32767-32767-32767    -32767-32767-32767-32767-32767-32767-32767-32767-32767-32767-32767-32767-32767-32767-32767-32767-32767-32767-32767-32767-32767-32767-32767-32767-32767-32767-32767-32767-32767-32767-32767-32767-32767-32767-32767-32767-32767-32767-32767-32767-32767-32767-32767-32767-32767-32767-32767-32767-32767-32767-32767-32767-32767-32767-32767-32767-32767-32767-32767-32767-32767-32767-32767-32767-32767-32767-32767-32767-32767-32767-32767-32767-32767-32767-32767-32767-32767-32767-32767-32767-32767-32767-32767-32767-32767-32767-32767-32767-32767-32767-32767-32767-32767-32767-32767-32767-32767-32767-32767-32767-32767-32767-32767-32767-32767-32767-32767-32767-32767-32767-32767-32767-32767-32767-32767-32767-32767-32767-32767-32767-32767-32767-32767-32767-32767-32767-32767-32767-32767-32767-32767-32767-32767-32767-32767-32767-32767-32767-32767-32767-32767-32767-32767-32767-32767-32767-32767-32767-32767-32767-32767-32767-32767-32767-32767-32767-32767-32767-32767-32767-32767-32767-32767-32767-32767-32767-32767-32767-32767-32767    -32767-32767-32767-32767-32767-32767-32767-32767-32767-32767-32767-32767-32767-32767-32767-32767-32767-32767-32767-32767-32767-32767-32767-32767-32767-32767-32767-32767-32767-32767-32767-32767-32767-32767-32767-32767-32767-32767-32767-32767                                                                                                                                                                                                                                                                                                                                                                                                                                                                                                                                                                                                                                                                                                                                                                                                                     1    31   696     1   0.772868044103636D+06   0.590513005195683D+06   0.000000000000000D+00   0.454991455078125D+02   0.505000000000000D+02-32767-32767-32767-32767-32767-32767-32767-32767-32767-32767-32767-32767-32767-32767-32767-32767-32767-32767-32767-32767-32767-32767-32767-32767-32767-32767-32767-32767-32767-32767-32767-32767-32767-32767-32767-32767-32767-32767-32767-32767-32767-32767-32767-32767-32767-32767-32767-32767-32767-32767-32767-32767-32767-32767-32767-32767-32767-32767-32767-32767-32767-32767-32767-32767-32767-32767-32767-32767-32767-32767-32767-32767-32767-32767-32767-32767-32767-32767-32767-32767-32767-32767-32767-32767-32767-32767-32767-32767-32767-32767-32767-32767-32767-32767-32767-32767-32767-32767-32767-32767-32767-32767-32767-32767-32767-32767-32767-32767-32767-32767-32767-32767-32767-32767-32767-32767-32767-32767-32767-32767-32767-32767-32767-32767-32767-32767-32767-32767-32767-32767-32767-32767-32767-32767-32767-32767-32767-32767-32767-32767-32767-32767-32767-32767-32767-32767    -32767-32767-32767-32767-32767-32767-32767-32767-32767-32767-32767-32767-32767-32767-32767-32767-32767-32767-32767-32767-32767-32767-32767-32767-32767-32767-32767-32767-32767-32767-32767-32767-32767-32767-32767-32767-32767-32767-32767-32767-32767-32767-32767-32767-32767-32767-32767-32767-32767-32767-32767-32767-32767-32767-32767-32767-32767-32767-32767-32767-32767-32767-32767-32767-32767-32767-32767-32767-32767-32767-32767-32767-32767-32767-32767-32767-32767-32767-32767-32767-32767-32767-32767-32767-32767-32767-32767-32767-32767-32767-32767-32767-32767-32767-32767-32767-32767-32767-32767-32767-32767-32767-32767-32767-32767-32767-32767-32767-32767-32767-32767-32767-32767-32767-32767-32767-32767-32767-32767-32767-32767-32767-32767-32767-32767-32767-32767-32767-32767-32767-32767-32767-32767-32767-32767-32767-32767-32767-32767-32767-32767-32767-32767-32767-32767-32767-32767-32767-32767-32767-32767-32767-32767-32767-32767-32767-32767-32767    50    50    50    50    48    48    47    47    47    48    48    48        48    48    48    47    46    46    45    45    45    45    45    45    45    45    45    46    46    46    46    47    47    48    48    49    49    50    50    50    50    50    50    50    50    50    50    50    50    50    50    50    50    50    50    50    50    50    50    50    50    50    50-32767-32767-32767-32767-32767-32767-32767-32767-32767-32767-32767-32767-32767-32767-32767-32767-32767-32767-32767-32767-32767-32767-32767-32767-32767-32767-32767-32767-32767-32767-32767-32767-32767-32767-32767-32767-32767-32767-32767-32767-32767-32767-32767-32767-32767-32767-32767-32767-32767-32767-32767-32767-32767-32767-32767-32767-32767-32767-32767-32767-32767-32767-32767-32767-32767-32767-32767-32767-32767-32767-32767-32767-32767-32767-32767-32767-32767-32767-32767-32767-32767-32767-32767-32767-32767-32767-32767-32767-32767-32767-32767-32767-32767-32767-32767-32767-32767-32767-32767-32767-32767-32767-32767-32767-32767-32767-32767-32767-32767-32767-32767-32767-32767-32767-32767-32767-32767-32767-32767    -32767-32767-32767-32767-32767-32767-32767-32767-32767-32767-32767-32767-32767-32767-32767-32767-32767-32767-32767-32767-32767-32767-32767-32767-32767-32767-32767-32767-32767-32767-32767-32767-32767-32767-32767-32767-32767-32767-32767-32767-32767-32767-32767-32767-32767-32767-32767-32767-32767-32767-32767-32767-32767-32767-32767-32767-32767-32767-32767-32767-32767-32767-32767-32767-32767-32767-32767-32767-32767-32767-32767-32767-32767-32767-32767-32767-32767-32767-32767-32767-32767-32767-32767-32767-32767-32767-32767-32767-32767-32767-32767-32767-32767-32767-32767-32767-32767-32767-32767-32767-32767-32767-32767-32767-32767-32767-32767-32767-32767-32767-32767-32767-32767-32767-32767-32767-32767-32767-32767-32767-32767-32767-32767-32767-32767-32767-32767-32767-32767-32767-32767-32767-32767-32767-32767-32767-32767-32767-32767-32767-32767-32767-32767-32767-32767-32767-32767-32767-32767-32767-32767-32767-32767-32767-32767-32767-32767-32767-32767-32767-32767-32767-32767-32767-32767-32767-32767-32767-32767-32767    -32767-32767-32767-32767-32767-32767-32767-32767-32767-32767-32767-32767-32767-32767-32767-32767-32767-32767-32767-32767-32767-32767-32767-32767-32767-32767-32767-32767-32767-32767-32767-32767-32767-32767-32767-32767-32767-32767-32767-32767                                                                                                                                                                                                                                                                                                                                                                                                                                                                                                                                                                                                                                                                                                                                                                                                                     1    32   696     1   0.772873044103636D+06   0.590513005195683D+06   0.000000000000000D+00   0.454989089965820D+02   0.505000000000000D+02-32767-32767-32767-32767-32767-32767-32767-32767-32767-32767-32767-32767-32767-32767-32767-32767-32767-32767-32767-32767-32767-32767-32767-32767-32767-32767-32767-32767-32767-32767-32767-32767-32767-32767-32767-32767-32767-32767-32767-32767-32767-32767-32767-32767-32767-32767-32767-32767-32767-32767-32767-32767-32767-32767-32767-32767-32767-32767-32767-32767-32767-32767-32767-32767-32767-32767-32767-32767-32767-32767-32767-32767-32767-32767-32767-32767-32767-32767-32767-32767-32767-32767-32767-32767-32767-32767-32767-32767-32767-32767-32767-32767-32767-32767-32767-32767-32767-32767-32767-32767-32767-32767-32767-32767-32767-32767-32767-32767-32767-32767-32767-32767-32767-32767-32767-32767-32767-32767-32767-32767-32767-32767-32767-32767-32767-32767-32767-32767-32767-32767-32767-32767-32767-32767-32767-32767-32767-32767-32767-32767-32767-32767-32767-32767-32767-32767    -32767-32767-32767-32767-32767-32767-32767-32767-32767-32767-32767-32767-32767-32767-32767-32767-32767-32767-32767-32767-32767-32767-32767-32767-32767-32767-32767-32767-32767-32767-32767-32767-32767-32767-32767-32767-32767-32767-32767-32767-32767-32767-32767-32767-32767-32767-32767-32767-32767-32767-32767-32767-32767-32767-32767-32767-32767-32767-32767-32767-32767-32767-32767-32767-32767-32767-32767-32767-32767-32767-32767-32767-32767-32767-32767-32767-32767-32767-32767-32767-32767-32767-32767-32767-32767-32767-32767-32767-32767-32767-32767-32767-32767-32767-32767-32767-32767-32767-32767-32767-32767-32767-32767-32767-32767-32767-32767-32767-32767-32767-32767-32767-32767-32767-32767-32767-32767-32767-32767-32767-32767-32767-32767-32767-32767-32767-32767-32767-32767-32767-32767-32767-32767-32767-32767-32767-32767-32767-32767-32767-32767-32767-32767-32767-32767-32767-32767-32767-32767-32767-32767-32767-32767-32767-32767-32767-32767-32767    50    50    50    50    48    47    46    46    46    47    48    47        47    47    47    47    46    46    45    45    45    45    45    45    45    45    45    45    45    46    46    46    47    47    48    48    49    50    50    50    50    50    50    50    50    50    50    50    50    50    50    50    50    50    50    50    50    50    50    50    50    50    50-32767-32767-32767-32767-32767-32767-32767-32767-32767-32767-32767-32767-32767-32767-32767-32767-32767-32767-32767-32767-32767-32767-32767-32767-32767-32767-32767-32767-32767-32767-32767-32767-32767-32767-32767-32767-32767-32767-32767-32767-32767-32767-32767-32767-32767-32767-32767-32767-32767-32767-32767-32767-32767-32767-32767-32767-32767-32767-32767-32767-32767-32767-32767-32767-32767-32767-32767-32767-32767-32767-32767-32767-32767-32767-32767-32767-32767-32767-32767-32767-32767-32767-32767-32767-32767-32767-32767-32767-32767-32767-32767-32767-32767-32767-32767-32767-32767-32767-32767-32767-32767-32767-32767-32767-32767-32767-32767-32767-32767-32767-32767-32767-32767-32767-32767-32767-32767-32767-32767    -32767-32767-32767-32767-32767-32767-32767-32767-32767-32767-32767-32767-32767-32767-32767-32767-32767-32767-32767-32767-32767-32767-32767-32767-32767-32767-32767-32767-32767-32767-32767-32767-32767-32767-32767-32767-32767-32767-32767-32767-32767-32767-32767-32767-32767-32767-32767-32767-32767-32767-32767-32767-32767-32767-32767-32767-32767-32767-32767-32767-32767-32767-32767-32767-32767-32767-32767-32767-32767-32767-32767-32767-32767-32767-32767-32767-32767-32767-32767-32767-32767-32767-32767-32767-32767-32767-32767-32767-32767-32767-32767-32767-32767-32767-32767-32767-32767-32767-32767-32767-32767-32767-32767-32767-32767-32767-32767-32767-32767-32767-32767-32767-32767-32767-32767-32767-32767-32767-32767-32767-32767-32767-32767-32767-32767-32767-32767-32767-32767-32767-32767-32767-32767-32767-32767-32767-32767-32767-32767-32767-32767-32767-32767-32767-32767-32767-32767-32767-32767-32767-32767-32767-32767-32767-32767-32767-32767-32767-32767-32767-32767-32767-32767-32767-32767-32767-32767-32767-32767-32767    -32767-32767-32767-32767-32767-32767-32767-32767-32767-32767-32767-32767-32767-32767-32767-32767-32767-32767-32767-32767-32767-32767-32767-32767-32767-32767-32767-32767-32767-32767-32767-32767-32767-32767-32767-32767-32767-32767-32767-32767                                                                                                                                                                                                                                                                                                                                                                                                                                                                                                                                                                                                                                                                                                                                                                                                                     1    33   696     1   0.772878044103637D+06   0.590513005195683D+06   0.000000000000000D+00   0.454987754821777D+02   0.505000000000000D+02-32767-32767-32767-32767-32767-32767-32767-32767-32767-32767-32767-32767-32767-32767-32767-32767-32767-32767-32767-32767-32767-32767-32767-32767-32767-32767-32767-32767-32767-32767-32767-32767-32767-32767-32767-32767-32767-32767-32767-32767-32767-32767-32767-32767-32767-32767-32767-32767-32767-32767-32767-32767-32767-32767-32767-32767-32767-32767-32767-32767-32767-32767-32767-32767-32767-32767-32767-32767-32767-32767-32767-32767-32767-32767-32767-32767-32767-32767-32767-32767-32767-32767-32767-32767-32767-32767-32767-32767-32767-32767-32767-32767-32767-32767-32767-32767-32767-32767-32767-32767-32767-32767-32767-32767-32767-32767-32767-32767-32767-32767-32767-32767-32767-32767-32767-32767-32767-32767-32767-32767-32767-32767-32767-32767-32767-32767-32767-32767-32767-32767-32767-32767-32767-32767-32767-32767-32767-32767-32767-32767-32767-32767-32767-32767-32767-32767    -32767-32767-32767-32767-32767-32767-32767-32767-32767-32767-32767-32767-32767-32767-32767-32767-32767-32767-32767-32767-32767-32767-32767-32767-32767-32767-32767-32767-32767-32767-32767-32767-32767-32767-32767-32767-32767-32767-32767-32767-32767-32767-32767-32767-32767-32767-32767-32767-32767-32767-32767-32767-32767-32767-32767-32767-32767-32767-32767-32767-32767-32767-32767-32767-32767-32767-32767-32767-32767-32767-32767-32767-32767-32767-32767-32767-32767-32767-32767-32767-32767-32767-32767-32767-32767-32767-32767-32767-32767-32767-32767-32767-32767-32767-32767-32767-32767-32767-32767-32767-32767-32767-32767-32767-32767-32767-32767-32767-32767-32767-32767-32767-32767-32767-32767-32767-32767-32767-32767-32767-32767-32767-32767-32767-32767-32767-32767-32767-32767-32767-32767-32767-32767-32767-32767-32767-32767-32767-32767-32767-32767-32767-32767-32767-32767-32767-32767-32767-32767-32767-32767-32767-32767-32767-32767-32767-32767-32767    50    50    50    50    48    46    45    45    45    46    47    47        47    46    46    46    46    45    45    45    45    45    45    45    45    45    45    45    45    45    46    46    47    47    48    48    49    50    50    50    50    50    50    50    50    50    50    50    50    50    50    50    50    50    50    50    50    50    50    50    50    50-32767-32767-32767-32767-32767-32767-32767-32767-32767-32767-32767-32767-32767-32767-32767-32767-32767-32767-32767-32767-32767-32767-32767-32767-32767-32767-32767-32767-32767-32767-32767-32767-32767-32767-32767-32767-32767-32767-32767-32767-32767-32767-32767-32767-32767-32767-32767-32767-32767-32767-32767-32767-32767-32767-32767-32767-32767-32767-32767-32767-32767-32767-32767-32767-32767-32767-32767-32767-32767-32767-32767-32767-32767-32767-32767-32767-32767-32767-32767-32767-32767-32767-32767-32767-32767-32767-32767-32767-32767-32767-32767-32767-32767-32767-32767-32767-32767-32767-32767-32767-32767-32767-32767-32767-32767-32767-32767-32767-32767-32767-32767-32767-32767-32767-32767-32767-32767-32767-32767-32767    -32767-32767-32767-32767-32767-32767-32767-32767-32767-32767-32767-32767-32767-32767-32767-32767-32767-32767-32767-32767-32767-32767-32767-32767-32767-32767-32767-32767-32767-32767-32767-32767-32767-32767-32767-32767-32767-32767-32767-32767-32767-32767-32767-32767-32767-32767-32767-32767-32767-32767-32767-32767-32767-32767-32767-32767-32767-32767-32767-32767-32767-32767-32767-32767-32767-32767-32767-32767-32767-32767-32767-32767-32767-32767-32767-32767-32767-32767-32767-32767-32767-32767-32767-32767-32767-32767-32767-32767-32767-32767-32767-32767-32767-32767-32767-32767-32767-32767-32767-32767-32767-32767-32767-32767-32767-32767-32767-32767-32767-32767-32767-32767-32767-32767-32767-32767-32767-32767-32767-32767-32767-32767-32767-32767-32767-32767-32767-32767-32767-32767-32767-32767-32767-32767-32767-32767-32767-32767-32767-32767-32767-32767-32767-32767-32767-32767-32767-32767-32767-32767-32767-32767-32767-32767-32767-32767-32767-32767-32767-32767-32767-32767-32767-32767-32767-32767-32767-32767-32767-32767    -32767-32767-32767-32767-32767-32767-32767-32767-32767-32767-32767-32767-32767-32767-32767-32767-32767-32767-32767-32767-32767-32767-32767-32767-32767-32767-32767-32767-32767-32767-32767-32767-32767-32767-32767-32767-32767-32767-32767-32767                                                                                                                                                                                                                                                                                                                                                                                                                                                                                                                                                                                                                                                                                                                                                                                                                     1    34   696     1   0.772883044103637D+06   0.590513005195683D+06   0.000000000000000D+00   0.454985351562500D+02   0.505000000000000D+02-32767-32767-32767-32767-32767-32767-32767-32767-32767-32767-32767-32767-32767-32767-32767-32767-32767-32767-32767-32767-32767-32767-32767-32767-32767-32767-32767-32767-32767-32767-32767-32767-32767-32767-32767-32767-32767-32767-32767-32767-32767-32767-32767-32767-32767-32767-32767-32767-32767-32767-32767-32767-32767-32767-32767-32767-32767-32767-32767-32767-32767-32767-32767-32767-32767-32767-32767-32767-32767-32767-32767-32767-32767-32767-32767-32767-32767-32767-32767-32767-32767-32767-32767-32767-32767-32767-32767-32767-32767-32767-32767-32767-32767-32767-32767-32767-32767-32767-32767-32767-32767-32767-32767-32767-32767-32767-32767-32767-32767-32767-32767-32767-32767-32767-32767-32767-32767-32767-32767-32767-32767-32767-32767-32767-32767-32767-32767-32767-32767-32767-32767-32767-32767-32767-32767-32767-32767-32767-32767-32767-32767-32767-32767-32767-32767-32767    -32767-32767-32767-32767-32767-32767-32767-32767-32767-32767-32767-32767-32767-32767-32767-32767-32767-32767-32767-32767-32767-32767-32767-32767-32767-32767-32767-32767-32767-32767-32767-32767-32767-32767-32767-32767-32767-32767-32767-32767-32767-32767-32767-32767-32767-32767-32767-32767-32767-32767-32767-32767-32767-32767-32767-32767-32767-32767-32767-32767-32767-32767-32767-32767-32767-32767-32767-32767-32767-32767-32767-32767-32767-32767-32767-32767-32767-32767-32767-32767-32767-32767-32767-32767-32767-32767-32767-32767-32767-32767-32767-32767-32767-32767-32767-32767-32767-32767-32767-32767-32767-32767-32767-32767-32767-32767-32767-32767-32767-32767-32767-32767-32767-32767-32767-32767-32767-32767-32767-32767-32767-32767-32767-32767-32767-32767-32767-32767-32767-32767-32767-32767-32767-32767-32767-32767-32767-32767-32767-32767-32767-32767-32767-32767-32767-32767-32767-32767-32767-32767-32767-32767-32767-32767-32767-32767-32767-32767    50    50    50    50    48    47    45    45    45    45    46    46        46    46    46    46    46    45    45    45    45    45    45    45    45    45    45    45    45    45    45    46    47    47    48    48    49    50    50    50    50    50    50    50    50    50    50    50    50    50    50    50    50    50    50    50    50    50    50    50    50-32767-32767-32767-32767-32767-32767-32767-32767-32767-32767-32767-32767-32767-32767-32767-32767-32767-32767-32767-32767-32767-32767-32767-32767-32767-32767-32767-32767-32767-32767-32767-32767-32767-32767-32767-32767-32767-32767-32767-32767-32767-32767-32767-32767-32767-32767-32767-32767-32767-32767-32767-32767-32767-32767-32767-32767-32767-32767-32767-32767-32767-32767-32767-32767-32767-32767-32767-32767-32767-32767-32767-32767-32767-32767-32767-32767-32767-32767-32767-32767-32767-32767-32767-32767-32767-32767-32767-32767-32767-32767-32767-32767-32767-32767-32767-32767-32767-32767-32767-32767-32767-32767-32767-32767-32767-32767-32767-32767-32767-32767-32767-32767-32767-32767-32767-32767-32767-32767-32767-32767-32767    -32767-32767-32767-32767-32767-32767-32767-32767-32767-32767-32767-32767-32767-32767-32767-32767-32767-32767-32767-32767-32767-32767-32767-32767-32767-32767-32767-32767-32767-32767-32767-32767-32767-32767-32767-32767-32767-32767-32767-32767-32767-32767-32767-32767-32767-32767-32767-32767-32767-32767-32767-32767-32767-32767-32767-32767-32767-32767-32767-32767-32767-32767-32767-32767-32767-32767-32767-32767-32767-32767-32767-32767-32767-32767-32767-32767-32767-32767-32767-32767-32767-32767-32767-32767-32767-32767-32767-32767-32767-32767-32767-32767-32767-32767-32767-32767-32767-32767-32767-32767-32767-32767-32767-32767-32767-32767-32767-32767-32767-32767-32767-32767-32767-32767-32767-32767-32767-32767-32767-32767-32767-32767-32767-32767-32767-32767-32767-32767-32767-32767-32767-32767-32767-32767-32767-32767-32767-32767-32767-32767-32767-32767-32767-32767-32767-32767-32767-32767-32767-32767-32767-32767-32767-32767-32767-32767-32767-32767-32767-32767-32767-32767-32767-32767-32767-32767-32767-32767-32767-32767    -32767-32767-32767-32767-32767-32767-32767-32767-32767-32767-32767-32767-32767-32767-32767-32767-32767-32767-32767-32767-32767-32767-32767-32767-32767-32767-32767-32767-32767-32767-32767-32767-32767-32767-32767-32767-32767-32767-32767-32767                                                                                                                                                                                                                                                                                                                                                                                                                                                                                                                                                                                                                                                                                                                                                                                                                     1    35   696     1   0.772888044103637D+06   0.590513005195683D+06   0.000000000000000D+00   0.454983367919922D+02   0.505000000000000D+02-32767-32767-32767-32767-32767-32767-32767-32767-32767-32767-32767-32767-32767-32767-32767-32767-32767-32767-32767-32767-32767-32767-32767-32767-32767-32767-32767-32767-32767-32767-32767-32767-32767-32767-32767-32767-32767-32767-32767-32767-32767-32767-32767-32767-32767-32767-32767-32767-32767-32767-32767-32767-32767-32767-32767-32767-32767-32767-32767-32767-32767-32767-32767-32767-32767-32767-32767-32767-32767-32767-32767-32767-32767-32767-32767-32767-32767-32767-32767-32767-32767-32767-32767-32767-32767-32767-32767-32767-32767-32767-32767-32767-32767-32767-32767-32767-32767-32767-32767-32767-32767-32767-32767-32767-32767-32767-32767-32767-32767-32767-32767-32767-32767-32767-32767-32767-32767-32767-32767-32767-32767-32767-32767-32767-32767-32767-32767-32767-32767-32767-32767-32767-32767-32767-32767-32767-32767-32767-32767-32767-32767-32767-32767-32767-32767-32767    -32767-32767-32767-32767-32767-32767-32767-32767-32767-32767-32767-32767-32767-32767-32767-32767-32767-32767-32767-32767-32767-32767-32767-32767-32767-32767-32767-32767-32767-32767-32767-32767-32767-32767-32767-32767-32767-32767-32767-32767-32767-32767-32767-32767-32767-32767-32767-32767-32767-32767-32767-32767-32767-32767-32767-32767-32767-32767-32767-32767-32767-32767-32767-32767-32767-32767-32767-32767-32767-32767-32767-32767-32767-32767-32767-32767-32767-32767-32767-32767-32767-32767-32767-32767-32767-32767-32767-32767-32767-32767-32767-32767-32767-32767-32767-32767-32767-32767-32767-32767-32767-32767-32767-32767-32767-32767-32767-32767-32767-32767-32767-32767-32767-32767-32767-32767-32767-32767-32767-32767-32767-32767-32767-32767-32767-32767-32767-32767-32767-32767-32767-32767-32767-32767-32767-32767-32767-32767-32767-32767-32767-32767-32767-32767-32767-32767-32767-32767-32767-32767-32767-32767-32767-32767-32767-32767-32767-32767    50    50    50    50    48    47    45    45    45    45    46    46        46    46    46    45    45    45    45    45    45    45    45    45    45    45    45    45    45    45    45    46    47    47    48    48    49    50    50    50    50    50    50    50    50    50    50    50    50    50    50    50    50    50    50    50    50    50    50    50-32767-32767-32767-32767-32767-32767-32767-32767-32767-32767-32767-32767-32767-32767-32767-32767-32767-32767-32767-32767-32767-32767-32767-32767-32767-32767-32767-32767-32767-32767-32767-32767-32767-32767-32767-32767-32767-32767-32767-32767-32767-32767-32767-32767-32767-32767-32767-32767-32767-32767-32767-32767-32767-32767-32767-32767-32767-32767-32767-32767-32767-32767-32767-32767-32767-32767-32767-32767-32767-32767-32767-32767-32767-32767-32767-32767-32767-32767-32767-32767-32767-32767-32767-32767-32767-32767-32767-32767-32767-32767-32767-32767-32767-32767-32767-32767-32767-32767-32767-32767-32767-32767-32767-32767-32767-32767-32767-32767-32767-32767-32767-32767-32767-32767-32767-32767-32767-32767-32767-32767-32767-32767    -32767-32767-32767-32767-32767-32767-32767-32767-32767-32767-32767-32767-32767-32767-32767-32767-32767-32767-32767-32767-32767-32767-32767-32767-32767-32767-32767-32767-32767-32767-32767-32767-32767-32767-32767-32767-32767-32767-32767-32767-32767-32767-32767-32767-32767-32767-32767-32767-32767-32767-32767-32767-32767-32767-32767-32767-32767-32767-32767-32767-32767-32767-32767-32767-32767-32767-32767-32767-32767-32767-32767-32767-32767-32767-32767-32767-32767-32767-32767-32767-32767-32767-32767-32767-32767-32767-32767-32767-32767-32767-32767-32767-32767-32767-32767-32767-32767-32767-32767-32767-32767-32767-32767-32767-32767-32767-32767-32767-32767-32767-32767-32767-32767-32767-32767-32767-32767-32767-32767-32767-32767-32767-32767-32767-32767-32767-32767-32767-32767-32767-32767-32767-32767-32767-32767-32767-32767-32767-32767-32767-32767-32767-32767-32767-32767-32767-32767-32767-32767-32767-32767-32767-32767-32767-32767-32767-32767-32767-32767-32767-32767-32767-32767-32767-32767-32767-32767-32767-32767-32767    -32767-32767-32767-32767-32767-32767-32767-32767-32767-32767-32767-32767-32767-32767-32767-32767-32767-32767-32767-32767-32767-32767-32767-32767-32767-32767-32767-32767-32767-32767-32767-32767-32767-32767-32767-32767-32767-32767-32767-32767                                                                                                                                                                                                                                                                                                                                                                                                                                                                                                                                                                                                                                                                                                                                                                                                                     1    36   696     1   0.772893044103637D+06   0.590513005195683D+06   0.000000000000000D+00   0.454982414245605D+02   0.505000000000000D+02-32767-32767-32767-32767-32767-32767-32767-32767-32767-32767-32767-32767-32767-32767-32767-32767-32767-32767-32767-32767-32767-32767-32767-32767-32767-32767-32767-32767-32767-32767-32767-32767-32767-32767-32767-32767-32767-32767-32767-32767-32767-32767-32767-32767-32767-32767-32767-32767-32767-32767-32767-32767-32767-32767-32767-32767-32767-32767-32767-32767-32767-32767-32767-32767-32767-32767-32767-32767-32767-32767-32767-32767-32767-32767-32767-32767-32767-32767-32767-32767-32767-32767-32767-32767-32767-32767-32767-32767-32767-32767-32767-32767-32767-32767-32767-32767-32767-32767-32767-32767-32767-32767-32767-32767-32767-32767-32767-32767-32767-32767-32767-32767-32767-32767-32767-32767-32767-32767-32767-32767-32767-32767-32767-32767-32767-32767-32767-32767-32767-32767-32767-32767-32767-32767-32767-32767-32767-32767-32767-32767-32767-32767-32767-32767-32767-32767    -32767-32767-32767-32767-32767-32767-32767-32767-32767-32767-32767-32767-32767-32767-32767-32767-32767-32767-32767-32767-32767-32767-32767-32767-32767-32767-32767-32767-32767-32767-32767-32767-32767-32767-32767-32767-32767-32767-32767-32767-32767-32767-32767-32767-32767-32767-32767-32767-32767-32767-32767-32767-32767-32767-32767-32767-32767-32767-32767-32767-32767-32767-32767-32767-32767-32767-32767-32767-32767-32767-32767-32767-32767-32767-32767-32767-32767-32767-32767-32767-32767-32767-32767-32767-32767-32767-32767-32767-32767-32767-32767-32767-32767-32767-32767-32767-32767-32767-32767-32767-32767-32767-32767-32767-32767-32767-32767-32767-32767-32767-32767-32767-32767-32767-32767-32767-32767-32767-32767-32767-32767-32767-32767-32767-32767-32767-32767-32767-32767-32767-32767-32767-32767-32767-32767-32767-32767-32767-32767-32767-32767-32767-32767-32767-32767-32767-32767-32767-32767-32767-32767-32767-32767-32767-32767-32767-32767-32767    50    50    50    50    48    47    45    45    45    45    45    46        46    45    45    45    45    45    45    45    45    45    45    45    45    45    45    45    45    45    45    46    47    47    48    48    49    50    50    50    50    50    50    50    50    50    50    50    50    50    50    50    50    50    50    50    50    50    50-32767-32767-32767-32767-32767-32767-32767-32767-32767-32767-32767-32767-32767-32767-32767-32767-32767-32767-32767-32767-32767-32767-32767-32767-32767-32767-32767-32767-32767-32767-32767-32767-32767-32767-32767-32767-32767-32767-32767-32767-32767-32767-32767-32767-32767-32767-32767-32767-32767-32767-32767-32767-32767-32767-32767-32767-32767-32767-32767-32767-32767-32767-32767-32767-32767-32767-32767-32767-32767-32767-32767-32767-32767-32767-32767-32767-32767-32767-32767-32767-32767-32767-32767-32767-32767-32767-32767-32767-32767-32767-32767-32767-32767-32767-32767-32767-32767-32767-32767-32767-32767-32767-32767-32767-32767-32767-32767-32767-32767-32767-32767-32767-32767-32767-32767-32767-32767-32767-32767-32767-32767-32767-32767    -32767-32767-32767-32767-32767-32767-32767-32767-32767-32767-32767-32767-32767-32767-32767-32767-32767-32767-32767-32767-32767-32767-32767-32767-32767-32767-32767-32767-32767-32767-32767-32767-32767-32767-32767-32767-32767-32767-32767-32767-32767-32767-32767-32767-32767-32767-32767-32767-32767-32767-32767-32767-32767-32767-32767-32767-32767-32767-32767-32767-32767-32767-32767-32767-32767-32767-32767-32767-32767-32767-32767-32767-32767-32767-32767-32767-32767-32767-32767-32767-32767-32767-32767-32767-32767-32767-32767-32767-32767-32767-32767-32767-32767-32767-32767-32767-32767-32767-32767-32767-32767-32767-32767-32767-32767-32767-32767-32767-32767-32767-32767-32767-32767-32767-32767-32767-32767-32767-32767-32767-32767-32767-32767-32767-32767-32767-32767-32767-32767-32767-32767-32767-32767-32767-32767-32767-32767-32767-32767-32767-32767-32767-32767-32767-32767-32767-32767-32767-32767-32767-32767-32767-32767-32767-32767-32767-32767-32767-32767-32767-32767-32767-32767-32767-32767-32767-32767-32767-32767-32767    -32767-32767-32767-32767-32767-32767-32767-32767-32767-32767-32767-32767-32767-32767-32767-32767-32767-32767-32767-32767-32767-32767-32767-32767-32767-32767-32767-32767-32767-32767-32767-32767-32767-32767-32767-32767-32767-32767-32767-32767                                                                                                                                                                                                                                                                                                                                                                                                                                                                                                                                                                                                                                                                                                                                                                                                                     1    37   696     1   0.772898044103637D+06   0.590513005195683D+06   0.000000000000000D+00   0.454979896545410D+02   0.505000000000000D+02-32767-32767-32767-32767-32767-32767-32767-32767-32767-32767-32767-32767-32767-32767-32767-32767-32767-32767-32767-32767-32767-32767-32767-32767-32767-32767-32767-32767-32767-32767-32767-32767-32767-32767-32767-32767-32767-32767-32767-32767-32767-32767-32767-32767-32767-32767-32767-32767-32767-32767-32767-32767-32767-32767-32767-32767-32767-32767-32767-32767-32767-32767-32767-32767-32767-32767-32767-32767-32767-32767-32767-32767-32767-32767-32767-32767-32767-32767-32767-32767-32767-32767-32767-32767-32767-32767-32767-32767-32767-32767-32767-32767-32767-32767-32767-32767-32767-32767-32767-32767-32767-32767-32767-32767-32767-32767-32767-32767-32767-32767-32767-32767-32767-32767-32767-32767-32767-32767-32767-32767-32767-32767-32767-32767-32767-32767-32767-32767-32767-32767-32767-32767-32767-32767-32767-32767-32767-32767-32767-32767-32767-32767-32767-32767-32767-32767    -32767-32767-32767-32767-32767-32767-32767-32767-32767-32767-32767-32767-32767-32767-32767-32767-32767-32767-32767-32767-32767-32767-32767-32767-32767-32767-32767-32767-32767-32767-32767-32767-32767-32767-32767-32767-32767-32767-32767-32767-32767-32767-32767-32767-32767-32767-32767-32767-32767-32767-32767-32767-32767-32767-32767-32767-32767-32767-32767-32767-32767-32767-32767-32767-32767-32767-32767-32767-32767-32767-32767-32767-32767-32767-32767-32767-32767-32767-32767-32767-32767-32767-32767-32767-32767-32767-32767-32767-32767-32767-32767-32767-32767-32767-32767-32767-32767-32767-32767-32767-32767-32767-32767-32767-32767-32767-32767-32767-32767-32767-32767-32767-32767-32767-32767-32767-32767-32767-32767-32767-32767-32767-32767-32767-32767-32767-32767-32767-32767-32767-32767-32767-32767-32767-32767-32767-32767-32767-32767-32767-32767-32767-32767-32767-32767-32767-32767-32767-32767-32767-32767-32767-32767-32767-32767-32767-32767-32767    50    50    50    50    49    47    45    45    45    45    45    45        45    45    45    45    45    45    45    45    45    45    45    45    45    45    45    45    45    45    45    46    47    47    48    48    49    50    50    50    50    50    50    50    50    50    50    50    50    50    50    50    50    50    50    50    50    50    50-32767-32767-32767-32767-32767-32767-32767-32767-32767-32767-32767-32767-32767-32767-32767-32767-32767-32767-32767-32767-32767-32767-32767-32767-32767-32767-32767-32767-32767-32767-32767-32767-32767-32767-32767-32767-32767-32767-32767-32767-32767-32767-32767-32767-32767-32767-32767-32767-32767-32767-32767-32767-32767-32767-32767-32767-32767-32767-32767-32767-32767-32767-32767-32767-32767-32767-32767-32767-32767-32767-32767-32767-32767-32767-32767-32767-32767-32767-32767-32767-32767-32767-32767-32767-32767-32767-32767-32767-32767-32767-32767-32767-32767-32767-32767-32767-32767-32767-32767-32767-32767-32767-32767-32767-32767-32767-32767-32767-32767-32767-32767-32767-32767-32767-32767-32767-32767-32767-32767-32767-32767-32767-32767    -32767-32767-32767-32767-32767-32767-32767-32767-32767-32767-32767-32767-32767-32767-32767-32767-32767-32767-32767-32767-32767-32767-32767-32767-32767-32767-32767-32767-32767-32767-32767-32767-32767-32767-32767-32767-32767-32767-32767-32767-32767-32767-32767-32767-32767-32767-32767-32767-32767-32767-32767-32767-32767-32767-32767-32767-32767-32767-32767-32767-32767-32767-32767-32767-32767-32767-32767-32767-32767-32767-32767-32767-32767-32767-32767-32767-32767-32767-32767-32767-32767-32767-32767-32767-32767-32767-32767-32767-32767-32767-32767-32767-32767-32767-32767-32767-32767-32767-32767-32767-32767-32767-32767-32767-32767-32767-32767-32767-32767-32767-32767-32767-32767-32767-32767-32767-32767-32767-32767-32767-32767-32767-32767-32767-32767-32767-32767-32767-32767-32767-32767-32767-32767-32767-32767-32767-32767-32767-32767-32767-32767-32767-32767-32767-32767-32767-32767-32767-32767-32767-32767-32767-32767-32767-32767-32767-32767-32767-32767-32767-32767-32767-32767-32767-32767-32767-32767-32767-32767-32767    -32767-32767-32767-32767-32767-32767-32767-32767-32767-32767-32767-32767-32767-32767-32767-32767-32767-32767-32767-32767-32767-32767-32767-32767-32767-32767-32767-32767-32767-32767-32767-32767-32767-32767-32767-32767-32767-32767-32767-32767                                                                                                                                                                                                                                                                                                                                                                                                                                                                                                                                                                                                                                                                                                                                                                                                                     1    38   696     1   0.772903044103637D+06   0.590513005195683D+06   0.000000000000000D+00   0.454979171752929D+02   0.505000000000000D+02-32767-32767-32767-32767-32767-32767-32767-32767-32767-32767-32767-32767-32767-32767-32767-32767-32767-32767-32767-32767-32767-32767-32767-32767-32767-32767-32767-32767-32767-32767-32767-32767-32767-32767-32767-32767-32767-32767-32767-32767-32767-32767-32767-32767-32767-32767-32767-32767-32767-32767-32767-32767-32767-32767-32767-32767-32767-32767-32767-32767-32767-32767-32767-32767-32767-32767-32767-32767-32767-32767-32767-32767-32767-32767-32767-32767-32767-32767-32767-32767-32767-32767-32767-32767-32767-32767-32767-32767-32767-32767-32767-32767-32767-32767-32767-32767-32767-32767-32767-32767-32767-32767-32767-32767-32767-32767-32767-32767-32767-32767-32767-32767-32767-32767-32767-32767-32767-32767-32767-32767-32767-32767-32767-32767-32767-32767-32767-32767-32767-32767-32767-32767-32767-32767-32767-32767-32767-32767-32767-32767-32767-32767-32767-32767-32767-32767    -32767-32767-32767-32767-32767-32767-32767-32767-32767-32767-32767-32767-32767-32767-32767-32767-32767-32767-32767-32767-32767-32767-32767-32767-32767-32767-32767-32767-32767-32767-32767-32767-32767-32767-32767-32767-32767-32767-32767-32767-32767-32767-32767-32767-32767-32767-32767-32767-32767-32767-32767-32767-32767-32767-32767-32767-32767-32767-32767-32767-32767-32767-32767-32767-32767-32767-32767-32767-32767-32767-32767-32767-32767-32767-32767-32767-32767-32767-32767-32767-32767-32767-32767-32767-32767-32767-32767-32767-32767-32767-32767-32767-32767-32767-32767-32767-32767-32767-32767-32767-32767-32767-32767-32767-32767-32767-32767-32767-32767-32767-32767-32767-32767-32767-32767-32767-32767-32767-32767-32767-32767-32767-32767-32767-32767-32767-32767-32767-32767-32767-32767-32767-32767-32767-32767-32767-32767-32767-32767-32767-32767-32767-32767-32767-32767-32767-32767-32767-32767-32767-32767-32767-32767-32767-32767-32767-32767-32767    50    50    50    50    49    47    46    45    45    45    45    45        45    45    45    45    45    45    45    45    45    45    45    45    45    45    45    45    45    45    45    46    47    47    48    48    49    50    50    50    50    50    50    50    50    50    50    50    50    50    50    50    50    50    50    50    50    50    50-32767-32767-32767-32767-32767-32767-32767-32767-32767-32767-32767-32767-32767-32767-32767-32767-32767-32767-32767-32767-32767-32767-32767-32767-32767-32767-32767-32767-32767-32767-32767-32767-32767-32767-32767-32767-32767-32767-32767-32767-32767-32767-32767-32767-32767-32767-32767-32767-32767-32767-32767-32767-32767-32767-32767-32767-32767-32767-32767-32767-32767-32767-32767-32767-32767-32767-32767-32767-32767-32767-32767-32767-32767-32767-32767-32767-32767-32767-32767-32767-32767-32767-32767-32767-32767-32767-32767-32767-32767-32767-32767-32767-32767-32767-32767-32767-32767-32767-32767-32767-32767-32767-32767-32767-32767-32767-32767-32767-32767-32767-32767-32767-32767-32767-32767-32767-32767-32767-32767-32767-32767-32767-32767    -32767-32767-32767-32767-32767-32767-32767-32767-32767-32767-32767-32767-32767-32767-32767-32767-32767-32767-32767-32767-32767-32767-32767-32767-32767-32767-32767-32767-32767-32767-32767-32767-32767-32767-32767-32767-32767-32767-32767-32767-32767-32767-32767-32767-32767-32767-32767-32767-32767-32767-32767-32767-32767-32767-32767-32767-32767-32767-32767-32767-32767-32767-32767-32767-32767-32767-32767-32767-32767-32767-32767-32767-32767-32767-32767-32767-32767-32767-32767-32767-32767-32767-32767-32767-32767-32767-32767-32767-32767-32767-32767-32767-32767-32767-32767-32767-32767-32767-32767-32767-32767-32767-32767-32767-32767-32767-32767-32767-32767-32767-32767-32767-32767-32767-32767-32767-32767-32767-32767-32767-32767-32767-32767-32767-32767-32767-32767-32767-32767-32767-32767-32767-32767-32767-32767-32767-32767-32767-32767-32767-32767-32767-32767-32767-32767-32767-32767-32767-32767-32767-32767-32767-32767-32767-32767-32767-32767-32767-32767-32767-32767-32767-32767-32767-32767-32767-32767-32767-32767-32767    -32767-32767-32767-32767-32767-32767-32767-32767-32767-32767-32767-32767-32767-32767-32767-32767-32767-32767-32767-32767-32767-32767-32767-32767-32767-32767-32767-32767-32767-32767-32767-32767-32767-32767-32767-32767-32767-32767-32767-32767                                                                                                                                                                                                                                                                                                                                                                                                                                                                                                                                                                                                                                                                                                                                                                                                                     1    39   696     1   0.772908044103637D+06   0.590513005195683D+06   0.000000000000000D+00   0.454976196289062D+02   0.505000000000000D+02-32767-32767-32767-32767-32767-32767-32767-32767-32767-32767-32767-32767-32767-32767-32767-32767-32767-32767-32767-32767-32767-32767-32767-32767-32767-32767-32767-32767-32767-32767-32767-32767-32767-32767-32767-32767-32767-32767-32767-32767-32767-32767-32767-32767-32767-32767-32767-32767-32767-32767-32767-32767-32767-32767-32767-32767-32767-32767-32767-32767-32767-32767-32767-32767-32767-32767-32767-32767-32767-32767-32767-32767-32767-32767-32767-32767-32767-32767-32767-32767-32767-32767-32767-32767-32767-32767-32767-32767-32767-32767-32767-32767-32767-32767-32767-32767-32767-32767-32767-32767-32767-32767-32767-32767-32767-32767-32767-32767-32767-32767-32767-32767-32767-32767-32767-32767-32767-32767-32767-32767-32767-32767-32767-32767-32767-32767-32767-32767-32767-32767-32767-32767-32767-32767-32767-32767-32767-32767-32767-32767-32767-32767-32767-32767-32767-32767    -32767-32767-32767-32767-32767-32767-32767-32767-32767-32767-32767-32767-32767-32767-32767-32767-32767-32767-32767-32767-32767-32767-32767-32767-32767-32767-32767-32767-32767-32767-32767-32767-32767-32767-32767-32767-32767-32767-32767-32767-32767-32767-32767-32767-32767-32767-32767-32767-32767-32767-32767-32767-32767-32767-32767-32767-32767-32767-32767-32767-32767-32767-32767-32767-32767-32767-32767-32767-32767-32767-32767-32767-32767-32767-32767-32767-32767-32767-32767-32767-32767-32767-32767-32767-32767-32767-32767-32767-32767-32767-32767-32767-32767-32767-32767-32767-32767-32767-32767-32767-32767-32767-32767-32767-32767-32767-32767-32767-32767-32767-32767-32767-32767-32767-32767-32767-32767-32767-32767-32767-32767-32767-32767-32767-32767-32767-32767-32767-32767-32767-32767-32767-32767-32767-32767-32767-32767-32767-32767-32767-32767-32767-32767-32767-32767-32767-32767-32767-32767-32767-32767-32767-32767-32767-32767-32767-32767-32767    50    50    50    50    49    48    46    45    45    45    45    45        45    45    45    45    45    45    45    45    45    45    45    45    45    45    45    45    45    45    45    46    47    47    48    48    49    50    50    50    50    50    50    50    50    50    50    50    50    50    50    50    50    50    50    50    50    50    50    50-32767-32767-32767-32767-32767-32767-32767-32767-32767-32767-32767-32767-32767-32767-32767-32767-32767-32767-32767-32767-32767-32767-32767-32767-32767-32767-32767-32767-32767-32767-32767-32767-32767-32767-32767-32767-32767-32767-32767-32767-32767-32767-32767-32767-32767-32767-32767-32767-32767-32767-32767-32767-32767-32767-32767-32767-32767-32767-32767-32767-32767-32767-32767-32767-32767-32767-32767-32767-32767-32767-32767-32767-32767-32767-32767-32767-32767-32767-32767-32767-32767-32767-32767-32767-32767-32767-32767-32767-32767-32767-32767-32767-32767-32767-32767-32767-32767-32767-32767-32767-32767-32767-32767-32767-32767-32767-32767-32767-32767-32767-32767-32767-32767-32767-32767-32767-32767-32767-32767-32767-32767-32767    -32767-32767-32767-32767-32767-32767-32767-32767-32767-32767-32767-32767-32767-32767-32767-32767-32767-32767-32767-32767-32767-32767-32767-32767-32767-32767-32767-32767-32767-32767-32767-32767-32767-32767-32767-32767-32767-32767-32767-32767-32767-32767-32767-32767-32767-32767-32767-32767-32767-32767-32767-32767-32767-32767-32767-32767-32767-32767-32767-32767-32767-32767-32767-32767-32767-32767-32767-32767-32767-32767-32767-32767-32767-32767-32767-32767-32767-32767-32767-32767-32767-32767-32767-32767-32767-32767-32767-32767-32767-32767-32767-32767-32767-32767-32767-32767-32767-32767-32767-32767-32767-32767-32767-32767-32767-32767-32767-32767-32767-32767-32767-32767-32767-32767-32767-32767-32767-32767-32767-32767-32767-32767-32767-32767-32767-32767-32767-32767-32767-32767-32767-32767-32767-32767-32767-32767-32767-32767-32767-32767-32767-32767-32767-32767-32767-32767-32767-32767-32767-32767-32767-32767-32767-32767-32767-32767-32767-32767-32767-32767-32767-32767-32767-32767-32767-32767-32767-32767-32767-32767    -32767-32767-32767-32767-32767-32767-32767-32767-32767-32767-32767-32767-32767-32767-32767-32767-32767-32767-32767-32767-32767-32767-32767-32767-32767-32767-32767-32767-32767-32767-32767-32767-32767-32767-32767-32767-32767-32767-32767-32767                                                                                                                                                                                                                                                                                                                                                                                                                                                                                                                                                                                                                                                                                                                                                                                                                     1    40   696     1   0.772913044103637D+06   0.590513005195683D+06   0.000000000000000D+00   0.454973526000976D+02   0.505000000000000D+02-32767-32767-32767-32767-32767-32767-32767-32767-32767-32767-32767-32767-32767-32767-32767-32767-32767-32767-32767-32767-32767-32767-32767-32767-32767-32767-32767-32767-32767-32767-32767-32767-32767-32767-32767-32767-32767-32767-32767-32767-32767-32767-32767-32767-32767-32767-32767-32767-32767-32767-32767-32767-32767-32767-32767-32767-32767-32767-32767-32767-32767-32767-32767-32767-32767-32767-32767-32767-32767-32767-32767-32767-32767-32767-32767-32767-32767-32767-32767-32767-32767-32767-32767-32767-32767-32767-32767-32767-32767-32767-32767-32767-32767-32767-32767-32767-32767-32767-32767-32767-32767-32767-32767-32767-32767-32767-32767-32767-32767-32767-32767-32767-32767-32767-32767-32767-32767-32767-32767-32767-32767-32767-32767-32767-32767-32767-32767-32767-32767-32767-32767-32767-32767-32767-32767-32767-32767-32767-32767-32767-32767-32767-32767-32767-32767-32767    -32767-32767-32767-32767-32767-32767-32767-32767-32767-32767-32767-32767-32767-32767-32767-32767-32767-32767-32767-32767-32767-32767-32767-32767-32767-32767-32767-32767-32767-32767-32767-32767-32767-32767-32767-32767-32767-32767-32767-32767-32767-32767-32767-32767-32767-32767-32767-32767-32767-32767-32767-32767-32767-32767-32767-32767-32767-32767-32767-32767-32767-32767-32767-32767-32767-32767-32767-32767-32767-32767-32767-32767-32767-32767-32767-32767-32767-32767-32767-32767-32767-32767-32767-32767-32767-32767-32767-32767-32767-32767-32767-32767-32767-32767-32767-32767-32767-32767-32767-32767-32767-32767-32767-32767-32767-32767-32767-32767-32767-32767-32767-32767-32767-32767-32767-32767-32767-32767-32767-32767-32767-32767-32767-32767-32767-32767-32767-32767-32767-32767-32767-32767-32767-32767-32767-32767-32767-32767-32767-32767-32767-32767-32767-32767-32767-32767-32767-32767-32767-32767-32767-32767-32767-32767-32767-32767-32767-32767    50    50    50    50    49    48    47    45    45    45    45    45        45    45    45    45    45    45    45    45    45    45    45    45    45    45    45    45    45    45    45    46    47    47    48    48    49    49    50    50    50    50    50    50    50    50    50    50    50    50    50    50    50    50    50    50    50    50    50    50-32767-32767-32767-32767-32767-32767-32767-32767-32767-32767-32767-32767-32767-32767-32767-32767-32767-32767-32767-32767-32767-32767-32767-32767-32767-32767-32767-32767-32767-32767-32767-32767-32767-32767-32767-32767-32767-32767-32767-32767-32767-32767-32767-32767-32767-32767-32767-32767-32767-32767-32767-32767-32767-32767-32767-32767-32767-32767-32767-32767-32767-32767-32767-32767-32767-32767-32767-32767-32767-32767-32767-32767-32767-32767-32767-32767-32767-32767-32767-32767-32767-32767-32767-32767-32767-32767-32767-32767-32767-32767-32767-32767-32767-32767-32767-32767-32767-32767-32767-32767-32767-32767-32767-32767-32767-32767-32767-32767-32767-32767-32767-32767-32767-32767-32767-32767-32767-32767-32767-32767-32767-32767    -32767-32767-32767-32767-32767-32767-32767-32767-32767-32767-32767-32767-32767-32767-32767-32767-32767-32767-32767-32767-32767-32767-32767-32767-32767-32767-32767-32767-32767-32767-32767-32767-32767-32767-32767-32767-32767-32767-32767-32767-32767-32767-32767-32767-32767-32767-32767-32767-32767-32767-32767-32767-32767-32767-32767-32767-32767-32767-32767-32767-32767-32767-32767-32767-32767-32767-32767-32767-32767-32767-32767-32767-32767-32767-32767-32767-32767-32767-32767-32767-32767-32767-32767-32767-32767-32767-32767-32767-32767-32767-32767-32767-32767-32767-32767-32767-32767-32767-32767-32767-32767-32767-32767-32767-32767-32767-32767-32767-32767-32767-32767-32767-32767-32767-32767-32767-32767-32767-32767-32767-32767-32767-32767-32767-32767-32767-32767-32767-32767-32767-32767-32767-32767-32767-32767-32767-32767-32767-32767-32767-32767-32767-32767-32767-32767-32767-32767-32767-32767-32767-32767-32767-32767-32767-32767-32767-32767-32767-32767-32767-32767-32767-32767-32767-32767-32767-32767-32767-32767-32767    -32767-32767-32767-32767-32767-32767-32767-32767-32767-32767-32767-32767-32767-32767-32767-32767-32767-32767-32767-32767-32767-32767-32767-32767-32767-32767-32767-32767-32767-32767-32767-32767-32767-32767-32767-32767-32767-32767-32767-32767                                                                                                                                                                                                                                                                                                                                                                                                                                                                                                                                                                                                                                                                                                                                                                                                                     1    41   696     1   0.772918044103637D+06   0.590513005195683D+06   0.000000000000000D+00   0.454970703124999D+02   0.505000000000000D+02-32767-32767-32767-32767-32767-32767-32767-32767-32767-32767-32767-32767-32767-32767-32767-32767-32767-32767-32767-32767-32767-32767-32767-32767-32767-32767-32767-32767-32767-32767-32767-32767-32767-32767-32767-32767-32767-32767-32767-32767-32767-32767-32767-32767-32767-32767-32767-32767-32767-32767-32767-32767-32767-32767-32767-32767-32767-32767-32767-32767-32767-32767-32767-32767-32767-32767-32767-32767-32767-32767-32767-32767-32767-32767-32767-32767-32767-32767-32767-32767-32767-32767-32767-32767-32767-32767-32767-32767-32767-32767-32767-32767-32767-32767-32767-32767-32767-32767-32767-32767-32767-32767-32767-32767-32767-32767-32767-32767-32767-32767-32767-32767-32767-32767-32767-32767-32767-32767-32767-32767-32767-32767-32767-32767-32767-32767-32767-32767-32767-32767-32767-32767-32767-32767-32767-32767-32767-32767-32767-32767-32767-32767-32767-32767-32767-32767    -32767-32767-32767-32767-32767-32767-32767-32767-32767-32767-32767-32767-32767-32767-32767-32767-32767-32767-32767-32767-32767-32767-32767-32767-32767-32767-32767-32767-32767-32767-32767-32767-32767-32767-32767-32767-32767-32767-32767-32767-32767-32767-32767-32767-32767-32767-32767-32767-32767-32767-32767-32767-32767-32767-32767-32767-32767-32767-32767-32767-32767-32767-32767-32767-32767-32767-32767-32767-32767-32767-32767-32767-32767-32767-32767-32767-32767-32767-32767-32767-32767-32767-32767-32767-32767-32767-32767-32767-32767-32767-32767-32767-32767-32767-32767-32767-32767-32767-32767-32767-32767-32767-32767-32767-32767-32767-32767-32767-32767-32767-32767-32767-32767-32767-32767-32767-32767-32767-32767-32767-32767-32767-32767-32767-32767-32767-32767-32767-32767-32767-32767-32767-32767-32767-32767-32767-32767-32767-32767-32767-32767-32767-32767-32767-32767-32767-32767-32767-32767-32767-32767-32767-32767-32767-32767-32767-32767-32767    50    50    50    50    50    48    47    46    45    45    45    45        45    45    45    45    45    45    45    45    45    45    45    45    45    45    45    45    45    45    45    46    47    47    48    48    49    49    50    50    50    50    50    50    50    50    50    50    50    50    50    50    50    50    50    50    50    50    50    50-32767-32767-32767-32767-32767-32767-32767-32767-32767-32767-32767-32767-32767-32767-32767-32767-32767-32767-32767-32767-32767-32767-32767-32767-32767-32767-32767-32767-32767-32767-32767-32767-32767-32767-32767-32767-32767-32767-32767-32767-32767-32767-32767-32767-32767-32767-32767-32767-32767-32767-32767-32767-32767-32767-32767-32767-32767-32767-32767-32767-32767-32767-32767-32767-32767-32767-32767-32767-32767-32767-32767-32767-32767-32767-32767-32767-32767-32767-32767-32767-32767-32767-32767-32767-32767-32767-32767-32767-32767-32767-32767-32767-32767-32767-32767-32767-32767-32767-32767-32767-32767-32767-32767-32767-32767-32767-32767-32767-32767-32767-32767-32767-32767-32767-32767-32767-32767-32767-32767-32767-32767-32767    -32767-32767-32767-32767-32767-32767-32767-32767-32767-32767-32767-32767-32767-32767-32767-32767-32767-32767-32767-32767-32767-32767-32767-32767-32767-32767-32767-32767-32767-32767-32767-32767-32767-32767-32767-32767-32767-32767-32767-32767-32767-32767-32767-32767-32767-32767-32767-32767-32767-32767-32767-32767-32767-32767-32767-32767-32767-32767-32767-32767-32767-32767-32767-32767-32767-32767-32767-32767-32767-32767-32767-32767-32767-32767-32767-32767-32767-32767-32767-32767-32767-32767-32767-32767-32767-32767-32767-32767-32767-32767-32767-32767-32767-32767-32767-32767-32767-32767-32767-32767-32767-32767-32767-32767-32767-32767-32767-32767-32767-32767-32767-32767-32767-32767-32767-32767-32767-32767-32767-32767-32767-32767-32767-32767-32767-32767-32767-32767-32767-32767-32767-32767-32767-32767-32767-32767-32767-32767-32767-32767-32767-32767-32767-32767-32767-32767-32767-32767-32767-32767-32767-32767-32767-32767-32767-32767-32767-32767-32767-32767-32767-32767-32767-32767-32767-32767-32767-32767-32767-32767    -32767-32767-32767-32767-32767-32767-32767-32767-32767-32767-32767-32767-32767-32767-32767-32767-32767-32767-32767-32767-32767-32767-32767-32767-32767-32767-32767-32767-32767-32767-32767-32767-32767-32767-32767-32767-32767-32767-32767-32767                                                                                                                                                                                                                                                                                                                                                                                                                                                                                                                                                                                                                                                                                                                                                                                                                     1    42   696     1   0.772923044103637D+06   0.590513005195683D+06   0.000000000000000D+00   0.454968109130859D+02   0.505000000000000D+02-32767-32767-32767-32767-32767-32767-32767-32767-32767-32767-32767-32767-32767-32767-32767-32767-32767-32767-32767-32767-32767-32767-32767-32767-32767-32767-32767-32767-32767-32767-32767-32767-32767-32767-32767-32767-32767-32767-32767-32767-32767-32767-32767-32767-32767-32767-32767-32767-32767-32767-32767-32767-32767-32767-32767-32767-32767-32767-32767-32767-32767-32767-32767-32767-32767-32767-32767-32767-32767-32767-32767-32767-32767-32767-32767-32767-32767-32767-32767-32767-32767-32767-32767-32767-32767-32767-32767-32767-32767-32767-32767-32767-32767-32767-32767-32767-32767-32767-32767-32767-32767-32767-32767-32767-32767-32767-32767-32767-32767-32767-32767-32767-32767-32767-32767-32767-32767-32767-32767-32767-32767-32767-32767-32767-32767-32767-32767-32767-32767-32767-32767-32767-32767-32767-32767-32767-32767-32767-32767-32767-32767-32767-32767-32767-32767-32767    -32767-32767-32767-32767-32767-32767-32767-32767-32767-32767-32767-32767-32767-32767-32767-32767-32767-32767-32767-32767-32767-32767-32767-32767-32767-32767-32767-32767-32767-32767-32767-32767-32767-32767-32767-32767-32767-32767-32767-32767-32767-32767-32767-32767-32767-32767-32767-32767-32767-32767-32767-32767-32767-32767-32767-32767-32767-32767-32767-32767-32767-32767-32767-32767-32767-32767-32767-32767-32767-32767-32767-32767-32767-32767-32767-32767-32767-32767-32767-32767-32767-32767-32767-32767-32767-32767-32767-32767-32767-32767-32767-32767-32767-32767-32767-32767-32767-32767-32767-32767-32767-32767-32767-32767-32767-32767-32767-32767-32767-32767-32767-32767-32767-32767-32767-32767-32767-32767-32767-32767-32767-32767-32767-32767-32767-32767-32767-32767-32767-32767-32767-32767-32767-32767-32767-32767-32767-32767-32767-32767-32767-32767-32767-32767-32767-32767-32767-32767-32767-32767-32767-32767-32767-32767-32767-32767-32767-32767    50    50    50    50    50    48    47    46    45    45    45    45        45    45    45    45    45    45    45    45    45    45    45    45    45    45    45    45    45    45    45    46    46    47    47    48    49    49    49    50    50    50    50    50    50    50    50    50    50    50    50    50    50    50    50    50    50    50    50    50    50-32767-32767-32767-32767-32767-32767-32767-32767-32767-32767-32767-32767-32767-32767-32767-32767-32767-32767-32767-32767-32767-32767-32767-32767-32767-32767-32767-32767-32767-32767-32767-32767-32767-32767-32767-32767-32767-32767-32767-32767-32767-32767-32767-32767-32767-32767-32767-32767-32767-32767-32767-32767-32767-32767-32767-32767-32767-32767-32767-32767-32767-32767-32767-32767-32767-32767-32767-32767-32767-32767-32767-32767-32767-32767-32767-32767-32767-32767-32767-32767-32767-32767-32767-32767-32767-32767-32767-32767-32767-32767-32767-32767-32767-32767-32767-32767-32767-32767-32767-32767-32767-32767-32767-32767-32767-32767-32767-32767-32767-32767-32767-32767-32767-32767-32767-32767-32767-32767-32767-32767-32767    -32767-32767-32767-32767-32767-32767-32767-32767-32767-32767-32767-32767-32767-32767-32767-32767-32767-32767-32767-32767-32767-32767-32767-32767-32767-32767-32767-32767-32767-32767-32767-32767-32767-32767-32767-32767-32767-32767-32767-32767-32767-32767-32767-32767-32767-32767-32767-32767-32767-32767-32767-32767-32767-32767-32767-32767-32767-32767-32767-32767-32767-32767-32767-32767-32767-32767-32767-32767-32767-32767-32767-32767-32767-32767-32767-32767-32767-32767-32767-32767-32767-32767-32767-32767-32767-32767-32767-32767-32767-32767-32767-32767-32767-32767-32767-32767-32767-32767-32767-32767-32767-32767-32767-32767-32767-32767-32767-32767-32767-32767-32767-32767-32767-32767-32767-32767-32767-32767-32767-32767-32767-32767-32767-32767-32767-32767-32767-32767-32767-32767-32767-32767-32767-32767-32767-32767-32767-32767-32767-32767-32767-32767-32767-32767-32767-32767-32767-32767-32767-32767-32767-32767-32767-32767-32767-32767-32767-32767-32767-32767-32767-32767-32767-32767-32767-32767-32767-32767-32767-32767    -32767-32767-32767-32767-32767-32767-32767-32767-32767-32767-32767-32767-32767-32767-32767-32767-32767-32767-32767-32767-32767-32767-32767-32767-32767-32767-32767-32767-32767-32767-32767-32767-32767-32767-32767-32767-32767-32767-32767-32767                                                                                                                                                                                                                                                                                                                                                                                                                                                                                                                                                                                                                                                                                                                                                                                                                     1    43   696     1   0.772928044103637D+06   0.590513005195683D+06   0.000000000000000D+00   0.454964485168456D+02   0.505000000000000D+02-32767-32767-32767-32767-32767-32767-32767-32767-32767-32767-32767-32767-32767-32767-32767-32767-32767-32767-32767-32767-32767-32767-32767-32767-32767-32767-32767-32767-32767-32767-32767-32767-32767-32767-32767-32767-32767-32767-32767-32767-32767-32767-32767-32767-32767-32767-32767-32767-32767-32767-32767-32767-32767-32767-32767-32767-32767-32767-32767-32767-32767-32767-32767-32767-32767-32767-32767-32767-32767-32767-32767-32767-32767-32767-32767-32767-32767-32767-32767-32767-32767-32767-32767-32767-32767-32767-32767-32767-32767-32767-32767-32767-32767-32767-32767-32767-32767-32767-32767-32767-32767-32767-32767-32767-32767-32767-32767-32767-32767-32767-32767-32767-32767-32767-32767-32767-32767-32767-32767-32767-32767-32767-32767-32767-32767-32767-32767-32767-32767-32767-32767-32767-32767-32767-32767-32767-32767-32767-32767-32767-32767-32767-32767-32767-32767-32767    -32767-32767-32767-32767-32767-32767-32767-32767-32767-32767-32767-32767-32767-32767-32767-32767-32767-32767-32767-32767-32767-32767-32767-32767-32767-32767-32767-32767-32767-32767-32767-32767-32767-32767-32767-32767-32767-32767-32767-32767-32767-32767-32767-32767-32767-32767-32767-32767-32767-32767-32767-32767-32767-32767-32767-32767-32767-32767-32767-32767-32767-32767-32767-32767-32767-32767-32767-32767-32767-32767-32767-32767-32767-32767-32767-32767-32767-32767-32767-32767-32767-32767-32767-32767-32767-32767-32767-32767-32767-32767-32767-32767-32767-32767-32767-32767-32767-32767-32767-32767-32767-32767-32767-32767-32767-32767-32767-32767-32767-32767-32767-32767-32767-32767-32767-32767-32767-32767-32767-32767-32767-32767-32767-32767-32767-32767-32767-32767-32767-32767-32767-32767-32767-32767-32767-32767-32767-32767-32767-32767-32767-32767-32767-32767-32767-32767-32767-32767-32767-32767-32767-32767-32767-32767-32767-32767-32767-32767    50    50    50    50    50    48    47    46    45    45    45    45        45    45    45    45    45    45    45    45    45    45    45    45    45    45    45    45    45    45    45    46    46    47    47    48    48    49    49    50    50    50    50    50    50    50    50    50    50    50    50    50    50    50    50    50    50    50    50    50    50-32767-32767-32767-32767-32767-32767-32767-32767-32767-32767-32767-32767-32767-32767-32767-32767-32767-32767-32767-32767-32767-32767-32767-32767-32767-32767-32767-32767-32767-32767-32767-32767-32767-32767-32767-32767-32767-32767-32767-32767-32767-32767-32767-32767-32767-32767-32767-32767-32767-32767-32767-32767-32767-32767-32767-32767-32767-32767-32767-32767-32767-32767-32767-32767-32767-32767-32767-32767-32767-32767-32767-32767-32767-32767-32767-32767-32767-32767-32767-32767-32767-32767-32767-32767-32767-32767-32767-32767-32767-32767-32767-32767-32767-32767-32767-32767-32767-32767-32767-32767-32767-32767-32767-32767-32767-32767-32767-32767-32767-32767-32767-32767-32767-32767-32767-32767-32767-32767-32767-32767-32767    -32767-32767-32767-32767-32767-32767-32767-32767-32767-32767-32767-32767-32767-32767-32767-32767-32767-32767-32767-32767-32767-32767-32767-32767-32767-32767-32767-32767-32767-32767-32767-32767-32767-32767-32767-32767-32767-32767-32767-32767-32767-32767-32767-32767-32767-32767-32767-32767-32767-32767-32767-32767-32767-32767-32767-32767-32767-32767-32767-32767-32767-32767-32767-32767-32767-32767-32767-32767-32767-32767-32767-32767-32767-32767-32767-32767-32767-32767-32767-32767-32767-32767-32767-32767-32767-32767-32767-32767-32767-32767-32767-32767-32767-32767-32767-32767-32767-32767-32767-32767-32767-32767-32767-32767-32767-32767-32767-32767-32767-32767-32767-32767-32767-32767-32767-32767-32767-32767-32767-32767-32767-32767-32767-32767-32767-32767-32767-32767-32767-32767-32767-32767-32767-32767-32767-32767-32767-32767-32767-32767-32767-32767-32767-32767-32767-32767-32767-32767-32767-32767-32767-32767-32767-32767-32767-32767-32767-32767-32767-32767-32767-32767-32767-32767-32767-32767-32767-32767-32767-32767    -32767-32767-32767-32767-32767-32767-32767-32767-32767-32767-32767-32767-32767-32767-32767-32767-32767-32767-32767-32767-32767-32767-32767-32767-32767-32767-32767-32767-32767-32767-32767-32767-32767-32767-32767-32767-32767-32767-32767-32767                                                                                                                                                                                                                                                                                                                                                                                                                                                                                                                                                                                                                                                                                                                                                                                                                     1    44   696     1   0.772933044103637D+06   0.590513005195683D+06   0.000000000000000D+00   0.454961967468261D+02   0.505000000000000D+02-32767-32767-32767-32767-32767-32767-32767-32767-32767-32767-32767-32767-32767-32767-32767-32767-32767-32767-32767-32767-32767-32767-32767-32767-32767-32767-32767-32767-32767-32767-32767-32767-32767-32767-32767-32767-32767-32767-32767-32767-32767-32767-32767-32767-32767-32767-32767-32767-32767-32767-32767-32767-32767-32767-32767-32767-32767-32767-32767-32767-32767-32767-32767-32767-32767-32767-32767-32767-32767-32767-32767-32767-32767-32767-32767-32767-32767-32767-32767-32767-32767-32767-32767-32767-32767-32767-32767-32767-32767-32767-32767-32767-32767-32767-32767-32767-32767-32767-32767-32767-32767-32767-32767-32767-32767-32767-32767-32767-32767-32767-32767-32767-32767-32767-32767-32767-32767-32767-32767-32767-32767-32767-32767-32767-32767-32767-32767-32767-32767-32767-32767-32767-32767-32767-32767-32767-32767-32767-32767-32767-32767-32767-32767-32767-32767-32767    -32767-32767-32767-32767-32767-32767-32767-32767-32767-32767-32767-32767-32767-32767-32767-32767-32767-32767-32767-32767-32767-32767-32767-32767-32767-32767-32767-32767-32767-32767-32767-32767-32767-32767-32767-32767-32767-32767-32767-32767-32767-32767-32767-32767-32767-32767-32767-32767-32767-32767-32767-32767-32767-32767-32767-32767-32767-32767-32767-32767-32767-32767-32767-32767-32767-32767-32767-32767-32767-32767-32767-32767-32767-32767-32767-32767-32767-32767-32767-32767-32767-32767-32767-32767-32767-32767-32767-32767-32767-32767-32767-32767-32767-32767-32767-32767-32767-32767-32767-32767-32767-32767-32767-32767-32767-32767-32767-32767-32767-32767-32767-32767-32767-32767-32767-32767-32767-32767-32767-32767-32767-32767-32767-32767-32767-32767-32767-32767-32767-32767-32767-32767-32767-32767-32767-32767-32767-32767-32767-32767-32767-32767-32767-32767-32767-32767-32767-32767-32767-32767-32767-32767-32767-32767-32767-32767-32767-32767    50    50    50    50    50    49    47    46    45    45    45    45        45    45    45    45    45    45    45    45    45    45    45    45    45    45    45    45    45    45    45    46    46    47    47    48    48    49    49    50    50    50    50    50    50    50    50    50    50    50    50    50    50    50    50    50    50    50    50    50    50-32767-32767-32767-32767-32767-32767-32767-32767-32767-32767-32767-32767-32767-32767-32767-32767-32767-32767-32767-32767-32767-32767-32767-32767-32767-32767-32767-32767-32767-32767-32767-32767-32767-32767-32767-32767-32767-32767-32767-32767-32767-32767-32767-32767-32767-32767-32767-32767-32767-32767-32767-32767-32767-32767-32767-32767-32767-32767-32767-32767-32767-32767-32767-32767-32767-32767-32767-32767-32767-32767-32767-32767-32767-32767-32767-32767-32767-32767-32767-32767-32767-32767-32767-32767-32767-32767-32767-32767-32767-32767-32767-32767-32767-32767-32767-32767-32767-32767-32767-32767-32767-32767-32767-32767-32767-32767-32767-32767-32767-32767-32767-32767-32767-32767-32767-32767-32767-32767-32767-32767-32767    -32767-32767-32767-32767-32767-32767-32767-32767-32767-32767-32767-32767-32767-32767-32767-32767-32767-32767-32767-32767-32767-32767-32767-32767-32767-32767-32767-32767-32767-32767-32767-32767-32767-32767-32767-32767-32767-32767-32767-32767-32767-32767-32767-32767-32767-32767-32767-32767-32767-32767-32767-32767-32767-32767-32767-32767-32767-32767-32767-32767-32767-32767-32767-32767-32767-32767-32767-32767-32767-32767-32767-32767-32767-32767-32767-32767-32767-32767-32767-32767-32767-32767-32767-32767-32767-32767-32767-32767-32767-32767-32767-32767-32767-32767-32767-32767-32767-32767-32767-32767-32767-32767-32767-32767-32767-32767-32767-32767-32767-32767-32767-32767-32767-32767-32767-32767-32767-32767-32767-32767-32767-32767-32767-32767-32767-32767-32767-32767-32767-32767-32767-32767-32767-32767-32767-32767-32767-32767-32767-32767-32767-32767-32767-32767-32767-32767-32767-32767-32767-32767-32767-32767-32767-32767-32767-32767-32767-32767-32767-32767-32767-32767-32767-32767-32767-32767-32767-32767-32767-32767    -32767-32767-32767-32767-32767-32767-32767-32767-32767-32767-32767-32767-32767-32767-32767-32767-32767-32767-32767-32767-32767-32767-32767-32767-32767-32767-32767-32767-32767-32767-32767-32767-32767-32767-32767-32767-32767-32767-32767-32767                                                                                                                                                                                                                                                                                                                                                                                                                                                                                                                                                                                                                                                                                                                                                                                                                     1    45   696     1   0.772938044103637D+06   0.590513005195683D+06   0.000000000000000D+00   0.454959487915038D+02   0.505000000000000D+02-32767-32767-32767-32767-32767-32767-32767-32767-32767-32767-32767-32767-32767-32767-32767-32767-32767-32767-32767-32767-32767-32767-32767-32767-32767-32767-32767-32767-32767-32767-32767-32767-32767-32767-32767-32767-32767-32767-32767-32767-32767-32767-32767-32767-32767-32767-32767-32767-32767-32767-32767-32767-32767-32767-32767-32767-32767-32767-32767-32767-32767-32767-32767-32767-32767-32767-32767-32767-32767-32767-32767-32767-32767-32767-32767-32767-32767-32767-32767-32767-32767-32767-32767-32767-32767-32767-32767-32767-32767-32767-32767-32767-32767-32767-32767-32767-32767-32767-32767-32767-32767-32767-32767-32767-32767-32767-32767-32767-32767-32767-32767-32767-32767-32767-32767-32767-32767-32767-32767-32767-32767-32767-32767-32767-32767-32767-32767-32767-32767-32767-32767-32767-32767-32767-32767-32767-32767-32767-32767-32767-32767-32767-32767-32767-32767-32767    -32767-32767-32767-32767-32767-32767-32767-32767-32767-32767-32767-32767-32767-32767-32767-32767-32767-32767-32767-32767-32767-32767-32767-32767-32767-32767-32767-32767-32767-32767-32767-32767-32767-32767-32767-32767-32767-32767-32767-32767-32767-32767-32767-32767-32767-32767-32767-32767-32767-32767-32767-32767-32767-32767-32767-32767-32767-32767-32767-32767-32767-32767-32767-32767-32767-32767-32767-32767-32767-32767-32767-32767-32767-32767-32767-32767-32767-32767-32767-32767-32767-32767-32767-32767-32767-32767-32767-32767-32767-32767-32767-32767-32767-32767-32767-32767-32767-32767-32767-32767-32767-32767-32767-32767-32767-32767-32767-32767-32767-32767-32767-32767-32767-32767-32767-32767-32767-32767-32767-32767-32767-32767-32767-32767-32767-32767-32767-32767-32767-32767-32767-32767-32767-32767-32767-32767-32767-32767-32767-32767-32767-32767-32767-32767-32767-32767-32767-32767-32767-32767-32767-32767-32767-32767-32767-32767-32767-32767    50    50    50    50    50    49    48    47    45    45    45    45        45    45    45    45    45    45    45    45    45    45    45    45    45    45    45    45    45    45    45    45    46    46    47    47    48    48    49    49    50    50    50    50    50    50    50    50    50    50    50    50    50    50    50    50    50    50    50    50    50    50-32767-32767-32767-32767-32767-32767-32767-32767-32767-32767-32767-32767-32767-32767-32767-32767-32767-32767-32767-32767-32767-32767-32767-32767-32767-32767-32767-32767-32767-32767-32767-32767-32767-32767-32767-32767-32767-32767-32767-32767-32767-32767-32767-32767-32767-32767-32767-32767-32767-32767-32767-32767-32767-32767-32767-32767-32767-32767-32767-32767-32767-32767-32767-32767-32767-32767-32767-32767-32767-32767-32767-32767-32767-32767-32767-32767-32767-32767-32767-32767-32767-32767-32767-32767-32767-32767-32767-32767-32767-32767-32767-32767-32767-32767-32767-32767-32767-32767-32767-32767-32767-32767-32767-32767-32767-32767-32767-32767-32767-32767-32767-32767-32767-32767-32767-32767-32767-32767-32767-32767    -32767-32767-32767-32767-32767-32767-32767-32767-32767-32767-32767-32767-32767-32767-32767-32767-32767-32767-32767-32767-32767-32767-32767-32767-32767-32767-32767-32767-32767-32767-32767-32767-32767-32767-32767-32767-32767-32767-32767-32767-32767-32767-32767-32767-32767-32767-32767-32767-32767-32767-32767-32767-32767-32767-32767-32767-32767-32767-32767-32767-32767-32767-32767-32767-32767-32767-32767-32767-32767-32767-32767-32767-32767-32767-32767-32767-32767-32767-32767-32767-32767-32767-32767-32767-32767-32767-32767-32767-32767-32767-32767-32767-32767-32767-32767-32767-32767-32767-32767-32767-32767-32767-32767-32767-32767-32767-32767-32767-32767-32767-32767-32767-32767-32767-32767-32767-32767-32767-32767-32767-32767-32767-32767-32767-32767-32767-32767-32767-32767-32767-32767-32767-32767-32767-32767-32767-32767-32767-32767-32767-32767-32767-32767-32767-32767-32767-32767-32767-32767-32767-32767-32767-32767-32767-32767-32767-32767-32767-32767-32767-32767-32767-32767-32767-32767-32767-32767-32767-32767-32767    -32767-32767-32767-32767-32767-32767-32767-32767-32767-32767-32767-32767-32767-32767-32767-32767-32767-32767-32767-32767-32767-32767-32767-32767-32767-32767-32767-32767-32767-32767-32767-32767-32767-32767-32767-32767-32767-32767-32767-32767                                                                                                                                                                                                                                                                                                                                                                                                                                                                                                                                                                                                                                                                                                                                                                                                                     1    46   696     1   0.772943044103637D+06   0.590513005195683D+06   0.000000000000000D+00   0.454957008361816D+02   0.505000000000000D+02-32767-32767-32767-32767-32767-32767-32767-32767-32767-32767-32767-32767-32767-32767-32767-32767-32767-32767-32767-32767-32767-32767-32767-32767-32767-32767-32767-32767-32767-32767-32767-32767-32767-32767-32767-32767-32767-32767-32767-32767-32767-32767-32767-32767-32767-32767-32767-32767-32767-32767-32767-32767-32767-32767-32767-32767-32767-32767-32767-32767-32767-32767-32767-32767-32767-32767-32767-32767-32767-32767-32767-32767-32767-32767-32767-32767-32767-32767-32767-32767-32767-32767-32767-32767-32767-32767-32767-32767-32767-32767-32767-32767-32767-32767-32767-32767-32767-32767-32767-32767-32767-32767-32767-32767-32767-32767-32767-32767-32767-32767-32767-32767-32767-32767-32767-32767-32767-32767-32767-32767-32767-32767-32767-32767-32767-32767-32767-32767-32767-32767-32767-32767-32767-32767-32767-32767-32767-32767-32767-32767-32767-32767-32767-32767-32767-32767    -32767-32767-32767-32767-32767-32767-32767-32767-32767-32767-32767-32767-32767-32767-32767-32767-32767-32767-32767-32767-32767-32767-32767-32767-32767-32767-32767-32767-32767-32767-32767-32767-32767-32767-32767-32767-32767-32767-32767-32767-32767-32767-32767-32767-32767-32767-32767-32767-32767-32767-32767-32767-32767-32767-32767-32767-32767-32767-32767-32767-32767-32767-32767-32767-32767-32767-32767-32767-32767-32767-32767-32767-32767-32767-32767-32767-32767-32767-32767-32767-32767-32767-32767-32767-32767-32767-32767-32767-32767-32767-32767-32767-32767-32767-32767-32767-32767-32767-32767-32767-32767-32767-32767-32767-32767-32767-32767-32767-32767-32767-32767-32767-32767-32767-32767-32767-32767-32767-32767-32767-32767-32767-32767-32767-32767-32767-32767-32767-32767-32767-32767-32767-32767-32767-32767-32767-32767-32767-32767-32767-32767-32767-32767-32767-32767-32767-32767-32767-32767-32767-32767-32767-32767-32767-32767-32767-32767-32767    50    50    50    50    50    50    48    47    46    45    45    45        45    45    45    45    45    45    45    45    45    45    45    45    45    45    45    45    45    45    45    45    46    46    47    47    48    48    49    49    50    50    50    50    50    50    50    50    50    50    50    50    50    50    50    50    50    50    50    50    50    50-32767-32767-32767-32767-32767-32767-32767-32767-32767-32767-32767-32767-32767-32767-32767-32767-32767-32767-32767-32767-32767-32767-32767-32767-32767-32767-32767-32767-32767-32767-32767-32767-32767-32767-32767-32767-32767-32767-32767-32767-32767-32767-32767-32767-32767-32767-32767-32767-32767-32767-32767-32767-32767-32767-32767-32767-32767-32767-32767-32767-32767-32767-32767-32767-32767-32767-32767-32767-32767-32767-32767-32767-32767-32767-32767-32767-32767-32767-32767-32767-32767-32767-32767-32767-32767-32767-32767-32767-32767-32767-32767-32767-32767-32767-32767-32767-32767-32767-32767-32767-32767-32767-32767-32767-32767-32767-32767-32767-32767-32767-32767-32767-32767-32767-32767-32767-32767-32767-32767-32767    -32767-32767-32767-32767-32767-32767-32767-32767-32767-32767-32767-32767-32767-32767-32767-32767-32767-32767-32767-32767-32767-32767-32767-32767-32767-32767-32767-32767-32767-32767-32767-32767-32767-32767-32767-32767-32767-32767-32767-32767-32767-32767-32767-32767-32767-32767-32767-32767-32767-32767-32767-32767-32767-32767-32767-32767-32767-32767-32767-32767-32767-32767-32767-32767-32767-32767-32767-32767-32767-32767-32767-32767-32767-32767-32767-32767-32767-32767-32767-32767-32767-32767-32767-32767-32767-32767-32767-32767-32767-32767-32767-32767-32767-32767-32767-32767-32767-32767-32767-32767-32767-32767-32767-32767-32767-32767-32767-32767-32767-32767-32767-32767-32767-32767-32767-32767-32767-32767-32767-32767-32767-32767-32767-32767-32767-32767-32767-32767-32767-32767-32767-32767-32767-32767-32767-32767-32767-32767-32767-32767-32767-32767-32767-32767-32767-32767-32767-32767-32767-32767-32767-32767-32767-32767-32767-32767-32767-32767-32767-32767-32767-32767-32767-32767-32767-32767-32767-32767-32767-32767    -32767-32767-32767-32767-32767-32767-32767-32767-32767-32767-32767-32767-32767-32767-32767-32767-32767-32767-32767-32767-32767-32767-32767-32767-32767-32767-32767-32767-32767-32767-32767-32767-32767-32767-32767-32767-32767-32767-32767-32767                                                                                                                                                                                                                                                                                                                                                                                                                                                                                                                                                                                                                                                                                                                                                                                                                     1    47   696     1   0.772948044103637D+06   0.590513005195683D+06   0.000000000000000D+00   0.454954528808594D+02   0.505000000000000D+02-32767-32767-32767-32767-32767-32767-32767-32767-32767-32767-32767-32767-32767-32767-32767-32767-32767-32767-32767-32767-32767-32767-32767-32767-32767-32767-32767-32767-32767-32767-32767-32767-32767-32767-32767-32767-32767-32767-32767-32767-32767-32767-32767-32767-32767-32767-32767-32767-32767-32767-32767-32767-32767-32767-32767-32767-32767-32767-32767-32767-32767-32767-32767-32767-32767-32767-32767-32767-32767-32767-32767-32767-32767-32767-32767-32767-32767-32767-32767-32767-32767-32767-32767-32767-32767-32767-32767-32767-32767-32767-32767-32767-32767-32767-32767-32767-32767-32767-32767-32767-32767-32767-32767-32767-32767-32767-32767-32767-32767-32767-32767-32767-32767-32767-32767-32767-32767-32767-32767-32767-32767-32767-32767-32767-32767-32767-32767-32767-32767-32767-32767-32767-32767-32767-32767-32767-32767-32767-32767-32767-32767-32767-32767-32767-32767-32767    -32767-32767-32767-32767-32767-32767-32767-32767-32767-32767-32767-32767-32767-32767-32767-32767-32767-32767-32767-32767-32767-32767-32767-32767-32767-32767-32767-32767-32767-32767-32767-32767-32767-32767-32767-32767-32767-32767-32767-32767-32767-32767-32767-32767-32767-32767-32767-32767-32767-32767-32767-32767-32767-32767-32767-32767-32767-32767-32767-32767-32767-32767-32767-32767-32767-32767-32767-32767-32767-32767-32767-32767-32767-32767-32767-32767-32767-32767-32767-32767-32767-32767-32767-32767-32767-32767-32767-32767-32767-32767-32767-32767-32767-32767-32767-32767-32767-32767-32767-32767-32767-32767-32767-32767-32767-32767-32767-32767-32767-32767-32767-32767-32767-32767-32767-32767-32767-32767-32767-32767-32767-32767-32767-32767-32767-32767-32767-32767-32767-32767-32767-32767-32767-32767-32767-32767-32767-32767-32767-32767-32767-32767-32767-32767-32767-32767-32767-32767-32767-32767-32767-32767-32767-32767-32767-32767-32767-32767-32767    50    50    50    50    50    49    48    47    46    45    45        45    45    45    45    45    45    45    45    45    45    45    45    45    45    45    45    45    45    45    45    45    46    46    47    48    48    49    49    50    50    50    50    50    50    50    50    50    50    50    50    50    50    50    50    50    50    50    50    50    50-32767-32767-32767-32767-32767-32767-32767-32767-32767-32767-32767-32767-32767-32767-32767-32767-32767-32767-32767-32767-32767-32767-32767-32767-32767-32767-32767-32767-32767-32767-32767-32767-32767-32767-32767-32767-32767-32767-32767-32767-32767-32767-32767-32767-32767-32767-32767-32767-32767-32767-32767-32767-32767-32767-32767-32767-32767-32767-32767-32767-32767-32767-32767-32767-32767-32767-32767-32767-32767-32767-32767-32767-32767-32767-32767-32767-32767-32767-32767-32767-32767-32767-32767-32767-32767-32767-32767-32767-32767-32767-32767-32767-32767-32767-32767-32767-32767-32767-32767-32767-32767-32767-32767-32767-32767-32767-32767-32767-32767-32767-32767-32767-32767-32767-32767-32767-32767-32767-32767-32767    -32767-32767-32767-32767-32767-32767-32767-32767-32767-32767-32767-32767-32767-32767-32767-32767-32767-32767-32767-32767-32767-32767-32767-32767-32767-32767-32767-32767-32767-32767-32767-32767-32767-32767-32767-32767-32767-32767-32767-32767-32767-32767-32767-32767-32767-32767-32767-32767-32767-32767-32767-32767-32767-32767-32767-32767-32767-32767-32767-32767-32767-32767-32767-32767-32767-32767-32767-32767-32767-32767-32767-32767-32767-32767-32767-32767-32767-32767-32767-32767-32767-32767-32767-32767-32767-32767-32767-32767-32767-32767-32767-32767-32767-32767-32767-32767-32767-32767-32767-32767-32767-32767-32767-32767-32767-32767-32767-32767-32767-32767-32767-32767-32767-32767-32767-32767-32767-32767-32767-32767-32767-32767-32767-32767-32767-32767-32767-32767-32767-32767-32767-32767-32767-32767-32767-32767-32767-32767-32767-32767-32767-32767-32767-32767-32767-32767-32767-32767-32767-32767-32767-32767-32767-32767-32767-32767-32767-32767-32767-32767-32767-32767-32767-32767-32767-32767-32767-32767-32767-32767    -32767-32767-32767-32767-32767-32767-32767-32767-32767-32767-32767-32767-32767-32767-32767-32767-32767-32767-32767-32767-32767-32767-32767-32767-32767-32767-32767-32767-32767-32767-32767-32767-32767-32767-32767-32767-32767-32767-32767-32767                                                                                                                                                                                                                                                                                                                                                                                                                                                                                                                                                                                                                                                                                                                                                                                                                     1    48   696     1   0.772953044103636D+06   0.590513005195683D+06   0.000000000000000D+00   0.454952011108398D+02   0.505000000000000D+02-32767-32767-32767-32767-32767-32767-32767-32767-32767-32767-32767-32767-32767-32767-32767-32767-32767-32767-32767-32767-32767-32767-32767-32767-32767-32767-32767-32767-32767-32767-32767-32767-32767-32767-32767-32767-32767-32767-32767-32767-32767-32767-32767-32767-32767-32767-32767-32767-32767-32767-32767-32767-32767-32767-32767-32767-32767-32767-32767-32767-32767-32767-32767-32767-32767-32767-32767-32767-32767-32767-32767-32767-32767-32767-32767-32767-32767-32767-32767-32767-32767-32767-32767-32767-32767-32767-32767-32767-32767-32767-32767-32767-32767-32767-32767-32767-32767-32767-32767-32767-32767-32767-32767-32767-32767-32767-32767-32767-32767-32767-32767-32767-32767-32767-32767-32767-32767-32767-32767-32767-32767-32767-32767-32767-32767-32767-32767-32767-32767-32767-32767-32767-32767-32767-32767-32767-32767-32767-32767-32767-32767-32767-32767-32767-32767-32767    -32767-32767-32767-32767-32767-32767-32767-32767-32767-32767-32767-32767-32767-32767-32767-32767-32767-32767-32767-32767-32767-32767-32767-32767-32767-32767-32767-32767-32767-32767-32767-32767-32767-32767-32767-32767-32767-32767-32767-32767-32767-32767-32767-32767-32767-32767-32767-32767-32767-32767-32767-32767-32767-32767-32767-32767-32767-32767-32767-32767-32767-32767-32767-32767-32767-32767-32767-32767-32767-32767-32767-32767-32767-32767-32767-32767-32767-32767-32767-32767-32767-32767-32767-32767-32767-32767-32767-32767-32767-32767-32767-32767-32767-32767-32767-32767-32767-32767-32767-32767-32767-32767-32767-32767-32767-32767-32767-32767-32767-32767-32767-32767-32767-32767-32767-32767-32767-32767-32767-32767-32767-32767-32767-32767-32767-32767-32767-32767-32767-32767-32767-32767-32767-32767-32767-32767-32767-32767-32767-32767-32767-32767-32767-32767-32767-32767-32767-32767-32767-32767-32767-32767-32767-32767-32767-32767-32767-32767-32767    50    50    50    50    50    50    49    47    46    45    45        45    45    45    45    45    45    45    45    45    45    45    45    45    45    45    45    45    45    45    45    45    46    46    47    47    48    49    49    50    50    50    50    50    50    50    50    50    50    50    50    50    50    50    50    50    50    50    50    50    50    50-32767-32767-32767-32767-32767-32767-32767-32767-32767-32767-32767-32767-32767-32767-32767-32767-32767-32767-32767-32767-32767-32767-32767-32767-32767-32767-32767-32767-32767-32767-32767-32767-32767-32767-32767-32767-32767-32767-32767-32767-32767-32767-32767-32767-32767-32767-32767-32767-32767-32767-32767-32767-32767-32767-32767-32767-32767-32767-32767-32767-32767-32767-32767-32767-32767-32767-32767-32767-32767-32767-32767-32767-32767-32767-32767-32767-32767-32767-32767-32767-32767-32767-32767-32767-32767-32767-32767-32767-32767-32767-32767-32767-32767-32767-32767-32767-32767-32767-32767-32767-32767-32767-32767-32767-32767-32767-32767-32767-32767-32767-32767-32767-32767-32767-32767-32767-32767-32767-32767    -32767-32767-32767-32767-32767-32767-32767-32767-32767-32767-32767-32767-32767-32767-32767-32767-32767-32767-32767-32767-32767-32767-32767-32767-32767-32767-32767-32767-32767-32767-32767-32767-32767-32767-32767-32767-32767-32767-32767-32767-32767-32767-32767-32767-32767-32767-32767-32767-32767-32767-32767-32767-32767-32767-32767-32767-32767-32767-32767-32767-32767-32767-32767-32767-32767-32767-32767-32767-32767-32767-32767-32767-32767-32767-32767-32767-32767-32767-32767-32767-32767-32767-32767-32767-32767-32767-32767-32767-32767-32767-32767-32767-32767-32767-32767-32767-32767-32767-32767-32767-32767-32767-32767-32767-32767-32767-32767-32767-32767-32767-32767-32767-32767-32767-32767-32767-32767-32767-32767-32767-32767-32767-32767-32767-32767-32767-32767-32767-32767-32767-32767-32767-32767-32767-32767-32767-32767-32767-32767-32767-32767-32767-32767-32767-32767-32767-32767-32767-32767-32767-32767-32767-32767-32767-32767-32767-32767-32767-32767-32767-32767-32767-32767-32767-32767-32767-32767-32767-32767-32767    -32767-32767-32767-32767-32767-32767-32767-32767-32767-32767-32767-32767-32767-32767-32767-32767-32767-32767-32767-32767-32767-32767-32767-32767-32767-32767-32767-32767-32767-32767-32767-32767-32767-32767-32767-32767-32767-32767-32767-32767                                                                                                                                                                                                                                                                                                                                                                                                                                                                                                                                                                                                                                                                                                                                                                                                                     1    49   696     1   0.772958044103636D+06   0.590513005195683D+06   0.000000000000000D+00   0.454949340820312D+02   0.505000000000000D+02-32767-32767-32767-32767-32767-32767-32767-32767-32767-32767-32767-32767-32767-32767-32767-32767-32767-32767-32767-32767-32767-32767-32767-32767-32767-32767-32767-32767-32767-32767-32767-32767-32767-32767-32767-32767-32767-32767-32767-32767-32767-32767-32767-32767-32767-32767-32767-32767-32767-32767-32767-32767-32767-32767-32767-32767-32767-32767-32767-32767-32767-32767-32767-32767-32767-32767-32767-32767-32767-32767-32767-32767-32767-32767-32767-32767-32767-32767-32767-32767-32767-32767-32767-32767-32767-32767-32767-32767-32767-32767-32767-32767-32767-32767-32767-32767-32767-32767-32767-32767-32767-32767-32767-32767-32767-32767-32767-32767-32767-32767-32767-32767-32767-32767-32767-32767-32767-32767-32767-32767-32767-32767-32767-32767-32767-32767-32767-32767-32767-32767-32767-32767-32767-32767-32767-32767-32767-32767-32767-32767-32767-32767-32767-32767-32767-32767    -32767-32767-32767-32767-32767-32767-32767-32767-32767-32767-32767-32767-32767-32767-32767-32767-32767-32767-32767-32767-32767-32767-32767-32767-32767-32767-32767-32767-32767-32767-32767-32767-32767-32767-32767-32767-32767-32767-32767-32767-32767-32767-32767-32767-32767-32767-32767-32767-32767-32767-32767-32767-32767-32767-32767-32767-32767-32767-32767-32767-32767-32767-32767-32767-32767-32767-32767-32767-32767-32767-32767-32767-32767-32767-32767-32767-32767-32767-32767-32767-32767-32767-32767-32767-32767-32767-32767-32767-32767-32767-32767-32767-32767-32767-32767-32767-32767-32767-32767-32767-32767-32767-32767-32767-32767-32767-32767-32767-32767-32767-32767-32767-32767-32767-32767-32767-32767-32767-32767-32767-32767-32767-32767-32767-32767-32767-32767-32767-32767-32767-32767-32767-32767-32767-32767-32767-32767-32767-32767-32767-32767-32767-32767-32767-32767-32767-32767-32767-32767-32767-32767-32767-32767-32767-32767-32767-32767-32767-32767    50    50    50    50    50    50    49    48    47    45    45        45    45    45    45    45    45    45    45    45    45    45    45    45    45    45    45    45    45    45    45    45    46    46    47    47    48    49    49    50    50    50    50    50    50    50    50    50    50    50    50    50    50    50    50    50    50    50    50    50    50    50-32767-32767-32767-32767-32767-32767-32767-32767-32767-32767-32767-32767-32767-32767-32767-32767-32767-32767-32767-32767-32767-32767-32767-32767-32767-32767-32767-32767-32767-32767-32767-32767-32767-32767-32767-32767-32767-32767-32767-32767-32767-32767-32767-32767-32767-32767-32767-32767-32767-32767-32767-32767-32767-32767-32767-32767-32767-32767-32767-32767-32767-32767-32767-32767-32767-32767-32767-32767-32767-32767-32767-32767-32767-32767-32767-32767-32767-32767-32767-32767-32767-32767-32767-32767-32767-32767-32767-32767-32767-32767-32767-32767-32767-32767-32767-32767-32767-32767-32767-32767-32767-32767-32767-32767-32767-32767-32767-32767-32767-32767-32767-32767-32767-32767-32767-32767-32767-32767-32767    -32767-32767-32767-32767-32767-32767-32767-32767-32767-32767-32767-32767-32767-32767-32767-32767-32767-32767-32767-32767-32767-32767-32767-32767-32767-32767-32767-32767-32767-32767-32767-32767-32767-32767-32767-32767-32767-32767-32767-32767-32767-32767-32767-32767-32767-32767-32767-32767-32767-32767-32767-32767-32767-32767-32767-32767-32767-32767-32767-32767-32767-32767-32767-32767-32767-32767-32767-32767-32767-32767-32767-32767-32767-32767-32767-32767-32767-32767-32767-32767-32767-32767-32767-32767-32767-32767-32767-32767-32767-32767-32767-32767-32767-32767-32767-32767-32767-32767-32767-32767-32767-32767-32767-32767-32767-32767-32767-32767-32767-32767-32767-32767-32767-32767-32767-32767-32767-32767-32767-32767-32767-32767-32767-32767-32767-32767-32767-32767-32767-32767-32767-32767-32767-32767-32767-32767-32767-32767-32767-32767-32767-32767-32767-32767-32767-32767-32767-32767-32767-32767-32767-32767-32767-32767-32767-32767-32767-32767-32767-32767-32767-32767-32767-32767-32767-32767-32767-32767-32767-32767    -32767-32767-32767-32767-32767-32767-32767-32767-32767-32767-32767-32767-32767-32767-32767-32767-32767-32767-32767-32767-32767-32767-32767-32767-32767-32767-32767-32767-32767-32767-32767-32767-32767-32767-32767-32767-32767-32767-32767-32767                                                                                                                                                                                                                                                                                                                                                                                                                                                                                                                                                                                                                                                                                                                                                                                                                     1    50   696     1   0.772963044103636D+06   0.590513005195683D+06   0.000000000000000D+00   0.454945945739746D+02   0.505000000000000D+02-32767-32767-32767-32767-32767-32767-32767-32767-32767-32767-32767-32767-32767-32767-32767-32767-32767-32767-32767-32767-32767-32767-32767-32767-32767-32767-32767-32767-32767-32767-32767-32767-32767-32767-32767-32767-32767-32767-32767-32767-32767-32767-32767-32767-32767-32767-32767-32767-32767-32767-32767-32767-32767-32767-32767-32767-32767-32767-32767-32767-32767-32767-32767-32767-32767-32767-32767-32767-32767-32767-32767-32767-32767-32767-32767-32767-32767-32767-32767-32767-32767-32767-32767-32767-32767-32767-32767-32767-32767-32767-32767-32767-32767-32767-32767-32767-32767-32767-32767-32767-32767-32767-32767-32767-32767-32767-32767-32767-32767-32767-32767-32767-32767-32767-32767-32767-32767-32767-32767-32767-32767-32767-32767-32767-32767-32767-32767-32767-32767-32767-32767-32767-32767-32767-32767-32767-32767-32767-32767-32767-32767-32767-32767-32767-32767-32767    -32767-32767-32767-32767-32767-32767-32767-32767-32767-32767-32767-32767-32767-32767-32767-32767-32767-32767-32767-32767-32767-32767-32767-32767-32767-32767-32767-32767-32767-32767-32767-32767-32767-32767-32767-32767-32767-32767-32767-32767-32767-32767-32767-32767-32767-32767-32767-32767-32767-32767-32767-32767-32767-32767-32767-32767-32767-32767-32767-32767-32767-32767-32767-32767-32767-32767-32767-32767-32767-32767-32767-32767-32767-32767-32767-32767-32767-32767-32767-32767-32767-32767-32767-32767-32767-32767-32767-32767-32767-32767-32767-32767-32767-32767-32767-32767-32767-32767-32767-32767-32767-32767-32767-32767-32767-32767-32767-32767-32767-32767-32767-32767-32767-32767-32767-32767-32767-32767-32767-32767-32767-32767-32767-32767-32767-32767-32767-32767-32767-32767-32767-32767-32767-32767-32767-32767-32767-32767-32767-32767-32767-32767-32767-32767-32767-32767-32767-32767-32767-32767-32767-32767-32767-32767-32767-32767-32767-32767-32767    50    50    50    50    50    50    50    48    47    46    45        45    45    45    45    45    45    45    45    45    45    45    45    45    45    45    45    45    45    45    45    45    45    46    47    47    48    49    49    50    50    50    50    50    50    50    50    50    50    50    50    50    50    50    50    50    50    50    50    50    50    50-32767-32767-32767-32767-32767-32767-32767-32767-32767-32767-32767-32767-32767-32767-32767-32767-32767-32767-32767-32767-32767-32767-32767-32767-32767-32767-32767-32767-32767-32767-32767-32767-32767-32767-32767-32767-32767-32767-32767-32767-32767-32767-32767-32767-32767-32767-32767-32767-32767-32767-32767-32767-32767-32767-32767-32767-32767-32767-32767-32767-32767-32767-32767-32767-32767-32767-32767-32767-32767-32767-32767-32767-32767-32767-32767-32767-32767-32767-32767-32767-32767-32767-32767-32767-32767-32767-32767-32767-32767-32767-32767-32767-32767-32767-32767-32767-32767-32767-32767-32767-32767-32767-32767-32767-32767-32767-32767-32767-32767-32767-32767-32767-32767-32767-32767-32767-32767-32767-32767    -32767-32767-32767-32767-32767-32767-32767-32767-32767-32767-32767-32767-32767-32767-32767-32767-32767-32767-32767-32767-32767-32767-32767-32767-32767-32767-32767-32767-32767-32767-32767-32767-32767-32767-32767-32767-32767-32767-32767-32767-32767-32767-32767-32767-32767-32767-32767-32767-32767-32767-32767-32767-32767-32767-32767-32767-32767-32767-32767-32767-32767-32767-32767-32767-32767-32767-32767-32767-32767-32767-32767-32767-32767-32767-32767-32767-32767-32767-32767-32767-32767-32767-32767-32767-32767-32767-32767-32767-32767-32767-32767-32767-32767-32767-32767-32767-32767-32767-32767-32767-32767-32767-32767-32767-32767-32767-32767-32767-32767-32767-32767-32767-32767-32767-32767-32767-32767-32767-32767-32767-32767-32767-32767-32767-32767-32767-32767-32767-32767-32767-32767-32767-32767-32767-32767-32767-32767-32767-32767-32767-32767-32767-32767-32767-32767-32767-32767-32767-32767-32767-32767-32767-32767-32767-32767-32767-32767-32767-32767-32767-32767-32767-32767-32767-32767-32767-32767-32767-32767-32767    -32767-32767-32767-32767-32767-32767-32767-32767-32767-32767-32767-32767-32767-32767-32767-32767-32767-32767-32767-32767-32767-32767-32767-32767-32767-32767-32767-32767-32767-32767-32767-32767-32767-32767-32767-32767-32767-32767-32767-32767                                                                                                                                                                                                                                                                                                                                                                                                                                                                                                                                                                                                                                                                                                                                                                                                                     1    51   696     1   0.772968044103636D+06   0.590513005195683D+06   0.000000000000000D+00   0.454943733215331D+02   0.505000000000000D+02-32767-32767-32767-32767-32767-32767-32767-32767-32767-32767-32767-32767-32767-32767-32767-32767-32767-32767-32767-32767-32767-32767-32767-32767-32767-32767-32767-32767-32767-32767-32767-32767-32767-32767-32767-32767-32767-32767-32767-32767-32767-32767-32767-32767-32767-32767-32767-32767-32767-32767-32767-32767-32767-32767-32767-32767-32767-32767-32767-32767-32767-32767-32767-32767-32767-32767-32767-32767-32767-32767-32767-32767-32767-32767-32767-32767-32767-32767-32767-32767-32767-32767-32767-32767-32767-32767-32767-32767-32767-32767-32767-32767-32767-32767-32767-32767-32767-32767-32767-32767-32767-32767-32767-32767-32767-32767-32767-32767-32767-32767-32767-32767-32767-32767-32767-32767-32767-32767-32767-32767-32767-32767-32767-32767-32767-32767-32767-32767-32767-32767-32767-32767-32767-32767-32767-32767-32767-32767-32767-32767-32767-32767-32767-32767-32767-32767    -32767-32767-32767-32767-32767-32767-32767-32767-32767-32767-32767-32767-32767-32767-32767-32767-32767-32767-32767-32767-32767-32767-32767-32767-32767-32767-32767-32767-32767-32767-32767-32767-32767-32767-32767-32767-32767-32767-32767-32767-32767-32767-32767-32767-32767-32767-32767-32767-32767-32767-32767-32767-32767-32767-32767-32767-32767-32767-32767-32767-32767-32767-32767-32767-32767-32767-32767-32767-32767-32767-32767-32767-32767-32767-32767-32767-32767-32767-32767-32767-32767-32767-32767-32767-32767-32767-32767-32767-32767-32767-32767-32767-32767-32767-32767-32767-32767-32767-32767-32767-32767-32767-32767-32767-32767-32767-32767-32767-32767-32767-32767-32767-32767-32767-32767-32767-32767-32767-32767-32767-32767-32767-32767-32767-32767-32767-32767-32767-32767-32767-32767-32767-32767-32767-32767-32767-32767-32767-32767-32767-32767-32767-32767-32767-32767-32767-32767-32767-32767-32767-32767-32767-32767-32767-32767-32767-32767-32767-32767    50    50    50    50    50    50    50    49    47    46    45        45    45    45    45    45    45    45    45    45    45    45    45    45    45    45    45    45    45    45    45    45    45    46    46    47    48    49    49    50    50    50    50    50    50    50    50    50    50    50    50    50    50    50    50    50    50    50    50    50    50    50    50-32767-32767-32767-32767-32767-32767-32767-32767-32767-32767-32767-32767-32767-32767-32767-32767-32767-32767-32767-32767-32767-32767-32767-32767-32767-32767-32767-32767-32767-32767-32767-32767-32767-32767-32767-32767-32767-32767-32767-32767-32767-32767-32767-32767-32767-32767-32767-32767-32767-32767-32767-32767-32767-32767-32767-32767-32767-32767-32767-32767-32767-32767-32767-32767-32767-32767-32767-32767-32767-32767-32767-32767-32767-32767-32767-32767-32767-32767-32767-32767-32767-32767-32767-32767-32767-32767-32767-32767-32767-32767-32767-32767-32767-32767-32767-32767-32767-32767-32767-32767-32767-32767-32767-32767-32767-32767-32767-32767-32767-32767-32767-32767-32767-32767-32767-32767-32767-32767    -32767-32767-32767-32767-32767-32767-32767-32767-32767-32767-32767-32767-32767-32767-32767-32767-32767-32767-32767-32767-32767-32767-32767-32767-32767-32767-32767-32767-32767-32767-32767-32767-32767-32767-32767-32767-32767-32767-32767-32767-32767-32767-32767-32767-32767-32767-32767-32767-32767-32767-32767-32767-32767-32767-32767-32767-32767-32767-32767-32767-32767-32767-32767-32767-32767-32767-32767-32767-32767-32767-32767-32767-32767-32767-32767-32767-32767-32767-32767-32767-32767-32767-32767-32767-32767-32767-32767-32767-32767-32767-32767-32767-32767-32767-32767-32767-32767-32767-32767-32767-32767-32767-32767-32767-32767-32767-32767-32767-32767-32767-32767-32767-32767-32767-32767-32767-32767-32767-32767-32767-32767-32767-32767-32767-32767-32767-32767-32767-32767-32767-32767-32767-32767-32767-32767-32767-32767-32767-32767-32767-32767-32767-32767-32767-32767-32767-32767-32767-32767-32767-32767-32767-32767-32767-32767-32767-32767-32767-32767-32767-32767-32767-32767-32767-32767-32767-32767-32767-32767-32767    -32767-32767-32767-32767-32767-32767-32767-32767-32767-32767-32767-32767-32767-32767-32767-32767-32767-32767-32767-32767-32767-32767-32767-32767-32767-32767-32767-32767-32767-32767-32767-32767-32767-32767-32767-32767-32767-32767-32767-32767                                                                                                                                                                                                                                                                                                                                                                                                                                                                                                                                                                                                                                                                                                                                                                                                                     1    52   696     1   0.772973044103636D+06   0.590513005195683D+06   0.000000000000000D+00   0.454939079284668D+02   0.505000000000000D+02-32767-32767-32767-32767-32767-32767-32767-32767-32767-32767-32767-32767-32767-32767-32767-32767-32767-32767-32767-32767-32767-32767-32767-32767-32767-32767-32767-32767-32767-32767-32767-32767-32767-32767-32767-32767-32767-32767-32767-32767-32767-32767-32767-32767-32767-32767-32767-32767-32767-32767-32767-32767-32767-32767-32767-32767-32767-32767-32767-32767-32767-32767-32767-32767-32767-32767-32767-32767-32767-32767-32767-32767-32767-32767-32767-32767-32767-32767-32767-32767-32767-32767-32767-32767-32767-32767-32767-32767-32767-32767-32767-32767-32767-32767-32767-32767-32767-32767-32767-32767-32767-32767-32767-32767-32767-32767-32767-32767-32767-32767-32767-32767-32767-32767-32767-32767-32767-32767-32767-32767-32767-32767-32767-32767-32767-32767-32767-32767-32767-32767-32767-32767-32767-32767-32767-32767-32767-32767-32767-32767-32767-32767-32767-32767-32767-32767    -32767-32767-32767-32767-32767-32767-32767-32767-32767-32767-32767-32767-32767-32767-32767-32767-32767-32767-32767-32767-32767-32767-32767-32767-32767-32767-32767-32767-32767-32767-32767-32767-32767-32767-32767-32767-32767-32767-32767-32767-32767-32767-32767-32767-32767-32767-32767-32767-32767-32767-32767-32767-32767-32767-32767-32767-32767-32767-32767-32767-32767-32767-32767-32767-32767-32767-32767-32767-32767-32767-32767-32767-32767-32767-32767-32767-32767-32767-32767-32767-32767-32767-32767-32767-32767-32767-32767-32767-32767-32767-32767-32767-32767-32767-32767-32767-32767-32767-32767-32767-32767-32767-32767-32767-32767-32767-32767-32767-32767-32767-32767-32767-32767-32767-32767-32767-32767-32767-32767-32767-32767-32767-32767-32767-32767-32767-32767-32767-32767-32767-32767-32767-32767-32767-32767-32767-32767-32767-32767-32767-32767-32767-32767-32767-32767-32767-32767-32767-32767-32767-32767-32767-32767-32767-32767-32767-32767-32767-32767-32767    50    50    50    50    50    50    49    48    46    45        45    45    45    45    45    45    45    45    45    45    45    45    45    45    45    45    45    45    45    45    45    45    46    46    47    48    49    49    50    50    50    50    50    50    50    50    50    50    50    50    50    50    50    50    50    50    50    50    50    50    50    50-32767-32767-32767-32767-32767-32767-32767-32767-32767-32767-32767-32767-32767-32767-32767-32767-32767-32767-32767-32767-32767-32767-32767-32767-32767-32767-32767-32767-32767-32767-32767-32767-32767-32767-32767-32767-32767-32767-32767-32767-32767-32767-32767-32767-32767-32767-32767-32767-32767-32767-32767-32767-32767-32767-32767-32767-32767-32767-32767-32767-32767-32767-32767-32767-32767-32767-32767-32767-32767-32767-32767-32767-32767-32767-32767-32767-32767-32767-32767-32767-32767-32767-32767-32767-32767-32767-32767-32767-32767-32767-32767-32767-32767-32767-32767-32767-32767-32767-32767-32767-32767-32767-32767-32767-32767-32767-32767-32767-32767-32767-32767-32767-32767-32767-32767-32767-32767-32767    -32767-32767-32767-32767-32767-32767-32767-32767-32767-32767-32767-32767-32767-32767-32767-32767-32767-32767-32767-32767-32767-32767-32767-32767-32767-32767-32767-32767-32767-32767-32767-32767-32767-32767-32767-32767-32767-32767-32767-32767-32767-32767-32767-32767-32767-32767-32767-32767-32767-32767-32767-32767-32767-32767-32767-32767-32767-32767-32767-32767-32767-32767-32767-32767-32767-32767-32767-32767-32767-32767-32767-32767-32767-32767-32767-32767-32767-32767-32767-32767-32767-32767-32767-32767-32767-32767-32767-32767-32767-32767-32767-32767-32767-32767-32767-32767-32767-32767-32767-32767-32767-32767-32767-32767-32767-32767-32767-32767-32767-32767-32767-32767-32767-32767-32767-32767-32767-32767-32767-32767-32767-32767-32767-32767-32767-32767-32767-32767-32767-32767-32767-32767-32767-32767-32767-32767-32767-32767-32767-32767-32767-32767-32767-32767-32767-32767-32767-32767-32767-32767-32767-32767-32767-32767-32767-32767-32767-32767-32767-32767-32767-32767-32767-32767-32767-32767-32767-32767-32767-32767    -32767-32767-32767-32767-32767-32767-32767-32767-32767-32767-32767-32767-32767-32767-32767-32767-32767-32767-32767-32767-32767-32767-32767-32767-32767-32767-32767-32767-32767-32767-32767-32767-32767-32767-32767-32767-32767-32767-32767-32767                                                                                                                                                                                                                                                                                                                                                                                                                                                                                                                                                                                                                                                                                                                                                                                                                     1    53   696     1   0.772978044103636D+06   0.590513005195683D+06   0.000000000000000D+00   0.454938926696777D+02   0.505000000000000D+02-32767-32767-32767-32767-32767-32767-32767-32767-32767-32767-32767-32767-32767-32767-32767-32767-32767-32767-32767-32767-32767-32767-32767-32767-32767-32767-32767-32767-32767-32767-32767-32767-32767-32767-32767-32767-32767-32767-32767-32767-32767-32767-32767-32767-32767-32767-32767-32767-32767-32767-32767-32767-32767-32767-32767-32767-32767-32767-32767-32767-32767-32767-32767-32767-32767-32767-32767-32767-32767-32767-32767-32767-32767-32767-32767-32767-32767-32767-32767-32767-32767-32767-32767-32767-32767-32767-32767-32767-32767-32767-32767-32767-32767-32767-32767-32767-32767-32767-32767-32767-32767-32767-32767-32767-32767-32767-32767-32767-32767-32767-32767-32767-32767-32767-32767-32767-32767-32767-32767-32767-32767-32767-32767-32767-32767-32767-32767-32767-32767-32767-32767-32767-32767-32767-32767-32767-32767-32767-32767-32767-32767-32767-32767-32767-32767-32767    -32767-32767-32767-32767-32767-32767-32767-32767-32767-32767-32767-32767-32767-32767-32767-32767-32767-32767-32767-32767-32767-32767-32767-32767-32767-32767-32767-32767-32767-32767-32767-32767-32767-32767-32767-32767-32767-32767-32767-32767-32767-32767-32767-32767-32767-32767-32767-32767-32767-32767-32767-32767-32767-32767-32767-32767-32767-32767-32767-32767-32767-32767-32767-32767-32767-32767-32767-32767-32767-32767-32767-32767-32767-32767-32767-32767-32767-32767-32767-32767-32767-32767-32767-32767-32767-32767-32767-32767-32767-32767-32767-32767-32767-32767-32767-32767-32767-32767-32767-32767-32767-32767-32767-32767-32767-32767-32767-32767-32767-32767-32767-32767-32767-32767-32767-32767-32767-32767-32767-32767-32767-32767-32767-32767-32767-32767-32767-32767-32767-32767-32767-32767-32767-32767-32767-32767-32767-32767-32767-32767-32767-32767-32767-32767-32767-32767-32767-32767-32767-32767-32767-32767-32767-32767-32767-32767-32767-32767-32767-32767    50    50    50    50    50    50    49    48    47    46        45    45    45    45    45    45    45    45    45    45    45    45    45    45    45    45    45    45    45    45    45    45    46    46    47    48    49    49    50    50    50    50    50    50    50    50    50    50    50    50    50    50    50    50    50    50    50    50    50    50    50    50-32767-32767-32767-32767-32767-32767-32767-32767-32767-32767-32767-32767-32767-32767-32767-32767-32767-32767-32767-32767-32767-32767-32767-32767-32767-32767-32767-32767-32767-32767-32767-32767-32767-32767-32767-32767-32767-32767-32767-32767-32767-32767-32767-32767-32767-32767-32767-32767-32767-32767-32767-32767-32767-32767-32767-32767-32767-32767-32767-32767-32767-32767-32767-32767-32767-32767-32767-32767-32767-32767-32767-32767-32767-32767-32767-32767-32767-32767-32767-32767-32767-32767-32767-32767-32767-32767-32767-32767-32767-32767-32767-32767-32767-32767-32767-32767-32767-32767-32767-32767-32767-32767-32767-32767-32767-32767-32767-32767-32767-32767-32767-32767-32767-32767-32767-32767-32767-32767    -32767-32767-32767-32767-32767-32767-32767-32767-32767-32767-32767-32767-32767-32767-32767-32767-32767-32767-32767-32767-32767-32767-32767-32767-32767-32767-32767-32767-32767-32767-32767-32767-32767-32767-32767-32767-32767-32767-32767-32767-32767-32767-32767-32767-32767-32767-32767-32767-32767-32767-32767-32767-32767-32767-32767-32767-32767-32767-32767-32767-32767-32767-32767-32767-32767-32767-32767-32767-32767-32767-32767-32767-32767-32767-32767-32767-32767-32767-32767-32767-32767-32767-32767-32767-32767-32767-32767-32767-32767-32767-32767-32767-32767-32767-32767-32767-32767-32767-32767-32767-32767-32767-32767-32767-32767-32767-32767-32767-32767-32767-32767-32767-32767-32767-32767-32767-32767-32767-32767-32767-32767-32767-32767-32767-32767-32767-32767-32767-32767-32767-32767-32767-32767-32767-32767-32767-32767-32767-32767-32767-32767-32767-32767-32767-32767-32767-32767-32767-32767-32767-32767-32767-32767-32767-32767-32767-32767-32767-32767-32767-32767-32767-32767-32767-32767-32767-32767-32767-32767-32767    -32767-32767-32767-32767-32767-32767-32767-32767-32767-32767-32767-32767-32767-32767-32767-32767-32767-32767-32767-32767-32767-32767-32767-32767-32767-32767-32767-32767-32767-32767-32767-32767-32767-32767-32767-32767-32767-32767-32767-32767                                                                                                                                                                                                                                                                                                                                                                                                                                                                                                                                                                                                                                                                                                                                                                                                                     1    54   696     1   0.772983044103636D+06   0.590513005195683D+06   0.000000000000000D+00   0.454937171936035D+02   0.505000000000000D+02-32767-32767-32767-32767-32767-32767-32767-32767-32767-32767-32767-32767-32767-32767-32767-32767-32767-32767-32767-32767-32767-32767-32767-32767-32767-32767-32767-32767-32767-32767-32767-32767-32767-32767-32767-32767-32767-32767-32767-32767-32767-32767-32767-32767-32767-32767-32767-32767-32767-32767-32767-32767-32767-32767-32767-32767-32767-32767-32767-32767-32767-32767-32767-32767-32767-32767-32767-32767-32767-32767-32767-32767-32767-32767-32767-32767-32767-32767-32767-32767-32767-32767-32767-32767-32767-32767-32767-32767-32767-32767-32767-32767-32767-32767-32767-32767-32767-32767-32767-32767-32767-32767-32767-32767-32767-32767-32767-32767-32767-32767-32767-32767-32767-32767-32767-32767-32767-32767-32767-32767-32767-32767-32767-32767-32767-32767-32767-32767-32767-32767-32767-32767-32767-32767-32767-32767-32767-32767-32767-32767-32767-32767-32767-32767-32767-32767    -32767-32767-32767-32767-32767-32767-32767-32767-32767-32767-32767-32767-32767-32767-32767-32767-32767-32767-32767-32767-32767-32767-32767-32767-32767-32767-32767-32767-32767-32767-32767-32767-32767-32767-32767-32767-32767-32767-32767-32767-32767-32767-32767-32767-32767-32767-32767-32767-32767-32767-32767-32767-32767-32767-32767-32767-32767-32767-32767-32767-32767-32767-32767-32767-32767-32767-32767-32767-32767-32767-32767-32767-32767-32767-32767-32767-32767-32767-32767-32767-32767-32767-32767-32767-32767-32767-32767-32767-32767-32767-32767-32767-32767-32767-32767-32767-32767-32767-32767-32767-32767-32767-32767-32767-32767-32767-32767-32767-32767-32767-32767-32767-32767-32767-32767-32767-32767-32767-32767-32767-32767-32767-32767-32767-32767-32767-32767-32767-32767-32767-32767-32767-32767-32767-32767-32767-32767-32767-32767-32767-32767-32767-32767-32767-32767-32767-32767-32767-32767-32767-32767-32767-32767-32767-32767-32767-32767-32767-32767-32767    50    50    50    50    50    50    49    48    47    46        46    46    45    45    45    45    45    45    45    45    45    45    45    45    45    45    45    45    45    45    45    45    46    46    47    48    48    49    50    50    50    50    50    50    50    50    50    50    50    50    50    50    50    50    50    50    50    50    50    50    50    50    50-32767-32767-32767-32767-32767-32767-32767-32767-32767-32767-32767-32767-32767-32767-32767-32767-32767-32767-32767-32767-32767-32767-32767-32767-32767-32767-32767-32767-32767-32767-32767-32767-32767-32767-32767-32767-32767-32767-32767-32767-32767-32767-32767-32767-32767-32767-32767-32767-32767-32767-32767-32767-32767-32767-32767-32767-32767-32767-32767-32767-32767-32767-32767-32767-32767-32767-32767-32767-32767-32767-32767-32767-32767-32767-32767-32767-32767-32767-32767-32767-32767-32767-32767-32767-32767-32767-32767-32767-32767-32767-32767-32767-32767-32767-32767-32767-32767-32767-32767-32767-32767-32767-32767-32767-32767-32767-32767-32767-32767-32767-32767-32767-32767-32767-32767-32767-32767    -32767-32767-32767-32767-32767-32767-32767-32767-32767-32767-32767-32767-32767-32767-32767-32767-32767-32767-32767-32767-32767-32767-32767-32767-32767-32767-32767-32767-32767-32767-32767-32767-32767-32767-32767-32767-32767-32767-32767-32767-32767-32767-32767-32767-32767-32767-32767-32767-32767-32767-32767-32767-32767-32767-32767-32767-32767-32767-32767-32767-32767-32767-32767-32767-32767-32767-32767-32767-32767-32767-32767-32767-32767-32767-32767-32767-32767-32767-32767-32767-32767-32767-32767-32767-32767-32767-32767-32767-32767-32767-32767-32767-32767-32767-32767-32767-32767-32767-32767-32767-32767-32767-32767-32767-32767-32767-32767-32767-32767-32767-32767-32767-32767-32767-32767-32767-32767-32767-32767-32767-32767-32767-32767-32767-32767-32767-32767-32767-32767-32767-32767-32767-32767-32767-32767-32767-32767-32767-32767-32767-32767-32767-32767-32767-32767-32767-32767-32767-32767-32767-32767-32767-32767-32767-32767-32767-32767-32767-32767-32767-32767-32767-32767-32767-32767-32767-32767-32767-32767-32767    -32767-32767-32767-32767-32767-32767-32767-32767-32767-32767-32767-32767-32767-32767-32767-32767-32767-32767-32767-32767-32767-32767-32767-32767-32767-32767-32767-32767-32767-32767-32767-32767-32767-32767-32767-32767-32767-32767-32767-32767                                                                                                                                                                                                                                                                                                                                                                                                                                                                                                                                                                                                                                                                                                                                                                                                                     1    55   696     1   0.772988044103636D+06   0.590513005195683D+06   0.000000000000000D+00   0.454933204650878D+02   0.505000000000000D+02-32767-32767-32767-32767-32767-32767-32767-32767-32767-32767-32767-32767-32767-32767-32767-32767-32767-32767-32767-32767-32767-32767-32767-32767-32767-32767-32767-32767-32767-32767-32767-32767-32767-32767-32767-32767-32767-32767-32767-32767-32767-32767-32767-32767-32767-32767-32767-32767-32767-32767-32767-32767-32767-32767-32767-32767-32767-32767-32767-32767-32767-32767-32767-32767-32767-32767-32767-32767-32767-32767-32767-32767-32767-32767-32767-32767-32767-32767-32767-32767-32767-32767-32767-32767-32767-32767-32767-32767-32767-32767-32767-32767-32767-32767-32767-32767-32767-32767-32767-32767-32767-32767-32767-32767-32767-32767-32767-32767-32767-32767-32767-32767-32767-32767-32767-32767-32767-32767-32767-32767-32767-32767-32767-32767-32767-32767-32767-32767-32767-32767-32767-32767-32767-32767-32767-32767-32767-32767-32767-32767-32767-32767-32767-32767-32767-32767    -32767-32767-32767-32767-32767-32767-32767-32767-32767-32767-32767-32767-32767-32767-32767-32767-32767-32767-32767-32767-32767-32767-32767-32767-32767-32767-32767-32767-32767-32767-32767-32767-32767-32767-32767-32767-32767-32767-32767-32767-32767-32767-32767-32767-32767-32767-32767-32767-32767-32767-32767-32767-32767-32767-32767-32767-32767-32767-32767-32767-32767-32767-32767-32767-32767-32767-32767-32767-32767-32767-32767-32767-32767-32767-32767-32767-32767-32767-32767-32767-32767-32767-32767-32767-32767-32767-32767-32767-32767-32767-32767-32767-32767-32767-32767-32767-32767-32767-32767-32767-32767-32767-32767-32767-32767-32767-32767-32767-32767-32767-32767-32767-32767-32767-32767-32767-32767-32767-32767-32767-32767-32767-32767-32767-32767-32767-32767-32767-32767-32767-32767-32767-32767-32767-32767-32767-32767-32767-32767-32767-32767-32767-32767-32767-32767-32767-32767-32767-32767-32767-32767-32767-32767-32767-32767-32767-32767-32767-32767-32767-32767    50    50    50    50    50    50    49    48    47        47    46    46    45    45    45    45    45    45    45    45    45    45    45    45    45    45    45    45    45    45    45    46    46    47    48    48    49    50    50    50    50    50    50    50    50    50    50    50    50    50    50    50    50    50    50    50    50    50    50    50    50    50-32767-32767-32767-32767-32767-32767-32767-32767-32767-32767-32767-32767-32767-32767-32767-32767-32767-32767-32767-32767-32767-32767-32767-32767-32767-32767-32767-32767-32767-32767-32767-32767-32767-32767-32767-32767-32767-32767-32767-32767-32767-32767-32767-32767-32767-32767-32767-32767-32767-32767-32767-32767-32767-32767-32767-32767-32767-32767-32767-32767-32767-32767-32767-32767-32767-32767-32767-32767-32767-32767-32767-32767-32767-32767-32767-32767-32767-32767-32767-32767-32767-32767-32767-32767-32767-32767-32767-32767-32767-32767-32767-32767-32767-32767-32767-32767-32767-32767-32767-32767-32767-32767-32767-32767-32767-32767-32767-32767-32767-32767-32767-32767-32767-32767-32767-32767-32767    -32767-32767-32767-32767-32767-32767-32767-32767-32767-32767-32767-32767-32767-32767-32767-32767-32767-32767-32767-32767-32767-32767-32767-32767-32767-32767-32767-32767-32767-32767-32767-32767-32767-32767-32767-32767-32767-32767-32767-32767-32767-32767-32767-32767-32767-32767-32767-32767-32767-32767-32767-32767-32767-32767-32767-32767-32767-32767-32767-32767-32767-32767-32767-32767-32767-32767-32767-32767-32767-32767-32767-32767-32767-32767-32767-32767-32767-32767-32767-32767-32767-32767-32767-32767-32767-32767-32767-32767-32767-32767-32767-32767-32767-32767-32767-32767-32767-32767-32767-32767-32767-32767-32767-32767-32767-32767-32767-32767-32767-32767-32767-32767-32767-32767-32767-32767-32767-32767-32767-32767-32767-32767-32767-32767-32767-32767-32767-32767-32767-32767-32767-32767-32767-32767-32767-32767-32767-32767-32767-32767-32767-32767-32767-32767-32767-32767-32767-32767-32767-32767-32767-32767-32767-32767-32767-32767-32767-32767-32767-32767-32767-32767-32767-32767-32767-32767-32767-32767-32767-32767    -32767-32767-32767-32767-32767-32767-32767-32767-32767-32767-32767-32767-32767-32767-32767-32767-32767-32767-32767-32767-32767-32767-32767-32767-32767-32767-32767-32767-32767-32767-32767-32767-32767-32767-32767-32767-32767-32767-32767-32767                                                                                                                                                                                                                                                                                                                                                                                                                                                                                                                                                                                                                                                                                                                                                                                                                     1    56   696     1   0.772993044103637D+06   0.590513005195683D+06   0.000000000000000D+00   0.454925422668457D+02   0.505000000000000D+02-32767-32767-32767-32767-32767-32767-32767-32767-32767-32767-32767-32767-32767-32767-32767-32767-32767-32767-32767-32767-32767-32767-32767-32767-32767-32767-32767-32767-32767-32767-32767-32767-32767-32767-32767-32767-32767-32767-32767-32767-32767-32767-32767-32767-32767-32767-32767-32767-32767-32767-32767-32767-32767-32767-32767-32767-32767-32767-32767-32767-32767-32767-32767-32767-32767-32767-32767-32767-32767-32767-32767-32767-32767-32767-32767-32767-32767-32767-32767-32767-32767-32767-32767-32767-32767-32767-32767-32767-32767-32767-32767-32767-32767-32767-32767-32767-32767-32767-32767-32767-32767-32767-32767-32767-32767-32767-32767-32767-32767-32767-32767-32767-32767-32767-32767-32767-32767-32767-32767-32767-32767-32767-32767-32767-32767-32767-32767-32767-32767-32767-32767-32767-32767-32767-32767-32767-32767-32767-32767-32767-32767-32767-32767-32767-32767-32767    -32767-32767-32767-32767-32767-32767-32767-32767-32767-32767-32767-32767-32767-32767-32767-32767-32767-32767-32767-32767-32767-32767-32767-32767-32767-32767-32767-32767-32767-32767-32767-32767-32767-32767-32767-32767-32767-32767-32767-32767-32767-32767-32767-32767-32767-32767-32767-32767-32767-32767-32767-32767-32767-32767-32767-32767-32767-32767-32767-32767-32767-32767-32767-32767-32767-32767-32767-32767-32767-32767-32767-32767-32767-32767-32767-32767-32767-32767-32767-32767-32767-32767-32767-32767-32767-32767-32767-32767-32767-32767-32767-32767-32767-32767-32767-32767-32767-32767-32767-32767-32767-32767-32767-32767-32767-32767-32767-32767-32767    50    50    50    50    50-32767-32767-32767-32767-32767-32767-32767-32767-32767-32767-32767-32767-32767-32767-32767-32767-32767-32767-32767-32767-32767-32767-32767-32767-32767-32767-32767-32767-32767-32767-32767-32767-32767-32767-32767-32767-32767-32767-32767-32767-32767-32767-32767-32767-32767-32767-32767    50    50    50    50    50    50    49    48    48        47    47    46    46    45    45    45    45    45    45    45    45    45    45    45    45    45    45    45    45    45    45    46    46    47    47    48    49    49    50    50    50    50    50    50    50    50    50    50    50    50    50    50    50    50    50    50    50    50    50    50    50    50-32767-32767-32767-32767-32767-32767-32767-32767-32767-32767-32767-32767-32767-32767-32767-32767-32767-32767-32767-32767-32767-32767-32767-32767-32767-32767-32767-32767-32767-32767-32767-32767-32767-32767-32767-32767-32767-32767-32767-32767-32767-32767-32767-32767-32767-32767-32767-32767-32767-32767-32767-32767-32767-32767-32767-32767-32767-32767-32767-32767-32767-32767-32767-32767-32767-32767-32767-32767-32767-32767-32767-32767-32767-32767-32767-32767-32767-32767-32767-32767-32767-32767-32767-32767-32767-32767-32767-32767-32767-32767-32767-32767-32767-32767-32767-32767-32767-32767-32767-32767-32767-32767-32767-32767-32767-32767-32767-32767-32767-32767-32767-32767-32767-32767-32767-32767-32767    -32767-32767-32767-32767-32767-32767-32767-32767-32767-32767-32767-32767-32767-32767-32767-32767-32767-32767-32767-32767-32767-32767-32767-32767-32767-32767-32767-32767-32767-32767-32767-32767-32767-32767-32767-32767-32767-32767-32767-32767-32767-32767-32767-32767-32767-32767-32767-32767-32767-32767-32767-32767-32767-32767-32767-32767-32767-32767-32767-32767-32767-32767-32767-32767-32767-32767-32767-32767-32767-32767-32767-32767-32767-32767-32767-32767-32767-32767-32767-32767-32767-32767-32767-32767-32767-32767-32767-32767-32767-32767-32767-32767-32767-32767-32767-32767-32767-32767-32767-32767-32767-32767-32767-32767-32767-32767-32767-32767-32767-32767-32767-32767-32767-32767-32767-32767-32767-32767-32767-32767-32767-32767-32767-32767-32767-32767-32767-32767-32767-32767-32767-32767-32767-32767-32767-32767-32767-32767-32767-32767-32767-32767-32767-32767-32767-32767-32767-32767-32767-32767-32767-32767-32767-32767-32767-32767-32767-32767-32767-32767-32767-32767-32767-32767-32767-32767-32767-32767-32767-32767    -32767-32767-32767-32767-32767-32767-32767-32767-32767-32767-32767-32767-32767-32767-32767-32767-32767-32767-32767-32767-32767-32767-32767-32767-32767-32767-32767-32767-32767-32767-32767-32767-32767-32767-32767-32767-32767-32767-32767-32767                                                                                                                                                                                                                                                                                                                                                                                                                                                                                                                                                                                                                                                                                                                                                                                                                     1    57   696     1   0.772998044103637D+06   0.590513005195683D+06   0.000000000000000D+00   0.454917755126952D+02   0.505000000000000D+02-32767-32767-32767-32767-32767-32767-32767-32767-32767-32767-32767-32767-32767-32767-32767-32767-32767-32767-32767-32767-32767-32767-32767-32767-32767-32767-32767-32767-32767-32767-32767-32767-32767-32767-32767-32767-32767-32767-32767-32767-32767-32767-32767-32767-32767-32767-32767-32767-32767-32767-32767-32767-32767-32767-32767-32767-32767-32767-32767-32767-32767-32767-32767-32767-32767-32767-32767-32767-32767-32767-32767-32767-32767-32767-32767-32767-32767-32767-32767-32767-32767-32767-32767-32767-32767-32767-32767-32767-32767-32767-32767-32767-32767-32767-32767-32767-32767-32767-32767-32767-32767-32767-32767-32767-32767-32767-32767-32767-32767-32767-32767-32767-32767-32767-32767-32767-32767-32767-32767-32767-32767-32767-32767-32767-32767-32767-32767-32767-32767-32767-32767-32767-32767-32767-32767-32767-32767-32767-32767-32767-32767-32767-32767-32767-32767-32767    -32767-32767-32767-32767-32767-32767-32767-32767-32767-32767-32767-32767-32767-32767-32767-32767-32767-32767-32767-32767-32767-32767-32767-32767-32767-32767-32767-32767-32767-32767-32767-32767-32767-32767-32767-32767-32767-32767-32767-32767-32767-32767-32767-32767-32767-32767-32767-32767-32767-32767-32767-32767-32767-32767-32767-32767-32767-32767-32767-32767-32767-32767-32767-32767-32767-32767-32767-32767-32767-32767-32767-32767-32767-32767-32767-32767-32767-32767-32767-32767-32767-32767-32767-32767-32767-32767-32767-32767-32767-32767-32767-32767-32767-32767-32767-32767-32767-32767-32767-32767-32767-32767-32767-32767-32767-32767-32767-32767    50    50    50    50    50    50    50    50    50    50    50-32767-32767-32767-32767-32767-32767-32767-32767-32767-32767-32767-32767-32767-32767-32767-32767-32767-32767-32767-32767-32767-32767-32767-32767-32767-32767-32767-32767-32767-32767-32767-32767-32767-32767-32767-32767-32767-32767-32767-32767-32767-32767    50    50    50    50    50    50    49    49    48        48    47    47    46    45    45    45    45    45    45    45    45    45    45    45    45    45    45    45    45    45    45    45    46    47    47    48    48    49    50    50    50    50    50    50    50    50    50    50    50    50    50    50    50    50    50    50    50    50    50    50    50    50    50-32767-32767-32767-32767-32767-32767-32767-32767-32767-32767-32767-32767-32767-32767-32767-32767-32767-32767-32767-32767-32767-32767-32767-32767-32767-32767-32767-32767-32767-32767-32767-32767-32767-32767-32767-32767-32767-32767-32767-32767-32767-32767-32767-32767-32767-32767-32767-32767-32767-32767-32767-32767-32767-32767-32767-32767-32767-32767-32767-32767-32767-32767-32767-32767-32767-32767-32767-32767-32767-32767-32767-32767-32767-32767-32767-32767-32767-32767-32767-32767-32767-32767-32767-32767-32767-32767-32767-32767-32767-32767-32767-32767-32767-32767-32767-32767-32767-32767-32767-32767-32767-32767-32767-32767-32767-32767-32767-32767-32767-32767-32767-32767-32767-32767-32767-32767    -32767-32767-32767-32767-32767-32767-32767-32767-32767-32767-32767-32767-32767-32767-32767-32767-32767-32767-32767-32767-32767-32767-32767-32767-32767-32767-32767-32767-32767-32767-32767-32767-32767-32767-32767-32767-32767-32767-32767-32767-32767-32767-32767-32767-32767-32767-32767-32767-32767-32767-32767-32767-32767-32767-32767-32767-32767-32767-32767-32767-32767-32767-32767-32767-32767-32767-32767-32767-32767-32767-32767-32767-32767-32767-32767-32767-32767-32767-32767-32767-32767-32767-32767-32767-32767-32767-32767-32767-32767-32767-32767-32767-32767-32767-32767-32767-32767-32767-32767-32767-32767-32767-32767-32767-32767-32767-32767-32767-32767-32767-32767-32767-32767-32767-32767-32767-32767-32767-32767-32767-32767-32767-32767-32767-32767-32767-32767-32767-32767-32767-32767-32767-32767-32767-32767-32767-32767-32767-32767-32767-32767-32767-32767-32767-32767-32767-32767-32767-32767-32767-32767-32767-32767-32767-32767-32767-32767-32767-32767-32767-32767-32767-32767-32767-32767-32767-32767-32767-32767-32767    -32767-32767-32767-32767-32767-32767-32767-32767-32767-32767-32767-32767-32767-32767-32767-32767-32767-32767-32767-32767-32767-32767-32767-32767-32767-32767-32767-32767-32767-32767-32767-32767-32767-32767-32767-32767-32767-32767-32767-32767                                                                                                                                                                                                                                                                                                                                                                                                                                                                                                                                                                                                                                                                                                                                                                                                                     1    58   696     1   0.773003044103637D+06   0.590513005195683D+06   0.000000000000000D+00   0.454910202026367D+02   0.505000000000000D+02-32767-32767-32767-32767-32767-32767-32767-32767-32767-32767-32767-32767-32767-32767-32767-32767-32767-32767-32767-32767-32767-32767-32767-32767-32767-32767-32767-32767-32767-32767-32767-32767-32767-32767-32767-32767-32767-32767-32767-32767-32767-32767-32767-32767-32767-32767-32767-32767-32767-32767-32767-32767-32767-32767-32767-32767-32767-32767-32767-32767-32767-32767-32767-32767-32767-32767-32767-32767-32767-32767-32767-32767-32767-32767-32767-32767-32767-32767-32767-32767-32767-32767-32767-32767-32767-32767-32767-32767-32767-32767-32767-32767-32767-32767-32767-32767-32767-32767-32767-32767-32767-32767-32767-32767-32767-32767-32767-32767-32767-32767-32767-32767-32767-32767-32767-32767-32767-32767-32767-32767-32767-32767-32767-32767-32767-32767-32767-32767-32767-32767-32767-32767-32767-32767-32767-32767-32767-32767-32767-32767-32767-32767-32767-32767-32767-32767    -32767-32767-32767-32767-32767-32767-32767-32767-32767-32767-32767-32767-32767-32767-32767-32767-32767-32767-32767-32767-32767-32767-32767-32767-32767-32767-32767-32767-32767-32767-32767-32767-32767-32767-32767-32767-32767-32767-32767-32767-32767-32767-32767-32767-32767-32767-32767-32767-32767-32767-32767-32767-32767-32767-32767-32767-32767-32767-32767-32767-32767-32767-32767-32767-32767-32767-32767-32767-32767-32767-32767-32767-32767-32767-32767-32767-32767-32767-32767-32767-32767-32767-32767-32767-32767-32767-32767-32767-32767-32767-32767-32767-32767-32767-32767-32767-32767-32767-32767-32767-32767-32767-32767-32767-32767-32767-32767-32767    50    50    50    50    50    50    50    50    50    50    50    50    50    50    50    50-32767-32767-32767-32767-32767-32767-32767-32767-32767-32767-32767-32767-32767-32767-32767-32767-32767-32767-32767-32767-32767-32767-32767-32767-32767-32767-32767-32767-32767-32767-32767-32767-32767-32767-32767-32767-32767-32767    50    50    50    50    50    50    49    49        48    47    47    46    45    45    45    45    45    45    45    45    45    45    45    45    45    45    45    45    45    45    45    46    47    47    48    48    49    49    50    50    50    50    50    50    50    50    50    50    50    50    50    50    50    50    50    50    50    50    50    50    50    50-32767-32767-32767-32767-32767-32767-32767-32767-32767-32767-32767-32767-32767-32767-32767-32767-32767-32767-32767-32767-32767-32767-32767-32767-32767-32767-32767-32767-32767-32767-32767-32767-32767-32767-32767-32767-32767-32767-32767-32767-32767-32767-32767-32767-32767-32767-32767-32767-32767-32767-32767-32767-32767-32767-32767-32767-32767-32767-32767-32767-32767-32767-32767-32767-32767-32767-32767-32767-32767-32767-32767-32767-32767-32767-32767-32767-32767-32767-32767-32767-32767-32767-32767-32767-32767-32767-32767-32767-32767-32767-32767-32767-32767-32767-32767-32767-32767-32767-32767-32767-32767-32767-32767-32767-32767-32767-32767-32767-32767-32767-32767-32767-32767-32767-32767-32767    -32767-32767-32767-32767-32767-32767-32767-32767-32767-32767-32767-32767-32767-32767-32767-32767-32767-32767-32767-32767-32767-32767-32767-32767-32767-32767-32767-32767-32767-32767-32767-32767-32767-32767-32767-32767-32767-32767-32767-32767-32767-32767-32767-32767-32767-32767-32767-32767-32767-32767-32767-32767-32767-32767-32767-32767-32767-32767-32767-32767-32767-32767-32767-32767-32767-32767-32767-32767-32767-32767-32767-32767-32767-32767-32767-32767-32767-32767-32767-32767-32767-32767-32767-32767-32767-32767-32767-32767-32767-32767-32767-32767-32767-32767-32767-32767-32767-32767-32767-32767-32767-32767-32767-32767-32767-32767-32767-32767-32767-32767-32767-32767-32767-32767-32767-32767-32767-32767-32767-32767-32767-32767-32767-32767-32767-32767-32767-32767-32767-32767-32767-32767-32767-32767-32767-32767-32767-32767-32767-32767-32767-32767-32767-32767-32767-32767-32767-32767-32767-32767-32767-32767-32767-32767-32767-32767-32767-32767-32767-32767-32767-32767-32767-32767-32767-32767-32767-32767-32767-32767    -32767-32767-32767-32767-32767-32767-32767-32767-32767-32767-32767-32767-32767-32767-32767-32767-32767-32767-32767-32767-32767-32767-32767-32767-32767-32767-32767-32767-32767-32767-32767-32767-32767-32767-32767-32767-32767-32767-32767-32767                                                                                                                                                                                                                                                                                                                                                                                                                                                                                                                                                                                                                                                                                                                                                                                                                     1    59   696     1   0.773008044103637D+06   0.590513005195683D+06   0.000000000000000D+00   0.454899406433105D+02   0.505000000000000D+02-32767-32767-32767-32767-32767-32767-32767-32767-32767-32767-32767-32767-32767-32767-32767-32767-32767-32767-32767-32767-32767-32767-32767-32767-32767-32767-32767-32767-32767-32767-32767-32767-32767-32767-32767-32767-32767-32767-32767-32767-32767-32767-32767-32767-32767-32767-32767-32767-32767-32767-32767-32767-32767-32767-32767-32767-32767-32767-32767-32767-32767-32767-32767-32767-32767-32767-32767-32767-32767-32767-32767-32767-32767-32767-32767-32767-32767-32767-32767-32767-32767-32767-32767-32767-32767-32767-32767-32767-32767-32767-32767-32767-32767-32767-32767-32767-32767-32767-32767-32767-32767-32767-32767-32767-32767-32767-32767-32767-32767-32767-32767-32767-32767-32767-32767-32767-32767-32767-32767-32767-32767-32767-32767-32767-32767-32767-32767-32767-32767-32767-32767-32767-32767-32767-32767-32767-32767-32767-32767-32767-32767-32767-32767-32767-32767-32767    -32767-32767-32767-32767-32767-32767-32767-32767-32767-32767-32767-32767-32767-32767-32767-32767-32767-32767-32767-32767-32767-32767-32767-32767-32767-32767-32767-32767-32767-32767-32767-32767-32767-32767-32767-32767-32767-32767-32767-32767-32767-32767-32767-32767-32767-32767-32767-32767-32767-32767-32767-32767-32767-32767-32767-32767-32767-32767-32767-32767-32767-32767-32767-32767-32767-32767-32767-32767-32767-32767-32767-32767-32767-32767-32767-32767-32767-32767-32767-32767-32767-32767-32767-32767-32767-32767-32767-32767-32767-32767-32767-32767-32767-32767-32767-32767-32767-32767-32767-32767-32767-32767-32767-32767-32767-32767-32767    50    50    50    50    50    50    50    50    50    50    50    50    50    50    50    50    50    50    50-32767-32767-32767-32767-32767-32767-32767-32767-32767-32767-32767-32767-32767-32767-32767-32767-32767-32767-32767-32767-32767-32767-32767-32767-32767-32767-32767-32767-32767-32767-32767-32767-32767-32767-32767-32767    50    50    50    50    50    50    49    49        48    47    47    46    45    45    45    45    45    45    45    45    45    45    45    45    45    45    45    45    45    45    45    46    47    47    48    48    49    49    50    50    50    50    50    50    50    50    50    50    50    50    50    50    50    50    50    50    50    50    50    50    50    50-32767-32767-32767-32767-32767-32767-32767-32767-32767-32767-32767-32767-32767-32767-32767-32767-32767-32767-32767-32767-32767-32767-32767-32767-32767-32767-32767-32767-32767-32767-32767-32767-32767-32767-32767-32767-32767-32767-32767-32767-32767-32767-32767-32767-32767-32767-32767-32767-32767-32767-32767-32767-32767-32767-32767-32767-32767-32767-32767-32767-32767-32767-32767-32767-32767-32767-32767-32767-32767-32767-32767-32767-32767-32767-32767-32767-32767-32767-32767-32767-32767-32767-32767-32767-32767-32767-32767-32767-32767-32767-32767-32767-32767-32767-32767-32767-32767-32767-32767-32767-32767-32767-32767-32767-32767-32767-32767-32767-32767-32767-32767-32767-32767-32767-32767-32767    -32767-32767-32767-32767-32767-32767-32767-32767-32767-32767-32767-32767-32767-32767-32767-32767-32767-32767-32767-32767-32767-32767-32767-32767-32767-32767-32767-32767-32767-32767-32767-32767-32767-32767-32767-32767-32767-32767-32767-32767-32767-32767-32767-32767-32767-32767-32767-32767-32767-32767-32767-32767-32767-32767-32767-32767-32767-32767-32767-32767-32767-32767-32767-32767-32767-32767-32767-32767-32767-32767-32767-32767-32767-32767-32767-32767-32767-32767-32767-32767-32767-32767-32767-32767-32767-32767-32767-32767-32767-32767-32767-32767-32767-32767-32767-32767-32767-32767-32767-32767-32767-32767-32767-32767-32767-32767-32767-32767-32767-32767-32767-32767-32767-32767-32767-32767-32767-32767-32767-32767-32767-32767-32767-32767-32767-32767-32767-32767-32767-32767-32767-32767-32767-32767-32767-32767-32767-32767-32767-32767-32767-32767-32767-32767-32767-32767-32767-32767-32767-32767-32767-32767-32767-32767-32767-32767-32767-32767-32767-32767-32767-32767-32767-32767-32767-32767-32767-32767-32767-32767    -32767-32767-32767-32767-32767-32767-32767-32767-32767-32767-32767-32767-32767-32767-32767-32767-32767-32767-32767-32767-32767-32767-32767-32767-32767-32767-32767-32767-32767-32767-32767-32767-32767-32767-32767-32767-32767-32767-32767-32767                                                                                                                                                                                                                                                                                                                                                                                                                                                                                                                                                                                                                                                                                                                                                                                                                     1    60   696     1   0.773013044103637D+06   0.590513005195683D+06   0.000000000000000D+00   0.454890060424804D+02   0.505000000000000D+02-32767-32767-32767-32767-32767-32767-32767-32767-32767-32767-32767-32767-32767-32767-32767-32767-32767-32767-32767-32767-32767-32767-32767-32767-32767-32767-32767-32767-32767-32767-32767-32767-32767-32767-32767-32767-32767-32767-32767-32767-32767-32767-32767-32767-32767-32767-32767-32767-32767-32767-32767-32767-32767-32767-32767-32767-32767-32767-32767-32767-32767-32767-32767-32767-32767-32767-32767-32767-32767-32767-32767-32767-32767-32767-32767-32767-32767-32767-32767-32767-32767-32767-32767-32767-32767-32767-32767-32767-32767-32767-32767-32767-32767-32767-32767-32767-32767-32767-32767-32767-32767-32767-32767-32767-32767-32767-32767-32767-32767-32767-32767-32767-32767-32767-32767-32767-32767-32767-32767-32767-32767-32767-32767-32767-32767-32767-32767-32767-32767-32767-32767-32767-32767-32767-32767-32767-32767-32767-32767-32767-32767-32767-32767-32767-32767-32767    -32767-32767-32767-32767-32767-32767-32767-32767-32767-32767-32767-32767-32767-32767-32767-32767-32767-32767-32767-32767-32767-32767-32767-32767-32767-32767-32767-32767-32767-32767-32767-32767-32767-32767-32767-32767-32767-32767-32767-32767-32767-32767-32767-32767-32767-32767-32767-32767-32767-32767-32767-32767-32767-32767-32767-32767-32767-32767-32767-32767-32767-32767-32767-32767-32767-32767-32767-32767-32767-32767-32767-32767-32767-32767-32767-32767-32767-32767-32767-32767-32767-32767-32767-32767-32767-32767-32767-32767-32767-32767-32767-32767-32767-32767-32767-32767-32767-32767-32767-32767-32767-32767-32767-32767-32767-32767    50    50    50    50    50    50    50    50    50    50    50    50    50    50    50    50    50    50    50    50    50-32767-32767-32767-32767-32767-32767-32767-32767-32767-32767-32767-32767-32767-32767-32767-32767-32767-32767-32767-32767-32767-32767-32767-32767-32767-32767-32767-32767-32767-32767-32767-32767-32767-32767-32767    50    50    50    50    50    50    49    49        48    47    47    46    45    45    45    45    45    45    45    45    45    45    45    45    45    45    45    45    45    45    46    46    47    47    48    48    49    49    50    50    50    50    50    50    50    50    50    50    50    50    50    50    50    50    50    50    50    50    50    50    50    50-32767-32767-32767-32767-32767-32767-32767-32767-32767-32767-32767-32767-32767-32767-32767-32767-32767-32767-32767-32767-32767-32767-32767-32767-32767-32767-32767-32767-32767-32767-32767-32767-32767-32767-32767-32767-32767-32767-32767-32767-32767-32767-32767-32767-32767-32767-32767-32767-32767-32767-32767-32767-32767-32767-32767-32767-32767-32767-32767-32767-32767-32767-32767-32767-32767-32767-32767-32767-32767-32767-32767-32767-32767-32767-32767-32767-32767-32767-32767-32767-32767-32767-32767-32767-32767-32767-32767-32767-32767-32767-32767-32767-32767-32767-32767-32767-32767-32767-32767-32767-32767-32767-32767-32767-32767-32767-32767-32767-32767-32767-32767-32767-32767-32767-32767-32767    -32767-32767-32767-32767-32767-32767-32767-32767-32767-32767-32767-32767-32767-32767-32767-32767-32767-32767-32767-32767-32767-32767-32767-32767-32767-32767-32767-32767-32767-32767-32767-32767-32767-32767-32767-32767-32767-32767-32767-32767-32767-32767-32767-32767-32767-32767-32767-32767-32767-32767-32767-32767-32767-32767-32767-32767-32767-32767-32767-32767-32767-32767-32767-32767-32767-32767-32767-32767-32767-32767-32767-32767-32767-32767-32767-32767-32767-32767-32767-32767-32767-32767-32767-32767-32767-32767-32767-32767-32767-32767-32767-32767-32767-32767-32767-32767-32767-32767-32767-32767-32767-32767-32767-32767-32767-32767-32767-32767-32767-32767-32767-32767-32767-32767-32767-32767-32767-32767-32767-32767-32767-32767-32767-32767-32767-32767-32767-32767-32767-32767-32767-32767-32767-32767-32767-32767-32767-32767-32767-32767-32767-32767-32767-32767-32767-32767-32767-32767-32767-32767-32767-32767-32767-32767-32767-32767-32767-32767-32767-32767-32767-32767-32767-32767-32767-32767-32767-32767-32767-32767    -32767-32767-32767-32767-32767-32767-32767-32767-32767-32767-32767-32767-32767-32767-32767-32767-32767-32767-32767-32767-32767-32767-32767-32767-32767-32767-32767-32767-32767-32767-32767-32767-32767-32767-32767-32767-32767-32767-32767-32767                                                                                                                                                                                                                                                                                                                                                                                                                                                                                                                                                                                                                                                                                                                                                                                                                     1    61   696     1   0.773018044103637D+06   0.590513005195683D+06   0.000000000000000D+00   0.454883804321289D+02   0.505000000000000D+02-32767-32767-32767-32767-32767-32767-32767-32767-32767-32767-32767-32767-32767-32767-32767-32767-32767-32767-32767-32767-32767-32767-32767-32767-32767-32767-32767-32767-32767-32767-32767-32767-32767-32767-32767-32767-32767-32767-32767-32767-32767-32767-32767-32767-32767-32767-32767-32767-32767-32767-32767-32767-32767-32767-32767-32767-32767-32767-32767-32767-32767-32767-32767-32767-32767-32767-32767-32767-32767-32767-32767-32767-32767-32767-32767-32767-32767-32767-32767-32767-32767-32767-32767-32767-32767-32767-32767-32767-32767-32767-32767-32767-32767-32767-32767-32767-32767-32767-32767-32767-32767-32767-32767-32767-32767-32767-32767-32767-32767-32767-32767-32767-32767-32767-32767-32767-32767-32767-32767-32767-32767-32767-32767-32767-32767-32767-32767-32767-32767-32767-32767-32767-32767-32767-32767-32767-32767-32767-32767-32767-32767-32767-32767-32767-32767-32767    -32767-32767-32767-32767-32767-32767-32767-32767-32767-32767-32767-32767-32767-32767-32767-32767-32767-32767-32767-32767-32767-32767-32767-32767-32767-32767-32767-32767-32767-32767-32767-32767-32767-32767-32767-32767-32767-32767-32767-32767-32767-32767-32767-32767-32767-32767-32767-32767-32767-32767-32767-32767-32767-32767-32767-32767-32767-32767-32767-32767-32767-32767-32767-32767-32767-32767-32767-32767-32767-32767-32767-32767-32767-32767-32767-32767-32767-32767-32767-32767-32767-32767-32767-32767-32767-32767-32767-32767-32767-32767-32767-32767-32767-32767-32767-32767-32767-32767-32767-32767-32767-32767-32767-32767-32767-32767    50    50    50    50    50    50    50    50    50    50    50    50    50    50    50    50    50    50    50    50    50-32767-32767-32767-32767-32767-32767-32767-32767-32767-32767-32767-32767-32767-32767-32767-32767-32767-32767-32767-32767-32767-32767-32767-32767-32767-32767-32767-32767-32767-32767-32767-32767-32767-32767-32767-32767    50    50    50    50    50    50    49        48    48    47    46    45    45    45    45    45    45    45    45    45    45    45    45    45    45    45    45    45    45    46    46    47    47    48    48    49    49    50    50    50    50    50    50    50    50    50    50    50    50    50    50    50    50    50    50    50    50    50    50    50    50    50-32767-32767-32767-32767-32767-32767-32767-32767-32767-32767-32767-32767-32767-32767-32767-32767-32767-32767-32767-32767-32767-32767-32767-32767-32767-32767-32767-32767-32767-32767-32767-32767-32767-32767-32767-32767-32767-32767-32767-32767-32767-32767-32767-32767-32767-32767-32767-32767-32767-32767-32767-32767-32767-32767-32767-32767-32767-32767-32767-32767-32767-32767-32767-32767-32767-32767-32767-32767-32767-32767-32767-32767-32767-32767-32767-32767-32767-32767-32767-32767-32767-32767-32767-32767-32767-32767-32767-32767-32767-32767-32767-32767-32767-32767-32767-32767-32767-32767-32767-32767-32767-32767-32767-32767-32767-32767-32767-32767-32767-32767-32767-32767-32767-32767-32767    -32767-32767-32767-32767-32767-32767-32767-32767-32767-32767-32767-32767-32767-32767-32767-32767-32767-32767-32767-32767-32767-32767-32767-32767-32767-32767-32767-32767-32767-32767-32767-32767-32767-32767-32767-32767-32767-32767-32767-32767-32767-32767-32767-32767-32767-32767-32767-32767-32767-32767-32767-32767-32767-32767-32767-32767-32767-32767-32767-32767-32767-32767-32767-32767-32767-32767-32767-32767-32767-32767-32767-32767-32767-32767-32767-32767-32767-32767-32767-32767-32767-32767-32767-32767-32767-32767-32767-32767-32767-32767-32767-32767-32767-32767-32767-32767-32767-32767-32767-32767-32767-32767-32767-32767-32767-32767-32767-32767-32767-32767-32767-32767-32767-32767-32767-32767-32767-32767-32767-32767-32767-32767-32767-32767-32767-32767-32767-32767-32767-32767-32767-32767-32767-32767-32767-32767-32767-32767-32767-32767-32767-32767-32767-32767-32767-32767-32767-32767-32767-32767-32767-32767-32767-32767-32767-32767-32767-32767-32767-32767-32767-32767-32767-32767-32767-32767-32767-32767-32767-32767    -32767-32767-32767-32767-32767-32767-32767-32767-32767-32767-32767-32767-32767-32767-32767-32767-32767-32767-32767-32767-32767-32767-32767-32767-32767-32767-32767-32767-32767-32767-32767-32767-32767-32767-32767-32767-32767-32767-32767-32767                                                                                                                                                                                                                                                                                                                                                                                                                                                                                                                                                                                                                                                                                                                                                                                                                     1    62   696     1   0.773023044103637D+06   0.590513005195683D+06   0.000000000000000D+00   0.454873962402344D+02   0.505000000000000D+02-32767-32767-32767-32767-32767-32767-32767-32767-32767-32767-32767-32767-32767-32767-32767-32767-32767-32767-32767-32767-32767-32767-32767-32767-32767-32767-32767-32767-32767-32767-32767-32767-32767-32767-32767-32767-32767-32767-32767-32767-32767-32767-32767-32767-32767-32767-32767-32767-32767-32767-32767-32767-32767-32767-32767-32767-32767-32767-32767-32767-32767-32767-32767-32767-32767-32767-32767-32767-32767-32767-32767-32767-32767-32767-32767-32767-32767-32767-32767-32767-32767-32767-32767-32767-32767-32767-32767-32767-32767-32767-32767-32767-32767-32767-32767-32767-32767-32767-32767-32767-32767-32767-32767-32767-32767-32767-32767-32767-32767-32767-32767-32767-32767-32767-32767-32767-32767-32767-32767-32767-32767-32767-32767-32767-32767-32767-32767-32767-32767-32767-32767-32767-32767-32767-32767-32767-32767-32767-32767-32767-32767-32767-32767-32767-32767-32767    -32767-32767-32767-32767-32767-32767-32767-32767-32767-32767-32767-32767-32767-32767-32767-32767-32767-32767-32767-32767-32767-32767-32767-32767-32767-32767-32767-32767-32767-32767-32767-32767-32767-32767-32767-32767-32767-32767-32767-32767-32767-32767-32767-32767-32767-32767-32767-32767-32767-32767-32767-32767-32767-32767-32767-32767-32767-32767-32767-32767-32767-32767-32767-32767-32767-32767-32767-32767-32767-32767-32767-32767-32767-32767-32767-32767-32767-32767-32767-32767-32767-32767-32767-32767-32767-32767-32767-32767-32767-32767-32767-32767-32767-32767-32767-32767-32767-32767-32767-32767-32767-32767-32767-32767-32767    50    50    50    50    50    50    50    50    50    50    50    50    50    50    50    50    50    50    50    50    50    50    50-32767-32767-32767-32767-32767-32767-32767-32767-32767-32767-32767-32767-32767-32767-32767-32767-32767-32767-32767-32767-32767-32767-32767-32767-32767-32767-32767-32767-32767-32767-32767-32767-32767-32767-32767    50    50    50    50    50    50    49        48    48    47    46    46    45    45    45    45    45    45    45    45    45    45    45    45    45    45    45    45    45    46    46    47    47    48    48    49    49    50    50    50    50    50    50    50    50    50    50    50    50    50    50    50    50    50    50    50    50    50    50    50-32767-32767-32767-32767-32767-32767-32767-32767-32767-32767-32767-32767-32767-32767-32767-32767-32767-32767-32767-32767-32767-32767-32767-32767-32767-32767-32767-32767-32767-32767-32767-32767-32767-32767-32767-32767-32767-32767-32767-32767-32767-32767-32767-32767-32767-32767-32767-32767-32767-32767-32767-32767-32767-32767-32767-32767-32767-32767-32767-32767-32767-32767-32767-32767-32767-32767-32767-32767-32767-32767-32767-32767-32767-32767-32767-32767-32767-32767-32767-32767-32767-32767-32767-32767-32767-32767-32767-32767-32767-32767-32767-32767-32767-32767-32767-32767-32767-32767-32767-32767-32767-32767-32767-32767-32767-32767-32767-32767-32767-32767-32767-32767-32767-32767-32767-32767-32767    -32767-32767-32767-32767-32767-32767-32767-32767-32767-32767-32767-32767-32767-32767-32767-32767-32767-32767-32767-32767-32767-32767-32767-32767-32767-32767-32767-32767-32767-32767-32767-32767-32767-32767-32767-32767-32767-32767-32767-32767-32767-32767-32767-32767-32767-32767-32767-32767-32767-32767-32767-32767-32767-32767-32767-32767-32767-32767-32767-32767-32767-32767-32767-32767-32767-32767-32767-32767-32767-32767-32767-32767-32767-32767-32767-32767-32767-32767-32767-32767-32767-32767-32767-32767-32767-32767-32767-32767-32767-32767-32767-32767-32767-32767-32767-32767-32767-32767-32767-32767-32767-32767-32767-32767-32767-32767-32767-32767-32767-32767-32767-32767-32767-32767-32767-32767-32767-32767-32767-32767-32767-32767-32767-32767-32767-32767-32767-32767-32767-32767-32767-32767-32767-32767-32767-32767-32767-32767-32767-32767-32767-32767-32767-32767-32767-32767-32767-32767-32767-32767-32767-32767-32767-32767-32767-32767-32767-32767-32767-32767-32767-32767-32767-32767-32767-32767-32767-32767-32767-32767    -32767-32767-32767-32767-32767-32767-32767-32767-32767-32767-32767-32767-32767-32767-32767-32767-32767-32767-32767-32767-32767-32767-32767-32767-32767-32767-32767-32767-32767-32767-32767-32767-32767-32767-32767-32767-32767-32767-32767-32767                                                                                                                                                                                                                                                                                                                                                                                                                                                                                                                                                                                                                                                                                                                                                                                                                     1    63   696     1   0.773028044103637D+06   0.590513005195683D+06   0.000000000000000D+00   0.454864387512207D+02   0.505000000000000D+02-32767-32767-32767-32767-32767-32767-32767-32767-32767-32767-32767-32767-32767-32767-32767-32767-32767-32767-32767-32767-32767-32767-32767-32767-32767-32767-32767-32767-32767-32767-32767-32767-32767-32767-32767-32767-32767-32767-32767-32767-32767-32767-32767-32767-32767-32767-32767-32767-32767-32767-32767-32767-32767-32767-32767-32767-32767-32767-32767-32767-32767-32767-32767-32767-32767-32767-32767-32767-32767-32767-32767-32767-32767-32767-32767-32767-32767-32767-32767-32767-32767-32767-32767-32767-32767-32767-32767-32767-32767-32767-32767-32767-32767-32767-32767-32767-32767-32767-32767-32767-32767-32767-32767-32767-32767-32767-32767-32767-32767-32767-32767-32767-32767-32767-32767-32767-32767-32767-32767-32767-32767-32767-32767-32767-32767-32767-32767-32767-32767-32767-32767-32767-32767-32767-32767-32767-32767-32767-32767-32767-32767-32767-32767-32767-32767-32767    -32767-32767-32767-32767-32767-32767-32767-32767-32767-32767-32767-32767-32767-32767-32767-32767-32767-32767-32767-32767-32767-32767-32767-32767-32767-32767-32767-32767-32767-32767-32767-32767-32767-32767-32767-32767-32767-32767-32767-32767-32767-32767-32767-32767-32767-32767-32767-32767-32767-32767-32767-32767-32767-32767-32767-32767-32767-32767-32767-32767-32767-32767-32767-32767-32767-32767-32767-32767-32767-32767-32767-32767-32767-32767-32767-32767-32767-32767-32767-32767-32767-32767-32767-32767-32767-32767-32767-32767-32767-32767-32767-32767-32767-32767-32767-32767-32767-32767-32767-32767-32767-32767-32767-32767    50    50    50    50    50    50    50    50    50    50    50    50    50    50    50    50    50    50    50    50    50    50    50    50-32767-32767-32767-32767-32767-32767-32767-32767-32767-32767-32767-32767-32767-32767-32767-32767-32767-32767-32767-32767-32767-32767-32767-32767-32767-32767-32767-32767-32767-32767-32767-32767-32767-32767-32767    50    50    50    50    50    50    49        48    48    47    46    45    45    45    45    45    45    45    45    45    45    45    45    45    45    45    45    45    46    46    47    47    48    48    49    49    50    50    50    50    50    50    50    50    50    50    50    50    50    50    50    50    50    50    50    50    50    50    50-32767-32767-32767-32767-32767-32767-32767-32767-32767-32767-32767-32767-32767-32767-32767-32767-32767-32767-32767-32767-32767-32767-32767-32767-32767-32767-32767-32767-32767-32767-32767-32767-32767-32767-32767-32767-32767-32767-32767-32767-32767-32767-32767-32767-32767-32767-32767-32767-32767-32767-32767-32767-32767-32767-32767-32767-32767-32767-32767-32767-32767-32767-32767-32767-32767-32767-32767-32767-32767-32767-32767-32767-32767-32767-32767-32767-32767-32767-32767-32767-32767-32767-32767-32767-32767-32767-32767-32767-32767-32767-32767-32767-32767-32767-32767-32767-32767-32767-32767-32767-32767-32767-32767-32767-32767-32767-32767-32767-32767-32767-32767-32767-32767-32767-32767-32767-32767-32767    -32767-32767-32767-32767-32767-32767-32767-32767-32767-32767-32767-32767-32767-32767-32767-32767-32767-32767-32767-32767-32767-32767-32767-32767-32767-32767-32767-32767-32767-32767-32767-32767-32767-32767-32767-32767-32767-32767-32767-32767-32767-32767-32767-32767-32767-32767-32767-32767-32767-32767-32767-32767-32767-32767-32767-32767-32767-32767-32767-32767-32767-32767-32767-32767-32767-32767-32767-32767-32767-32767-32767-32767-32767-32767-32767-32767-32767-32767-32767-32767-32767-32767-32767-32767-32767-32767-32767-32767-32767-32767-32767-32767-32767-32767-32767-32767-32767-32767-32767-32767-32767-32767-32767-32767-32767-32767-32767-32767-32767-32767-32767-32767-32767-32767-32767-32767-32767-32767-32767-32767-32767-32767-32767-32767-32767-32767-32767-32767-32767-32767-32767-32767-32767-32767-32767-32767-32767-32767-32767-32767-32767-32767-32767-32767-32767-32767-32767-32767-32767-32767-32767-32767-32767-32767-32767-32767-32767-32767-32767-32767-32767-32767-32767-32767-32767-32767-32767-32767-32767-32767    -32767-32767-32767-32767-32767-32767-32767-32767-32767-32767-32767-32767-32767-32767-32767-32767-32767-32767-32767-32767-32767-32767-32767-32767-32767-32767-32767-32767-32767-32767-32767-32767-32767-32767-32767-32767-32767-32767-32767-32767                                                                                                                                                                                                                                                                                                                                                                                                                                                                                                                                                                                                                                                                                                                                                                                                                     1    64   696     1   0.773033044103637D+06   0.590513005195683D+06   0.000000000000000D+00   0.454851570129394D+02   0.505000000000000D+02-32767-32767-32767-32767-32767-32767-32767-32767-32767-32767-32767-32767-32767-32767-32767-32767-32767-32767-32767-32767-32767-32767-32767-32767-32767-32767-32767-32767-32767-32767-32767-32767-32767-32767-32767-32767-32767-32767-32767-32767-32767-32767-32767-32767-32767-32767-32767-32767-32767-32767-32767-32767-32767-32767-32767-32767-32767-32767-32767-32767-32767-32767-32767-32767-32767-32767-32767-32767-32767-32767-32767-32767-32767-32767-32767-32767-32767-32767-32767-32767-32767-32767-32767-32767-32767-32767-32767-32767-32767-32767-32767-32767-32767-32767-32767-32767-32767-32767-32767-32767-32767-32767-32767-32767-32767-32767-32767-32767-32767-32767-32767-32767-32767-32767-32767-32767-32767-32767-32767-32767-32767-32767-32767-32767-32767-32767-32767-32767-32767-32767-32767-32767-32767-32767-32767-32767-32767-32767-32767-32767-32767-32767-32767-32767-32767-32767    -32767-32767-32767-32767-32767-32767-32767-32767-32767-32767-32767-32767-32767-32767-32767-32767-32767-32767-32767-32767-32767-32767-32767-32767-32767-32767-32767-32767-32767-32767-32767-32767-32767-32767-32767-32767-32767-32767-32767-32767-32767-32767-32767-32767-32767-32767-32767-32767-32767-32767-32767-32767-32767-32767-32767-32767-32767-32767-32767-32767-32767-32767-32767-32767-32767-32767-32767-32767-32767-32767-32767-32767-32767-32767-32767-32767-32767-32767-32767-32767-32767-32767-32767-32767-32767-32767-32767-32767-32767-32767-32767-32767-32767-32767-32767-32767-32767-32767-32767-32767-32767-32767-32767-32767    50    50    50    50    50    50    50    50    50    50    50    50    50    50    50    50    50    50    50    50    50    50    50    50    50-32767-32767-32767-32767-32767-32767-32767-32767-32767-32767-32767-32767-32767-32767-32767-32767-32767-32767-32767-32767-32767-32767-32767-32767-32767-32767-32767-32767-32767-32767-32767-32767-32767-32767-32767    50    50    50    50    49    49        48    47    47    46    45    45    45    45    45    45    45    45    45    45    45    45    45    45    45    45    45    46    46    47    47    48    48    49    49    50    50    50    50    50    50    50    50    50    50    50    50    50    50    50    50    50    50    50    50    50    50-32767-32767-32767-32767-32767-32767-32767-32767-32767-32767-32767-32767-32767-32767-32767-32767-32767-32767-32767-32767-32767-32767-32767-32767-32767-32767-32767-32767-32767-32767-32767-32767-32767-32767-32767-32767-32767-32767-32767-32767-32767-32767-32767-32767-32767-32767-32767-32767-32767-32767-32767-32767-32767-32767-32767-32767-32767-32767-32767-32767-32767-32767-32767-32767-32767-32767-32767-32767-32767-32767-32767-32767-32767-32767-32767-32767-32767-32767-32767-32767-32767-32767-32767-32767-32767-32767-32767-32767-32767-32767-32767-32767-32767-32767-32767-32767-32767-32767-32767-32767-32767-32767-32767-32767-32767-32767-32767-32767-32767-32767-32767-32767-32767-32767-32767-32767-32767-32767-32767    -32767-32767-32767-32767-32767-32767-32767-32767-32767-32767-32767-32767-32767-32767-32767-32767-32767-32767-32767-32767-32767-32767-32767-32767-32767-32767-32767-32767-32767-32767-32767-32767-32767-32767-32767-32767-32767-32767-32767-32767-32767-32767-32767-32767-32767-32767-32767-32767-32767-32767-32767-32767-32767-32767-32767-32767-32767-32767-32767-32767-32767-32767-32767-32767-32767-32767-32767-32767-32767-32767-32767-32767-32767-32767-32767-32767-32767-32767-32767-32767-32767-32767-32767-32767-32767-32767-32767-32767-32767-32767-32767-32767-32767-32767-32767-32767-32767-32767-32767-32767-32767-32767-32767-32767-32767-32767-32767-32767-32767-32767-32767-32767-32767-32767-32767-32767-32767-32767-32767-32767-32767-32767-32767-32767-32767-32767-32767-32767-32767-32767-32767-32767-32767-32767-32767-32767-32767-32767-32767-32767-32767-32767-32767-32767-32767-32767-32767-32767-32767-32767-32767-32767-32767-32767-32767-32767-32767-32767-32767-32767-32767-32767-32767-32767-32767-32767-32767-32767-32767-32767    -32767-32767-32767-32767-32767-32767-32767-32767-32767-32767-32767-32767-32767-32767-32767-32767-32767-32767-32767-32767-32767-32767-32767-32767-32767-32767-32767-32767-32767-32767-32767-32767-32767-32767-32767-32767-32767-32767-32767-32767                                                                                                                                                                                                                                                                                                                                                                                                                                                                                                                                                                                                                                                                                                                                                                                                                     1    65   696     1   0.773038044103637D+06   0.590513005195683D+06   0.000000000000000D+00   0.454840354919433D+02   0.505000000000000D+02-32767-32767-32767-32767-32767-32767-32767-32767-32767-32767-32767-32767-32767-32767-32767-32767-32767-32767-32767-32767-32767-32767-32767-32767-32767-32767-32767-32767-32767-32767-32767-32767-32767-32767-32767-32767-32767-32767-32767-32767-32767-32767-32767-32767-32767-32767-32767-32767-32767-32767-32767-32767-32767-32767-32767-32767-32767-32767-32767-32767-32767-32767-32767-32767-32767-32767-32767-32767-32767-32767-32767-32767-32767-32767-32767-32767-32767-32767-32767-32767-32767-32767-32767-32767-32767-32767-32767-32767-32767-32767-32767-32767-32767-32767-32767-32767-32767-32767-32767-32767-32767-32767-32767-32767-32767-32767-32767-32767-32767-32767-32767-32767-32767-32767-32767-32767-32767-32767-32767-32767-32767-32767-32767-32767-32767-32767-32767-32767-32767-32767-32767-32767-32767-32767-32767-32767-32767-32767-32767-32767-32767-32767-32767-32767-32767-32767    -32767-32767-32767-32767-32767-32767-32767-32767-32767-32767-32767-32767-32767-32767-32767-32767-32767-32767-32767-32767-32767-32767-32767-32767-32767-32767-32767-32767-32767-32767-32767-32767-32767-32767-32767-32767-32767-32767-32767-32767-32767-32767-32767-32767-32767-32767-32767-32767-32767-32767-32767-32767-32767-32767-32767-32767-32767-32767-32767-32767-32767-32767-32767-32767-32767-32767-32767-32767-32767-32767-32767-32767-32767-32767-32767-32767-32767-32767-32767-32767-32767-32767-32767-32767-32767-32767-32767-32767-32767-32767-32767-32767-32767-32767-32767-32767-32767-32767-32767-32767-32767-32767-32767    50    50    50    50    50    50    50    50    50    50    50    50    50    50    50    50    50    50    50    50    50    50    50    50    50    50-32767-32767-32767-32767-32767-32767-32767-32767-32767-32767-32767-32767-32767-32767-32767-32767-32767-32767-32767-32767-32767-32767-32767-32767-32767-32767-32767-32767-32767-32767-32767-32767-32767-32767-32767    50    50    50    50    49    49        48    47    47    46    45    45    45    45    45    45    45    45    45    45    45    45    45    45    45    45    45    46    46    47    47    48    48    49    49    50    50    50    50    50    50    50    50    50    50    50    50    50    50    50    50    50    50    50    50    50-32767-32767-32767-32767-32767-32767-32767-32767-32767-32767-32767-32767-32767-32767-32767-32767-32767-32767-32767-32767-32767-32767-32767-32767-32767-32767-32767-32767-32767-32767-32767-32767-32767-32767-32767-32767-32767-32767-32767-32767-32767-32767-32767-32767-32767-32767-32767-32767-32767-32767-32767-32767-32767-32767-32767-32767-32767-32767-32767-32767-32767-32767-32767-32767-32767-32767-32767-32767-32767-32767-32767-32767-32767-32767-32767-32767-32767-32767-32767-32767-32767-32767-32767-32767-32767-32767-32767-32767-32767-32767-32767-32767-32767-32767-32767-32767-32767-32767-32767-32767-32767-32767-32767-32767-32767-32767-32767-32767-32767-32767-32767-32767-32767-32767-32767-32767-32767-32767-32767-32767    -32767-32767-32767-32767-32767-32767-32767-32767-32767-32767-32767-32767-32767-32767-32767-32767-32767-32767-32767-32767-32767-32767-32767-32767-32767-32767-32767-32767-32767-32767-32767-32767-32767-32767-32767-32767-32767-32767-32767-32767-32767-32767-32767-32767-32767-32767-32767-32767-32767-32767-32767-32767-32767-32767-32767-32767-32767-32767-32767-32767-32767-32767-32767-32767-32767-32767-32767-32767-32767-32767-32767-32767-32767-32767-32767-32767-32767-32767-32767-32767-32767-32767-32767-32767-32767-32767-32767-32767-32767-32767-32767-32767-32767-32767-32767-32767-32767-32767-32767-32767-32767-32767-32767-32767-32767-32767-32767-32767-32767-32767-32767-32767-32767-32767-32767-32767-32767-32767-32767-32767-32767-32767-32767-32767-32767-32767-32767-32767-32767-32767-32767-32767-32767-32767-32767-32767-32767-32767-32767-32767-32767-32767-32767-32767-32767-32767-32767-32767-32767-32767-32767-32767-32767-32767-32767-32767-32767-32767-32767-32767-32767-32767-32767-32767-32767-32767-32767-32767-32767-32767    -32767-32767-32767-32767-32767-32767-32767-32767-32767-32767-32767-32767-32767-32767-32767-32767-32767-32767-32767-32767-32767-32767-32767-32767-32767-32767-32767-32767-32767-32767-32767-32767-32767-32767-32767-32767-32767-32767-32767-32767                                                                                                                                                                                                                                                                                                                                                                                                                                                                                                                                                                                                                                                                                                                                                                                                                     1    66   696     1   0.773043044103637D+06   0.590513005195683D+06   0.000000000000000D+00   0.454834403991699D+02   0.505000000000000D+02-32767-32767-32767-32767-32767-32767-32767-32767-32767-32767-32767-32767-32767-32767-32767-32767-32767-32767-32767-32767-32767-32767-32767-32767-32767-32767-32767-32767-32767-32767-32767-32767-32767-32767-32767-32767-32767-32767-32767-32767-32767-32767-32767-32767-32767-32767-32767-32767-32767-32767-32767-32767-32767-32767-32767-32767-32767-32767-32767-32767-32767-32767-32767-32767-32767-32767-32767-32767-32767-32767-32767-32767-32767-32767-32767-32767-32767-32767-32767-32767-32767-32767-32767-32767-32767-32767-32767-32767-32767-32767-32767-32767-32767-32767-32767-32767-32767-32767-32767-32767-32767-32767-32767-32767-32767-32767-32767-32767-32767-32767-32767-32767-32767-32767-32767-32767-32767-32767-32767-32767-32767-32767-32767-32767-32767-32767-32767-32767-32767-32767-32767-32767-32767-32767-32767-32767-32767-32767-32767-32767-32767-32767-32767-32767-32767-32767    -32767-32767-32767-32767-32767-32767-32767-32767-32767-32767-32767-32767-32767-32767-32767-32767-32767-32767-32767-32767-32767-32767-32767-32767-32767-32767-32767-32767-32767-32767-32767-32767-32767-32767-32767-32767-32767-32767-32767-32767-32767-32767-32767-32767-32767-32767-32767-32767-32767-32767-32767-32767-32767-32767-32767-32767-32767-32767-32767-32767-32767-32767-32767-32767-32767-32767-32767-32767-32767-32767-32767-32767-32767-32767-32767-32767-32767-32767-32767-32767-32767-32767-32767-32767-32767-32767-32767-32767-32767-32767-32767-32767-32767-32767-32767-32767-32767-32767-32767-32767-32767-32767    50    50    50    50    50    50    50    50    50    50    50    50    50    50    50    50    50    50    50    50    50    50    50    50    50    50    50    50-32767-32767-32767-32767-32767-32767-32767-32767-32767-32767-32767-32767-32767-32767-32767-32767-32767-32767-32767-32767-32767-32767-32767-32767-32767-32767-32767-32767-32767-32767-32767-32767-32767-32767    50    50    50    50    49    49        48    47    47    46    45    45    45    45    45    45    45    45    45    45    45    45    45    45    45    45    45    46    46    47    47    48    48    49    49    50    50    50    50    50    50    50    50    50    50    50    50    50    50    50    50    50    50    50    50-32767-32767-32767-32767-32767-32767-32767-32767-32767-32767-32767-32767-32767-32767-32767-32767-32767-32767-32767-32767-32767-32767-32767-32767-32767-32767-32767-32767-32767-32767-32767-32767-32767-32767-32767-32767-32767-32767-32767-32767-32767-32767-32767-32767-32767-32767-32767-32767-32767-32767-32767-32767-32767-32767-32767-32767-32767-32767-32767-32767-32767-32767-32767-32767-32767-32767-32767-32767-32767-32767-32767-32767-32767-32767-32767-32767-32767-32767-32767-32767-32767-32767-32767-32767-32767-32767-32767-32767-32767-32767-32767-32767-32767-32767-32767-32767-32767-32767-32767-32767-32767-32767-32767-32767-32767-32767-32767-32767-32767-32767-32767-32767-32767-32767-32767-32767-32767-32767-32767-32767-32767    -32767-32767-32767-32767-32767-32767-32767-32767-32767-32767-32767-32767-32767-32767-32767-32767-32767-32767-32767-32767-32767-32767-32767-32767-32767-32767-32767-32767-32767-32767-32767-32767-32767-32767-32767-32767-32767-32767-32767-32767-32767-32767-32767-32767-32767-32767-32767-32767-32767-32767-32767-32767-32767-32767-32767-32767-32767-32767-32767-32767-32767-32767-32767-32767-32767-32767-32767-32767-32767-32767-32767-32767-32767-32767-32767-32767-32767-32767-32767-32767-32767-32767-32767-32767-32767-32767-32767-32767-32767-32767-32767-32767-32767-32767-32767-32767-32767-32767-32767-32767-32767-32767-32767-32767-32767-32767-32767-32767-32767-32767-32767-32767-32767-32767-32767-32767-32767-32767-32767-32767-32767-32767-32767-32767-32767-32767-32767-32767-32767-32767-32767-32767-32767-32767-32767-32767-32767-32767-32767-32767-32767-32767-32767-32767-32767-32767-32767-32767-32767-32767-32767-32767-32767-32767-32767-32767-32767-32767-32767-32767-32767-32767-32767-32767-32767-32767-32767-32767-32767-32767    -32767-32767-32767-32767-32767-32767-32767-32767-32767-32767-32767-32767-32767-32767-32767-32767-32767-32767-32767-32767-32767-32767-32767-32767-32767-32767-32767-32767-32767-32767-32767-32767-32767-32767-32767-32767-32767-32767-32767-32767                                                                                                                                                                                                                                                                                                                                                                                                                                                                                                                                                                                                                                                                                                                                                                                                                     1    67   696     1   0.773048044103637D+06   0.590513005195683D+06   0.000000000000000D+00   0.454826889038085D+02   0.505000000000000D+02-32767-32767-32767-32767-32767-32767-32767-32767-32767-32767-32767-32767-32767-32767-32767-32767-32767-32767-32767-32767-32767-32767-32767-32767-32767-32767-32767-32767-32767-32767-32767-32767-32767-32767-32767-32767-32767-32767-32767-32767-32767-32767-32767-32767-32767-32767-32767-32767-32767-32767-32767-32767-32767-32767-32767-32767-32767-32767-32767-32767-32767-32767-32767-32767-32767-32767-32767-32767-32767-32767-32767-32767-32767-32767-32767-32767-32767-32767-32767-32767-32767-32767-32767-32767-32767-32767-32767-32767-32767-32767-32767-32767-32767-32767-32767-32767-32767-32767-32767-32767-32767-32767-32767-32767-32767-32767-32767-32767-32767-32767-32767-32767-32767-32767-32767-32767-32767-32767-32767-32767-32767-32767-32767-32767-32767-32767-32767-32767-32767-32767-32767-32767-32767-32767-32767-32767-32767-32767-32767-32767-32767-32767-32767-32767-32767-32767    -32767-32767-32767-32767-32767-32767-32767-32767-32767-32767-32767-32767-32767-32767-32767-32767-32767-32767-32767-32767-32767-32767-32767-32767-32767-32767-32767-32767-32767-32767-32767-32767-32767-32767-32767-32767-32767-32767-32767-32767-32767-32767-32767-32767-32767-32767-32767-32767-32767-32767-32767-32767-32767-32767-32767-32767-32767-32767-32767-32767-32767-32767-32767-32767-32767-32767-32767-32767-32767-32767-32767-32767-32767-32767-32767-32767-32767-32767-32767-32767-32767-32767-32767-32767-32767-32767-32767-32767-32767-32767-32767-32767-32767-32767-32767-32767-32767-32767-32767-32767-32767-32767    50    50    50    50    50    50    50    50    50    50    50    50    50    50    50    50    50    50    50    50    50    50    50    50    50    50    50    50-32767-32767-32767-32767-32767-32767-32767-32767-32767-32767-32767-32767-32767-32767-32767-32767-32767-32767-32767-32767-32767-32767-32767-32767-32767-32767-32767-32767-32767-32767-32767-32767-32767-32767-32767    50    50    50    49    48        48    47    46    46    45    45    45    45    45    45    45    45    45    45    45    45    45    45    45    45    45    46    46    47    47    48    48    49    49    50    50    50    50    50    50    50    50    50    50    50    50    50    50    50    50    50    50    50-32767-32767-32767-32767-32767-32767-32767-32767-32767-32767-32767-32767-32767-32767-32767-32767-32767-32767-32767-32767-32767-32767-32767-32767-32767-32767-32767-32767-32767-32767-32767-32767-32767-32767-32767-32767-32767-32767-32767-32767-32767-32767-32767-32767-32767-32767-32767-32767-32767-32767-32767-32767-32767-32767-32767-32767-32767-32767-32767-32767-32767-32767-32767-32767-32767-32767-32767-32767-32767-32767-32767-32767-32767-32767-32767-32767-32767-32767-32767-32767-32767-32767-32767-32767-32767-32767-32767-32767-32767-32767-32767-32767-32767-32767-32767-32767-32767-32767-32767-32767-32767-32767-32767-32767-32767-32767-32767-32767-32767-32767-32767-32767-32767-32767-32767-32767-32767-32767-32767-32767-32767-32767    -32767-32767-32767-32767-32767-32767-32767-32767-32767-32767-32767-32767-32767-32767-32767-32767-32767-32767-32767-32767-32767-32767-32767-32767-32767-32767-32767-32767-32767-32767-32767-32767-32767-32767-32767-32767-32767-32767-32767-32767-32767-32767-32767-32767-32767-32767-32767-32767-32767-32767-32767-32767-32767-32767-32767-32767-32767-32767-32767-32767-32767-32767-32767-32767-32767-32767-32767-32767-32767-32767-32767-32767-32767-32767-32767-32767-32767-32767-32767-32767-32767-32767-32767-32767-32767-32767-32767-32767-32767-32767-32767-32767-32767-32767-32767-32767-32767-32767-32767-32767-32767-32767-32767-32767-32767-32767-32767-32767-32767-32767-32767-32767-32767-32767-32767-32767-32767-32767-32767-32767-32767-32767-32767-32767-32767-32767-32767-32767-32767-32767-32767-32767-32767-32767-32767-32767-32767-32767-32767-32767-32767-32767-32767-32767-32767-32767-32767-32767-32767-32767-32767-32767-32767-32767-32767-32767-32767-32767-32767-32767-32767-32767-32767-32767-32767-32767-32767-32767-32767-32767    -32767-32767-32767-32767-32767-32767-32767-32767-32767-32767-32767-32767-32767-32767-32767-32767-32767-32767-32767-32767-32767-32767-32767-32767-32767-32767-32767-32767-32767-32767-32767-32767-32767-32767-32767-32767-32767-32767-32767-32767                                                                                                                                                                                                                                                                                                                                                                                                                                                                                                                                                                                                                                                                                                                                                                                                                     1    68   696     1   0.773053044103637D+06   0.590513005195683D+06   0.000000000000000D+00   0.454820213317870D+02   0.505000000000000D+02-32767-32767-32767-32767-32767-32767-32767-32767-32767-32767-32767-32767-32767-32767-32767-32767-32767-32767-32767-32767-32767-32767-32767-32767-32767-32767-32767-32767-32767-32767-32767-32767-32767-32767-32767-32767-32767-32767-32767-32767-32767-32767-32767-32767-32767-32767-32767-32767-32767-32767-32767-32767-32767-32767-32767-32767-32767-32767-32767-32767-32767-32767-32767-32767-32767-32767-32767-32767-32767-32767-32767-32767-32767-32767-32767-32767-32767-32767-32767-32767-32767-32767-32767-32767-32767-32767-32767-32767-32767-32767-32767-32767-32767-32767-32767-32767-32767-32767-32767-32767-32767-32767-32767-32767-32767-32767-32767-32767-32767-32767-32767-32767-32767-32767-32767-32767-32767-32767-32767-32767-32767-32767-32767-32767-32767-32767-32767-32767-32767-32767-32767-32767-32767-32767-32767-32767-32767-32767-32767-32767-32767-32767-32767-32767-32767-32767    -32767-32767-32767-32767-32767-32767-32767-32767-32767-32767-32767-32767-32767-32767-32767-32767-32767-32767-32767-32767-32767-32767-32767-32767-32767-32767-32767-32767-32767-32767-32767-32767-32767-32767-32767-32767-32767-32767-32767-32767-32767-32767-32767-32767-32767-32767-32767-32767-32767-32767-32767-32767-32767-32767-32767-32767-32767-32767-32767-32767-32767-32767-32767-32767-32767-32767-32767-32767-32767-32767-32767-32767-32767-32767-32767-32767-32767-32767-32767-32767-32767-32767-32767-32767-32767-32767-32767-32767-32767-32767-32767-32767-32767-32767-32767-32767-32767-32767-32767-32767-32767    50    50    50    50    50    50    50    50    50    50    50    50    50    50    50    50    50    50    50    50    50    50    50    50    50    50    50    50    50    50-32767-32767-32767-32767-32767-32767-32767-32767-32767-32767-32767-32767-32767-32767-32767-32767-32767-32767-32767-32767-32767-32767-32767-32767-32767-32767-32767-32767-32767-32767-32767-32767-32767-32767    50    50    49    49    48        48    47    46    46    45    45    45    45    45    45    45    45    45    45    45    45    45    45    45    45    45    46    46    47    47    48    48    49    49    50    50    50    50    50    50    50    50    50    50    50    50    50    50    50    50    50    50-32767-32767-32767-32767-32767-32767-32767-32767-32767-32767-32767-32767-32767-32767-32767-32767-32767-32767-32767-32767-32767-32767-32767-32767-32767-32767-32767-32767-32767-32767-32767-32767-32767-32767-32767-32767-32767-32767-32767-32767-32767-32767-32767-32767-32767-32767-32767-32767-32767-32767-32767-32767-32767-32767-32767-32767-32767-32767-32767-32767-32767-32767-32767-32767-32767-32767-32767-32767-32767-32767-32767-32767-32767-32767-32767-32767-32767-32767-32767-32767-32767-32767-32767-32767-32767-32767-32767-32767-32767-32767-32767-32767-32767-32767-32767-32767-32767-32767-32767-32767-32767-32767-32767-32767-32767-32767-32767-32767-32767-32767-32767-32767-32767-32767-32767-32767-32767-32767-32767-32767-32767-32767-32767    -32767-32767-32767-32767-32767-32767-32767-32767-32767-32767-32767-32767-32767-32767-32767-32767-32767-32767-32767-32767-32767-32767-32767-32767-32767-32767-32767-32767-32767-32767-32767-32767-32767-32767-32767-32767-32767-32767-32767-32767-32767-32767-32767-32767-32767-32767-32767-32767-32767-32767-32767-32767-32767-32767-32767-32767-32767-32767-32767-32767-32767-32767-32767-32767-32767-32767-32767-32767-32767-32767-32767-32767-32767-32767-32767-32767-32767-32767-32767-32767-32767-32767-32767-32767-32767-32767-32767-32767-32767-32767-32767-32767-32767-32767-32767-32767-32767-32767-32767-32767-32767-32767-32767-32767-32767-32767-32767-32767-32767-32767-32767-32767-32767-32767-32767-32767-32767-32767-32767-32767-32767-32767-32767-32767-32767-32767-32767-32767-32767-32767-32767-32767-32767-32767-32767-32767-32767-32767-32767-32767-32767-32767-32767-32767-32767-32767-32767-32767-32767-32767-32767-32767-32767-32767-32767-32767-32767-32767-32767-32767-32767-32767-32767-32767-32767-32767-32767-32767-32767-32767    -32767-32767-32767-32767-32767-32767-32767-32767-32767-32767-32767-32767-32767-32767-32767-32767-32767-32767-32767-32767-32767-32767-32767-32767-32767-32767-32767-32767-32767-32767-32767-32767-32767-32767-32767-32767-32767-32767-32767-32767                                                                                                                                                                                                                                                                                                                                                                                                                                                                                                                                                                                                                                                                                                                                                                                                                     1    69   696     1   0.773058044103637D+06   0.590513005195683D+06   0.000000000000000D+00   0.454813613891601D+02   0.505000000000000D+02-32767-32767-32767-32767-32767-32767-32767-32767-32767-32767-32767-32767-32767-32767-32767-32767-32767-32767-32767-32767-32767-32767-32767-32767-32767-32767-32767-32767-32767-32767-32767-32767-32767-32767-32767-32767-32767-32767-32767-32767-32767-32767-32767-32767-32767-32767-32767-32767-32767-32767-32767-32767-32767-32767-32767-32767-32767-32767-32767-32767-32767-32767-32767-32767-32767-32767-32767-32767-32767-32767-32767-32767-32767-32767-32767-32767-32767-32767-32767-32767-32767-32767-32767-32767-32767-32767-32767-32767-32767-32767-32767-32767-32767-32767-32767-32767-32767-32767-32767-32767-32767-32767-32767-32767-32767-32767-32767-32767-32767-32767-32767-32767-32767-32767-32767-32767-32767-32767-32767-32767-32767-32767-32767-32767-32767-32767-32767-32767-32767-32767-32767-32767-32767-32767-32767-32767-32767-32767-32767-32767-32767-32767-32767-32767-32767-32767    -32767-32767-32767-32767-32767-32767-32767-32767-32767-32767-32767-32767-32767-32767-32767-32767-32767-32767-32767-32767-32767-32767-32767-32767-32767-32767-32767-32767-32767-32767-32767-32767-32767-32767-32767-32767-32767-32767-32767-32767-32767-32767-32767-32767-32767-32767-32767-32767-32767-32767-32767-32767-32767-32767-32767-32767-32767-32767-32767-32767-32767-32767-32767-32767-32767-32767-32767-32767-32767-32767-32767-32767-32767-32767-32767-32767-32767-32767-32767-32767-32767-32767-32767-32767-32767-32767-32767-32767-32767-32767-32767-32767-32767-32767-32767-32767-32767-32767-32767-32767    50    50    50    50    50    50    50    50    50    50    50    50    50    50    50    50    50    50    50    50    50    50    50    50    50    50    50    50    50    50    50-32767-32767-32767-32767-32767-32767-32767-32767-32767-32767-32767-32767-32767-32767-32767-32767-32767-32767-32767-32767-32767-32767-32767-32767-32767-32767-32767-32767-32767-32767-32767-32767-32767-32767    50    50    49    49    48        47    47    46    45    45    45    45    45    45    45    45    45    45    45    45    45    45    45    45    45    45    46    46    47    47    48    48    49    49    50    50    50    50    50    50    50    50    50    50    50    50    50    50    50    50    50-32767-32767-32767-32767-32767-32767-32767-32767-32767-32767-32767-32767-32767-32767-32767-32767-32767-32767-32767-32767-32767-32767-32767-32767-32767-32767-32767-32767-32767-32767-32767-32767-32767-32767-32767-32767-32767-32767-32767-32767-32767-32767-32767-32767-32767-32767-32767-32767-32767-32767-32767-32767-32767-32767-32767-32767-32767-32767-32767-32767-32767-32767-32767-32767-32767-32767-32767-32767-32767-32767-32767-32767-32767-32767-32767-32767-32767-32767-32767-32767-32767-32767-32767-32767-32767-32767-32767-32767-32767-32767-32767-32767-32767-32767-32767-32767-32767-32767-32767-32767-32767-32767-32767-32767-32767-32767-32767-32767-32767-32767-32767-32767-32767-32767-32767-32767-32767-32767-32767-32767-32767-32767-32767-32767    -32767-32767-32767-32767-32767-32767-32767-32767-32767-32767-32767-32767-32767-32767-32767-32767-32767-32767-32767-32767-32767-32767-32767-32767-32767-32767-32767-32767-32767-32767-32767-32767-32767-32767-32767-32767-32767-32767-32767-32767-32767-32767-32767-32767-32767-32767-32767-32767-32767-32767-32767-32767-32767-32767-32767-32767-32767-32767-32767-32767-32767-32767-32767-32767-32767-32767-32767-32767-32767-32767-32767-32767-32767-32767-32767-32767-32767-32767-32767-32767-32767-32767-32767-32767-32767-32767-32767-32767-32767-32767-32767-32767-32767-32767-32767-32767-32767-32767-32767-32767-32767-32767-32767-32767-32767-32767-32767-32767-32767-32767-32767-32767-32767-32767-32767-32767-32767-32767-32767-32767-32767-32767-32767-32767-32767-32767-32767-32767-32767-32767-32767-32767-32767-32767-32767-32767-32767-32767-32767-32767-32767-32767-32767-32767-32767-32767-32767-32767-32767-32767-32767-32767-32767-32767-32767-32767-32767-32767-32767-32767-32767-32767-32767-32767-32767-32767-32767-32767-32767-32767    -32767-32767-32767-32767-32767-32767-32767-32767-32767-32767-32767-32767-32767-32767-32767-32767-32767-32767-32767-32767-32767-32767-32767-32767-32767-32767-32767-32767-32767-32767-32767-32767-32767-32767-32767-32767-32767-32767-32767-32767                                                                                                                                                                                                                                                                                                                                                                                                                                                                                                                                                                                                                                                                                                                                                                                                                     1    70   696     1   0.773063044103637D+06   0.590513005195683D+06   0.000000000000000D+00   0.454794998168945D+02   0.505000000000000D+02-32767-32767-32767-32767-32767-32767-32767-32767-32767-32767-32767-32767-32767-32767-32767-32767-32767-32767-32767-32767-32767-32767-32767-32767-32767-32767-32767-32767-32767-32767-32767-32767-32767-32767-32767-32767-32767-32767-32767-32767-32767-32767-32767-32767-32767-32767-32767-32767-32767-32767-32767-32767-32767-32767-32767-32767-32767-32767-32767-32767-32767-32767-32767-32767-32767-32767-32767-32767-32767-32767-32767-32767-32767-32767-32767-32767-32767-32767-32767-32767-32767-32767-32767-32767-32767-32767-32767-32767-32767-32767-32767-32767-32767-32767-32767-32767-32767-32767-32767-32767-32767-32767-32767-32767-32767-32767-32767-32767-32767-32767-32767-32767-32767-32767-32767-32767-32767-32767-32767-32767-32767-32767-32767-32767-32767-32767-32767-32767-32767-32767-32767-32767-32767-32767-32767-32767-32767-32767-32767-32767-32767-32767-32767-32767-32767-32767    -32767-32767-32767-32767-32767-32767-32767-32767-32767-32767-32767-32767-32767-32767-32767-32767-32767-32767-32767-32767-32767-32767-32767-32767-32767-32767-32767-32767-32767-32767-32767-32767-32767-32767-32767-32767-32767-32767-32767-32767-32767-32767-32767-32767-32767-32767-32767-32767-32767-32767-32767-32767-32767-32767-32767-32767-32767-32767-32767-32767-32767-32767-32767-32767-32767-32767-32767-32767-32767-32767-32767-32767-32767-32767-32767-32767-32767-32767-32767-32767-32767-32767-32767-32767-32767-32767-32767-32767-32767-32767-32767-32767-32767-32767-32767-32767-32767-32767-32767-32767    50    50    50    50    50    50    50    50    50    50    50    50    50    50    50    50    50    50    50    50    50    50    50    50    50    50    50    50    50    50    50    50-32767-32767-32767-32767-32767-32767-32767-32767-32767-32767-32767-32767-32767-32767-32767-32767-32767-32767-32767-32767-32767-32767-32767-32767-32767-32767-32767-32767-32767-32767    50    50    50    50    50    49    48    48        47    47    46    45    45    45    45    45    45    45    45    45    45    45    45    45    45    45    45    45    45    46    46    47    47    48    48    49    49    50    50    50    50    50    50    50    50    50    50    50    50    50    50    50    50-32767-32767-32767-32767-32767-32767-32767-32767-32767-32767-32767-32767-32767-32767-32767-32767-32767-32767-32767-32767-32767-32767-32767-32767-32767-32767-32767-32767-32767-32767-32767-32767-32767-32767-32767-32767-32767-32767-32767-32767-32767-32767-32767-32767-32767-32767-32767-32767-32767-32767-32767-32767-32767-32767-32767-32767-32767-32767-32767-32767-32767-32767-32767-32767-32767-32767-32767-32767-32767-32767-32767-32767-32767-32767-32767-32767-32767-32767-32767-32767-32767-32767-32767-32767-32767-32767-32767-32767-32767-32767-32767-32767-32767-32767-32767-32767-32767-32767-32767-32767-32767-32767-32767-32767-32767-32767-32767-32767-32767-32767-32767-32767-32767-32767-32767-32767-32767-32767-32767-32767-32767-32767-32767-32767-32767    -32767-32767-32767-32767-32767-32767-32767-32767-32767-32767-32767-32767-32767-32767-32767-32767-32767-32767-32767-32767-32767-32767-32767-32767-32767-32767-32767-32767-32767-32767-32767-32767-32767-32767-32767-32767-32767-32767-32767-32767-32767-32767-32767-32767-32767-32767-32767-32767-32767-32767-32767-32767-32767-32767-32767-32767-32767-32767-32767-32767-32767-32767-32767-32767-32767-32767-32767-32767-32767-32767-32767-32767-32767-32767-32767-32767-32767-32767-32767-32767-32767-32767-32767-32767-32767-32767-32767-32767-32767-32767-32767-32767-32767-32767-32767-32767-32767-32767-32767-32767-32767-32767-32767-32767-32767-32767-32767-32767-32767-32767-32767-32767-32767-32767-32767-32767-32767-32767-32767-32767-32767-32767-32767-32767-32767-32767-32767-32767-32767-32767-32767-32767-32767-32767-32767-32767-32767-32767-32767-32767-32767-32767-32767-32767-32767-32767-32767-32767-32767-32767-32767-32767-32767-32767-32767-32767-32767-32767-32767-32767-32767-32767-32767-32767-32767-32767-32767-32767-32767-32767    -32767-32767-32767-32767-32767-32767-32767-32767-32767-32767-32767-32767-32767-32767-32767-32767-32767-32767-32767-32767-32767-32767-32767-32767-32767-32767-32767-32767-32767-32767-32767-32767-32767-32767-32767-32767-32767-32767-32767-32767                                                                                                                                                                                                                                                                                                                                                                                                                                                                                                                                                                                                                                                                                                                                                                                                                     1    71   696     1   0.773068044103637D+06   0.590513005195683D+06   0.000000000000000D+00   0.454766273498535D+02   0.505000000000000D+02-32767-32767-32767-32767-32767-32767-32767-32767-32767-32767-32767-32767-32767-32767-32767-32767-32767-32767-32767-32767-32767-32767-32767-32767-32767-32767-32767-32767-32767-32767-32767-32767-32767-32767-32767-32767-32767-32767-32767-32767-32767-32767-32767-32767-32767-32767-32767-32767-32767-32767-32767-32767-32767-32767-32767-32767-32767-32767-32767-32767-32767-32767-32767-32767-32767-32767-32767-32767-32767-32767-32767-32767-32767-32767-32767-32767-32767-32767-32767-32767-32767-32767-32767-32767-32767-32767-32767-32767-32767-32767-32767-32767-32767-32767-32767-32767-32767-32767-32767-32767-32767-32767-32767-32767-32767-32767-32767-32767-32767-32767-32767-32767-32767-32767-32767-32767-32767-32767-32767-32767-32767-32767-32767-32767-32767-32767-32767-32767-32767-32767-32767-32767-32767-32767-32767-32767-32767-32767-32767-32767-32767-32767-32767-32767-32767-32767    -32767-32767-32767-32767-32767-32767-32767-32767-32767-32767-32767-32767-32767-32767-32767-32767-32767-32767-32767-32767-32767-32767-32767-32767-32767-32767-32767-32767-32767-32767-32767-32767-32767-32767-32767-32767-32767-32767-32767-32767-32767-32767-32767-32767-32767-32767-32767-32767-32767-32767-32767-32767-32767-32767-32767-32767-32767-32767-32767-32767-32767-32767-32767-32767-32767-32767-32767-32767-32767-32767-32767-32767-32767-32767-32767-32767-32767-32767-32767-32767-32767-32767-32767-32767-32767-32767-32767-32767-32767-32767-32767-32767-32767-32767-32767-32767-32767-32767-32767    50    50    50    50    50    50    50    50    50    50    50    50    50    50    50    50    50    50    50    50    50    50    50    50    50    50    50    50    50    50    50    50    50-32767-32767-32767-32767-32767-32767-32767-32767-32767-32767-32767-32767-32767-32767-32767-32767-32767-32767-32767-32767-32767-32767-32767-32767-32767-32767-32767    50    50    50    50    50    50    50    49    48    48    47        47    46    46    45    45    45    45    45    45    45    45    45    45    45    45    45    45    45    45    45    45    46    46    47    47    48    48    48    49    49    50    50    50    50    50    50    50    50    50    50    50    50    50    50-32767-32767-32767-32767-32767-32767-32767-32767-32767-32767-32767-32767-32767-32767-32767-32767-32767-32767-32767-32767-32767-32767-32767-32767-32767-32767-32767-32767-32767-32767-32767-32767-32767-32767-32767-32767-32767-32767-32767-32767-32767-32767-32767-32767-32767-32767-32767-32767-32767-32767-32767-32767-32767-32767-32767-32767-32767-32767-32767-32767-32767-32767-32767-32767-32767-32767-32767-32767-32767-32767-32767-32767-32767-32767-32767-32767-32767-32767-32767-32767-32767-32767-32767-32767-32767-32767-32767-32767-32767-32767-32767-32767-32767-32767-32767-32767-32767-32767-32767-32767-32767-32767-32767-32767-32767-32767-32767-32767-32767-32767-32767-32767-32767-32767-32767-32767-32767-32767-32767-32767-32767-32767-32767-32767-32767-32767    -32767-32767-32767-32767-32767-32767-32767-32767-32767-32767-32767-32767-32767-32767-32767-32767-32767-32767-32767-32767-32767-32767-32767-32767-32767-32767-32767-32767-32767-32767-32767-32767-32767-32767-32767-32767-32767-32767-32767-32767-32767-32767-32767-32767-32767-32767-32767-32767-32767-32767-32767-32767-32767-32767-32767-32767-32767-32767-32767-32767-32767-32767-32767-32767-32767-32767-32767-32767-32767-32767-32767-32767-32767-32767-32767-32767-32767-32767-32767-32767-32767-32767-32767-32767-32767-32767-32767-32767-32767-32767-32767-32767-32767-32767-32767-32767-32767-32767-32767-32767-32767-32767-32767-32767-32767-32767-32767-32767-32767-32767-32767-32767-32767-32767-32767-32767-32767-32767-32767-32767-32767-32767-32767-32767-32767-32767-32767-32767-32767-32767-32767-32767-32767-32767-32767-32767-32767-32767-32767-32767-32767-32767-32767-32767-32767-32767-32767-32767-32767-32767-32767-32767-32767-32767-32767-32767-32767-32767-32767-32767-32767-32767-32767-32767-32767-32767-32767-32767-32767-32767    -32767-32767-32767-32767-32767-32767-32767-32767-32767-32767-32767-32767-32767-32767-32767-32767-32767-32767-32767-32767-32767-32767-32767-32767-32767-32767-32767-32767-32767-32767-32767-32767-32767-32767-32767-32767-32767-32767-32767-32767                                                                                                                                                                                                                                                                                                                                                                                                                                                                                                                                                                                                                                                                                                                                                                                                                     1    72   696     1   0.773073044103636D+06   0.590513005195683D+06   0.000000000000000D+00   0.454746322631835D+02   0.505000000000000D+02-32767-32767-32767-32767-32767-32767-32767-32767-32767-32767-32767-32767-32767-32767-32767-32767-32767-32767-32767-32767-32767-32767-32767-32767-32767-32767-32767-32767-32767-32767-32767-32767-32767-32767-32767-32767-32767-32767-32767-32767-32767-32767-32767-32767-32767-32767-32767-32767-32767-32767-32767-32767-32767-32767-32767-32767-32767-32767-32767-32767-32767-32767-32767-32767-32767-32767-32767-32767-32767-32767-32767-32767-32767-32767-32767-32767-32767-32767-32767-32767-32767-32767-32767-32767-32767-32767-32767-32767-32767-32767-32767-32767-32767-32767-32767-32767-32767-32767-32767-32767-32767-32767-32767-32767-32767-32767-32767-32767-32767-32767-32767-32767-32767-32767-32767-32767-32767-32767-32767-32767-32767-32767-32767-32767-32767-32767-32767-32767-32767-32767-32767-32767-32767-32767-32767-32767-32767-32767-32767-32767-32767-32767-32767-32767-32767-32767    -32767-32767-32767-32767-32767-32767-32767-32767-32767-32767-32767-32767-32767-32767-32767-32767-32767-32767-32767-32767-32767-32767-32767-32767-32767-32767-32767-32767-32767-32767-32767-32767-32767-32767-32767-32767-32767-32767-32767-32767-32767-32767-32767-32767-32767-32767-32767-32767-32767-32767-32767-32767-32767-32767-32767-32767-32767-32767-32767-32767-32767-32767-32767-32767-32767-32767-32767-32767-32767-32767-32767-32767-32767-32767-32767-32767-32767-32767-32767-32767-32767-32767-32767-32767-32767-32767-32767-32767-32767-32767-32767-32767-32767-32767-32767-32767-32767-32767-32767    50    50    50    50    50    50    50    50    50    49    49    50    50    50    50    50    50    50    50    50    50    50    50    50    50    50    50    50    50    50    50    50    50    50-32767-32767-32767-32767-32767-32767-32767-32767-32767-32767-32767-32767-32767-32767-32767-32767-32767-32767-32767-32767-32767-32767-32767    50    50    50    50    50    50    50    50    50    50    49    48    47    47        46    46    45    45    45    45    45    45    45    45    45    45    45    45    45    45    45    45    45    45    45    46    46    47    47    48    48    48    49    49    50    50    50    50    50    50    50    50    50    50    50    50-32767-32767-32767-32767-32767-32767-32767-32767-32767-32767-32767-32767-32767-32767-32767-32767-32767-32767-32767-32767-32767-32767-32767-32767-32767-32767-32767-32767-32767-32767-32767-32767-32767-32767-32767-32767-32767-32767-32767-32767-32767-32767-32767-32767-32767-32767-32767-32767-32767-32767-32767-32767-32767-32767-32767-32767-32767-32767-32767-32767-32767-32767-32767-32767-32767-32767-32767-32767-32767-32767-32767-32767-32767-32767-32767-32767-32767-32767-32767-32767-32767-32767-32767-32767-32767-32767-32767-32767-32767-32767-32767-32767-32767-32767-32767-32767-32767-32767-32767-32767-32767-32767-32767-32767-32767-32767-32767-32767-32767-32767-32767-32767-32767-32767-32767-32767-32767-32767-32767-32767-32767-32767-32767-32767-32767-32767-32767-32767    -32767-32767-32767-32767-32767-32767-32767-32767-32767-32767-32767-32767-32767-32767-32767-32767-32767-32767-32767-32767-32767-32767-32767-32767-32767-32767-32767-32767-32767-32767-32767-32767-32767-32767-32767-32767-32767-32767-32767-32767-32767-32767-32767-32767-32767-32767-32767-32767-32767-32767-32767-32767-32767-32767-32767-32767-32767-32767-32767-32767-32767-32767-32767-32767-32767-32767-32767-32767-32767-32767-32767-32767-32767-32767-32767-32767-32767-32767-32767-32767-32767-32767-32767-32767-32767-32767-32767-32767-32767-32767-32767-32767-32767-32767-32767-32767-32767-32767-32767-32767-32767-32767-32767-32767-32767-32767-32767-32767-32767-32767-32767-32767-32767-32767-32767-32767-32767-32767-32767-32767-32767-32767-32767-32767-32767-32767-32767-32767-32767-32767-32767-32767-32767-32767-32767-32767-32767-32767-32767-32767-32767-32767-32767-32767-32767-32767-32767-32767-32767-32767-32767-32767-32767-32767-32767-32767-32767-32767-32767-32767-32767-32767-32767-32767-32767-32767-32767-32767-32767-32767    -32767-32767-32767-32767-32767-32767-32767-32767-32767-32767-32767-32767-32767-32767-32767-32767-32767-32767-32767-32767-32767-32767-32767-32767-32767-32767-32767-32767-32767-32767-32767-32767-32767-32767-32767-32767-32767-32767-32767-32767                                                                                                                                                                                                                                                                                                                                                                                                                                                                                                                                                                                                                                                                                                                                                                                                                     1    73   696     1   0.773078044103636D+06   0.590513005195683D+06   0.000000000000000D+00   0.454718780517578D+02   0.505000000000000D+02-32767-32767-32767-32767-32767-32767-32767-32767-32767-32767-32767-32767-32767-32767-32767-32767-32767-32767-32767-32767-32767-32767-32767-32767-32767-32767-32767-32767-32767-32767-32767-32767-32767-32767-32767-32767-32767-32767-32767-32767-32767-32767-32767-32767-32767-32767-32767-32767-32767-32767-32767-32767-32767-32767-32767-32767-32767-32767-32767-32767-32767-32767-32767-32767-32767-32767-32767-32767-32767-32767-32767-32767-32767-32767-32767-32767-32767-32767-32767-32767-32767-32767-32767-32767-32767-32767-32767-32767-32767-32767-32767-32767-32767-32767-32767-32767-32767-32767-32767-32767-32767-32767-32767-32767-32767-32767-32767-32767-32767-32767-32767-32767-32767-32767-32767-32767-32767-32767-32767-32767-32767-32767-32767-32767-32767-32767-32767-32767-32767-32767-32767-32767-32767-32767-32767-32767-32767-32767-32767-32767-32767-32767-32767-32767-32767-32767    -32767-32767-32767-32767-32767-32767-32767-32767-32767-32767-32767-32767-32767-32767-32767-32767-32767-32767-32767-32767-32767-32767-32767-32767-32767-32767-32767-32767-32767-32767-32767-32767-32767-32767-32767-32767-32767-32767-32767-32767-32767-32767-32767-32767-32767-32767-32767-32767-32767-32767-32767-32767-32767-32767-32767-32767-32767-32767-32767-32767-32767-32767-32767-32767-32767-32767-32767-32767-32767-32767-32767-32767-32767-32767-32767-32767-32767-32767-32767-32767-32767-32767-32767-32767-32767-32767-32767-32767-32767-32767-32767-32767-32767-32767-32767-32767-32767-32767    50    50    50    50    50    50    50    50    50    50    49    49    49    49    50    50    50    50    50    50    50    50    50    50    50    50    50    50    50    50    50    50    50    50    50-32767-32767-32767-32767-32767-32767-32767-32767-32767-32767-32767-32767-32767-32767-32767-32767-32767-32767-32767-32767    50    50    50    50    50    50    50    50    50    50    50    50    50    49    48    47    46        46    45    45    45    45    45    45    45    45    45    45    45    45    45    45    45    45    45    45    45    46    46    46    47    47    48    48    48    49    49    50    50    50    50    50    50    50    50    50    50    50-32767-32767-32767-32767-32767-32767-32767-32767-32767-32767-32767-32767-32767-32767-32767-32767-32767-32767-32767-32767-32767-32767-32767-32767-32767-32767-32767-32767-32767-32767-32767-32767-32767-32767-32767-32767-32767-32767-32767-32767-32767-32767-32767-32767-32767-32767-32767-32767-32767-32767-32767-32767-32767-32767-32767-32767-32767-32767-32767-32767-32767-32767-32767-32767-32767-32767-32767-32767-32767-32767-32767-32767-32767-32767-32767-32767-32767-32767-32767-32767-32767-32767-32767-32767-32767-32767-32767-32767-32767-32767-32767-32767-32767-32767-32767-32767-32767-32767-32767-32767-32767-32767-32767-32767-32767-32767-32767-32767-32767-32767-32767-32767-32767-32767-32767-32767-32767-32767-32767-32767-32767-32767-32767-32767-32767-32767-32767-32767-32767    -32767-32767-32767-32767-32767-32767-32767-32767-32767-32767-32767-32767-32767-32767-32767-32767-32767-32767-32767-32767-32767-32767-32767-32767-32767-32767-32767-32767-32767-32767-32767-32767-32767-32767-32767-32767-32767-32767-32767-32767-32767-32767-32767-32767-32767-32767-32767-32767-32767-32767-32767-32767-32767-32767-32767-32767-32767-32767-32767-32767-32767-32767-32767-32767-32767-32767-32767-32767-32767-32767-32767-32767-32767-32767-32767-32767-32767-32767-32767-32767-32767-32767-32767-32767-32767-32767-32767-32767-32767-32767-32767-32767-32767-32767-32767-32767-32767-32767-32767-32767-32767-32767-32767-32767-32767-32767-32767-32767-32767-32767-32767-32767-32767-32767-32767-32767-32767-32767-32767-32767-32767-32767-32767-32767-32767-32767-32767-32767-32767-32767-32767-32767-32767-32767-32767-32767-32767-32767-32767-32767-32767-32767-32767-32767-32767-32767-32767-32767-32767-32767-32767-32767-32767-32767-32767-32767-32767-32767-32767-32767-32767-32767-32767-32767-32767-32767-32767-32767-32767-32767    -32767-32767-32767-32767-32767-32767-32767-32767-32767-32767-32767-32767-32767-32767-32767-32767-32767-32767-32767-32767-32767-32767-32767-32767-32767-32767-32767-32767-32767-32767-32767-32767-32767-32767-32767-32767-32767-32767-32767-32767                                                                                                                                                                                                                                                                                                                                                                                                                                                                                                                                                                                                                                                                                                                                                                                                                     1    74   696     1   0.773083044103636D+06   0.590513005195683D+06   0.000000000000000D+00   0.454683570861816D+02   0.505000000000000D+02-32767-32767-32767-32767-32767-32767-32767-32767-32767-32767-32767-32767-32767-32767-32767-32767-32767-32767-32767-32767-32767-32767-32767-32767-32767-32767-32767-32767-32767-32767-32767-32767-32767-32767-32767-32767-32767-32767-32767-32767-32767-32767-32767-32767-32767-32767-32767-32767-32767-32767-32767-32767-32767-32767-32767-32767-32767-32767-32767-32767-32767-32767-32767-32767-32767-32767-32767-32767-32767-32767-32767-32767-32767-32767-32767-32767-32767-32767-32767-32767-32767-32767-32767-32767-32767-32767-32767-32767-32767-32767-32767-32767-32767-32767-32767-32767-32767-32767-32767-32767-32767-32767-32767-32767-32767-32767-32767-32767-32767-32767-32767-32767-32767-32767-32767-32767-32767-32767-32767-32767-32767-32767-32767-32767-32767-32767-32767-32767-32767-32767-32767-32767-32767-32767-32767-32767-32767-32767-32767-32767-32767-32767-32767-32767-32767-32767    -32767-32767-32767-32767-32767-32767-32767-32767-32767-32767-32767-32767-32767-32767-32767-32767-32767-32767-32767-32767-32767-32767-32767-32767-32767-32767-32767-32767-32767-32767-32767-32767-32767-32767-32767-32767-32767-32767-32767-32767-32767-32767-32767-32767-32767-32767-32767-32767-32767-32767-32767-32767-32767-32767-32767-32767-32767-32767-32767-32767-32767-32767-32767-32767-32767-32767-32767-32767-32767-32767-32767-32767-32767-32767-32767-32767-32767-32767-32767-32767-32767-32767-32767-32767-32767-32767-32767-32767-32767-32767-32767-32767-32767-32767-32767-32767    50    50    50    50    50    50    50    50    50    50    50    50    49    49    49    49    49    49    49    49    49    49    49    49    49    49    49    49    49    49    50    50    50    50    50    50    50    50-32767-32767-32767-32767-32767-32767-32767-32767-32767-32767-32767-32767-32767-32767-32767-32767    50    50    50    50    50    50    50    50    50    50    50    50    50    50    50    49    48    47    47    46        45    45    45    45    45    45    45    45    45    45    45    45    45    45    45    45    45    45    45    45    46    46    46    47    47    48    48    48    49    49    50    50    50    50    50    50    50    50    50    50-32767-32767-32767-32767-32767-32767-32767-32767-32767-32767-32767-32767-32767-32767-32767-32767-32767-32767-32767-32767-32767-32767-32767-32767-32767-32767-32767-32767-32767-32767-32767-32767-32767-32767-32767-32767-32767-32767-32767-32767-32767-32767-32767-32767-32767-32767-32767-32767-32767-32767-32767-32767-32767-32767-32767-32767-32767-32767-32767-32767-32767-32767-32767-32767-32767-32767-32767-32767-32767-32767-32767-32767-32767-32767-32767-32767-32767-32767-32767-32767-32767-32767-32767-32767-32767-32767-32767-32767-32767-32767-32767-32767-32767-32767-32767-32767-32767-32767-32767-32767-32767-32767-32767-32767-32767-32767-32767-32767-32767-32767-32767-32767-32767-32767-32767-32767-32767-32767-32767-32767-32767-32767-32767-32767-32767-32767-32767-32767-32767-32767    -32767-32767-32767-32767-32767-32767-32767-32767-32767-32767-32767-32767-32767-32767-32767-32767-32767-32767-32767-32767-32767-32767-32767-32767-32767-32767-32767-32767-32767-32767-32767-32767-32767-32767-32767-32767-32767-32767-32767-32767-32767-32767-32767-32767-32767-32767-32767-32767-32767-32767-32767-32767-32767-32767-32767-32767-32767-32767-32767-32767-32767-32767-32767-32767-32767-32767-32767-32767-32767-32767-32767-32767-32767-32767-32767-32767-32767-32767-32767-32767-32767-32767-32767-32767-32767-32767-32767-32767-32767-32767-32767-32767-32767-32767-32767-32767-32767-32767-32767-32767-32767-32767-32767-32767-32767-32767-32767-32767-32767-32767-32767-32767-32767-32767-32767-32767-32767-32767-32767-32767-32767-32767-32767-32767-32767-32767-32767-32767-32767-32767-32767-32767-32767-32767-32767-32767-32767-32767-32767-32767-32767-32767-32767-32767-32767-32767-32767-32767-32767-32767-32767-32767-32767-32767-32767-32767-32767-32767-32767-32767-32767-32767-32767-32767-32767-32767-32767-32767-32767-32767    -32767-32767-32767-32767-32767-32767-32767-32767-32767-32767-32767-32767-32767-32767-32767-32767-32767-32767-32767-32767-32767-32767-32767-32767-32767-32767-32767-32767-32767-32767-32767-32767-32767-32767-32767-32767-32767-32767-32767-32767                                                                                                                                                                                                                                                                                                                                                                                                                                                                                                                                                                                                                                                                                                                                                                                                                     1    75   696     1   0.773088044103636D+06   0.590513005195683D+06   0.000000000000000D+00   0.454668617248534D+02   0.505000000000000D+02-32767-32767-32767-32767-32767-32767-32767-32767-32767-32767-32767-32767-32767-32767-32767-32767-32767-32767-32767-32767-32767-32767-32767-32767-32767-32767-32767-32767-32767-32767-32767-32767-32767-32767-32767-32767-32767-32767-32767-32767-32767-32767-32767-32767-32767-32767-32767-32767-32767-32767-32767-32767-32767-32767-32767-32767-32767-32767-32767-32767-32767-32767-32767-32767-32767-32767-32767-32767-32767-32767-32767-32767-32767-32767-32767-32767-32767-32767-32767-32767-32767-32767-32767-32767-32767-32767-32767-32767-32767-32767-32767-32767-32767-32767-32767-32767-32767-32767-32767-32767-32767-32767-32767-32767-32767-32767-32767-32767-32767-32767-32767-32767-32767-32767-32767-32767-32767-32767-32767-32767-32767-32767-32767-32767-32767-32767-32767-32767-32767-32767-32767-32767-32767-32767-32767-32767-32767-32767-32767-32767-32767-32767-32767-32767-32767-32767    -32767-32767-32767-32767-32767-32767-32767-32767-32767-32767-32767-32767-32767-32767-32767-32767-32767-32767-32767-32767-32767-32767-32767-32767-32767-32767-32767-32767-32767-32767-32767-32767-32767-32767-32767-32767-32767-32767-32767-32767-32767-32767-32767-32767-32767-32767-32767-32767-32767-32767-32767-32767-32767-32767-32767-32767-32767-32767-32767-32767-32767-32767-32767-32767-32767-32767-32767-32767-32767-32767-32767-32767-32767-32767-32767-32767-32767-32767-32767-32767-32767-32767-32767-32767-32767-32767-32767-32767-32767-32767-32767-32767-32767    50    50    50    50    50    50    50    50    50    50    50    50    50    50    49    49    49    49    49    49    49    49    49    49    49    49    49    49    49    49    49    49    49    50    50    50    50    50    50    50    50-32767-32767-32767-32767-32767-32767-32767-32767-32767-32767-32767-32767-32767    50    50    50    50    50    50    50    50    50    50    50    50    50    50    50    50    50    50    49    48    47    46    45        45    45    45    45    45    45    45    45    45    45    45    45    45    45    45    45    45    45    45    46    46    46    47    47    47    48    48    48    49    49    50    50    50    50    50    50    50    50    50-32767-32767-32767-32767-32767-32767-32767-32767-32767-32767-32767-32767-32767-32767-32767-32767-32767-32767-32767-32767-32767-32767-32767-32767-32767-32767-32767-32767-32767-32767-32767-32767-32767-32767-32767-32767-32767-32767-32767-32767-32767-32767-32767-32767-32767-32767    50    50    50    50    50    50-32767-32767-32767-32767-32767-32767-32767-32767-32767-32767-32767-32767-32767-32767-32767-32767-32767-32767-32767-32767-32767-32767-32767-32767-32767-32767-32767-32767-32767-32767-32767-32767-32767-32767-32767-32767-32767-32767-32767-32767-32767-32767-32767-32767-32767-32767-32767-32767-32767-32767-32767-32767-32767-32767-32767-32767-32767-32767-32767-32767-32767-32767-32767-32767-32767-32767-32767-32767-32767-32767-32767-32767-32767-32767-32767-32767-32767-32767-32767    -32767-32767-32767-32767-32767-32767-32767-32767-32767-32767-32767-32767-32767-32767-32767-32767-32767-32767-32767-32767-32767-32767-32767-32767-32767-32767-32767-32767-32767-32767-32767-32767-32767-32767-32767-32767-32767-32767-32767-32767-32767-32767-32767-32767-32767-32767-32767-32767-32767-32767-32767-32767-32767-32767-32767-32767-32767-32767-32767-32767-32767-32767-32767-32767-32767-32767-32767-32767-32767-32767-32767-32767-32767-32767-32767-32767-32767-32767-32767-32767-32767-32767-32767-32767-32767-32767-32767-32767-32767-32767-32767-32767-32767-32767-32767-32767-32767-32767-32767-32767-32767-32767-32767-32767-32767-32767-32767-32767-32767-32767-32767-32767-32767-32767-32767-32767-32767-32767-32767-32767-32767-32767-32767-32767-32767-32767-32767-32767-32767-32767-32767-32767-32767-32767-32767-32767-32767-32767-32767-32767-32767-32767-32767-32767-32767-32767-32767-32767-32767-32767-32767-32767-32767-32767-32767-32767-32767-32767-32767-32767-32767-32767-32767-32767-32767-32767-32767-32767-32767-32767    -32767-32767-32767-32767-32767-32767-32767-32767-32767-32767-32767-32767-32767-32767-32767-32767-32767-32767-32767-32767-32767-32767-32767-32767-32767-32767-32767-32767-32767-32767-32767-32767-32767-32767-32767-32767-32767-32767-32767-32767                                                                                                                                                                                                                                                                                                                                                                                                                                                                                                                                                                                                                                                                                                                                                                                                                     1    76   696     1   0.773093044103636D+06   0.590513005195683D+06   0.000000000000000D+00   0.454623870849609D+02   0.505000000000000D+02-32767-32767-32767-32767-32767-32767-32767-32767-32767-32767-32767-32767-32767-32767-32767-32767-32767-32767-32767-32767-32767-32767-32767-32767-32767-32767-32767-32767-32767-32767-32767-32767-32767-32767-32767-32767-32767-32767-32767-32767-32767-32767-32767-32767-32767-32767-32767-32767-32767-32767-32767-32767-32767-32767-32767-32767-32767-32767-32767-32767-32767-32767-32767-32767-32767-32767-32767-32767-32767-32767-32767-32767-32767-32767-32767-32767-32767-32767-32767-32767-32767-32767-32767-32767-32767-32767-32767-32767-32767-32767-32767-32767-32767-32767-32767-32767-32767-32767-32767-32767-32767-32767-32767-32767-32767-32767-32767-32767-32767-32767-32767-32767-32767-32767-32767-32767-32767    50-32767-32767-32767-32767-32767-32767-32767-32767-32767-32767-32767-32767-32767-32767-32767-32767-32767-32767-32767-32767-32767-32767-32767-32767-32767-32767-32767-32767    -32767-32767-32767-32767-32767-32767-32767-32767-32767-32767-32767-32767-32767-32767-32767-32767-32767-32767-32767-32767-32767-32767-32767-32767-32767-32767-32767-32767-32767-32767-32767-32767-32767-32767-32767-32767-32767-32767-32767-32767-32767-32767-32767-32767-32767-32767-32767-32767-32767-32767-32767-32767-32767-32767-32767-32767-32767-32767-32767-32767-32767-32767-32767-32767-32767-32767-32767-32767-32767-32767-32767-32767-32767-32767-32767-32767-32767-32767-32767-32767-32767-32767-32767-32767-32767-32767-32767-32767-32767-32767-32767    50    50    50    50    50    50    50    50    50    50    50    50    50    50    50    50    49    49    49    49    49    49    49    49    49    49    49    49    49    49    49    49    49    49    49    49    50    50    50    50    50    50    50    50-32767-32767-32767-32767-32767-32767-32767-32767-32767-32767-32767    50    50    50    50    50    50    50    50    50    50    50    50    50    50    50    50    50    50    50    49    48    47    46    45        45    45    45    45    45    45    45    45    45    45    45    45    45    45    45    45    45    45    45    46    46    46    47    47    47    48    48    48    49    49    50    50    50    50    50    50    50    50-32767-32767-32767-32767-32767-32767-32767-32767-32767-32767-32767-32767-32767-32767-32767-32767-32767-32767-32767-32767-32767-32767-32767-32767-32767-32767-32767-32767-32767-32767-32767-32767-32767-32767-32767-32767-32767-32767-32767-32767-32767-32767-32767    50    50    50    50    50    50    50    50    50    50    50-32767-32767-32767-32767-32767-32767-32767-32767-32767-32767-32767-32767-32767-32767-32767-32767-32767-32767-32767-32767-32767-32767-32767-32767-32767-32767-32767-32767-32767-32767-32767-32767-32767-32767-32767-32767-32767-32767-32767-32767-32767-32767-32767-32767-32767-32767-32767-32767-32767-32767-32767-32767-32767-32767-32767-32767-32767-32767-32767-32767-32767-32767-32767-32767-32767-32767-32767-32767-32767-32767-32767-32767-32767-32767-32767-32767-32767-32767    -32767-32767-32767-32767-32767-32767-32767-32767-32767-32767-32767-32767-32767-32767-32767-32767-32767-32767-32767-32767-32767-32767-32767-32767-32767-32767-32767-32767-32767-32767-32767-32767-32767-32767-32767-32767-32767-32767-32767-32767-32767-32767-32767-32767-32767-32767-32767-32767-32767-32767-32767-32767-32767-32767-32767-32767-32767-32767-32767-32767-32767-32767-32767-32767-32767-32767-32767-32767-32767-32767-32767-32767-32767-32767-32767-32767-32767-32767-32767-32767-32767-32767-32767-32767-32767-32767-32767-32767-32767-32767-32767-32767-32767-32767-32767-32767-32767-32767-32767-32767-32767-32767-32767-32767-32767-32767-32767-32767-32767-32767-32767-32767-32767-32767-32767-32767-32767-32767-32767-32767-32767-32767-32767-32767-32767-32767-32767-32767-32767-32767-32767-32767-32767-32767-32767-32767-32767-32767-32767-32767-32767-32767-32767-32767-32767-32767-32767-32767-32767-32767-32767-32767-32767-32767-32767-32767-32767-32767-32767-32767-32767-32767-32767-32767-32767-32767-32767-32767-32767-32767    -32767-32767-32767-32767-32767-32767-32767-32767-32767-32767-32767-32767-32767-32767-32767-32767-32767-32767-32767-32767-32767-32767-32767-32767-32767-32767-32767-32767-32767-32767-32767-32767-32767-32767-32767-32767-32767-32767-32767-32767                                                                                                                                                                                                                                                                                                                                                                                                                                                                                                                                                                                                                                                                                                                                                                                                                     1    77   696     1   0.773098044103636D+06   0.590513005195683D+06   0.000000000000000D+00   0.454606552124023D+02   0.505000000000000D+02-32767-32767-32767-32767-32767-32767-32767-32767-32767-32767-32767-32767-32767-32767-32767-32767-32767-32767-32767-32767-32767-32767-32767-32767-32767-32767-32767-32767-32767-32767-32767-32767-32767-32767-32767-32767-32767-32767-32767-32767-32767-32767-32767-32767-32767-32767-32767-32767-32767-32767-32767-32767-32767-32767-32767-32767-32767-32767-32767-32767-32767-32767-32767-32767-32767-32767-32767-32767-32767-32767-32767-32767-32767-32767-32767-32767-32767-32767-32767-32767-32767-32767-32767-32767-32767-32767-32767-32767-32767-32767-32767-32767-32767-32767-32767-32767-32767-32767-32767-32767-32767-32767-32767-32767-32767-32767-32767-32767-32767-32767-32767-32767-32767-32767    50    50    50    50-32767-32767-32767-32767-32767-32767-32767-32767-32767-32767-32767-32767-32767-32767-32767-32767-32767-32767-32767-32767-32767-32767-32767-32767-32767-32767-32767-32767    -32767-32767-32767-32767-32767-32767-32767-32767-32767-32767-32767-32767-32767-32767-32767-32767-32767-32767-32767-32767-32767-32767-32767-32767-32767-32767-32767-32767-32767-32767-32767-32767-32767-32767-32767-32767-32767-32767-32767-32767-32767-32767-32767-32767-32767-32767-32767-32767-32767-32767-32767-32767-32767-32767-32767-32767-32767-32767-32767-32767-32767-32767-32767-32767-32767-32767-32767-32767-32767-32767-32767-32767-32767-32767-32767-32767-32767-32767-32767-32767-32767-32767-32767-32767-32767-32767-32767-32767-32767    50    50    50    50    50    50    50    50    50    50    50    50    50    50    50    50    50    50    49    49    49    49    49    48    48    48    48    48    48    48    48    48    49    49    49    49    49    49    50    50    50    50    50    50    50    50-32767-32767-32767-32767-32767-32767-32767-32767-32767-32767-32767    50    50    50    49    49    49    49    49    49    49    49    50    50    50    50    50    50    50    50    49    47    46    45    45        45    45    45    45    45    45    45    45    45    45    45    45    45    45    45    45    45    45    45    46    46    46    47    47    47    48    48    49    49    49    50    50    50    50    50    50    50-32767-32767-32767-32767-32767-32767-32767-32767-32767-32767-32767-32767-32767-32767-32767-32767-32767-32767-32767-32767-32767-32767-32767-32767-32767-32767-32767-32767-32767-32767-32767-32767-32767-32767-32767-32767-32767-32767-32767-32767    50    50    50    50    50    50    50    50    50    50    50    50    50    50    50    50-32767-32767-32767-32767-32767-32767-32767-32767-32767-32767-32767-32767-32767-32767-32767-32767-32767-32767-32767-32767-32767-32767-32767-32767-32767-32767-32767-32767-32767-32767-32767-32767-32767-32767-32767-32767-32767-32767-32767-32767-32767-32767-32767-32767-32767-32767-32767-32767-32767-32767-32767-32767-32767-32767-32767-32767-32767-32767-32767-32767-32767-32767-32767-32767-32767-32767-32767-32767-32767-32767-32767-32767-32767-32767-32767-32767-32767    -32767-32767-32767-32767-32767-32767-32767-32767-32767-32767-32767-32767-32767-32767-32767-32767-32767-32767-32767-32767-32767-32767-32767-32767-32767-32767-32767-32767-32767-32767-32767-32767-32767-32767-32767-32767-32767-32767-32767-32767-32767-32767-32767-32767-32767-32767-32767-32767-32767-32767-32767-32767-32767-32767-32767-32767-32767-32767-32767-32767-32767-32767-32767-32767-32767-32767-32767-32767-32767-32767-32767-32767-32767-32767-32767-32767-32767-32767-32767-32767-32767-32767-32767-32767-32767-32767-32767-32767-32767-32767-32767-32767-32767-32767-32767-32767-32767-32767-32767-32767-32767-32767-32767-32767-32767-32767-32767-32767-32767-32767-32767-32767-32767-32767-32767-32767-32767-32767-32767-32767-32767-32767-32767-32767-32767-32767-32767-32767-32767-32767-32767-32767-32767-32767-32767-32767-32767-32767-32767-32767-32767-32767-32767-32767-32767-32767-32767-32767-32767-32767-32767-32767-32767-32767-32767-32767-32767-32767-32767-32767-32767-32767-32767-32767-32767-32767-32767-32767-32767-32767    -32767-32767-32767-32767-32767-32767-32767-32767-32767-32767-32767-32767-32767-32767-32767-32767-32767-32767-32767-32767-32767-32767-32767-32767-32767-32767-32767-32767-32767-32767-32767-32767-32767-32767-32767-32767-32767-32767-32767-32767                                                                                                                                                                                                                                                                                                                                                                                                                                                                                                                                                                                                                                                                                                                                                                                                                     1    78   696     1   0.773103044103637D+06   0.590513005195683D+06   0.000000000000000D+00   0.454570999145507D+02   0.505000000000000D+02-32767-32767-32767-32767-32767-32767-32767-32767-32767-32767-32767-32767-32767-32767-32767-32767-32767-32767-32767-32767-32767-32767-32767-32767-32767-32767-32767-32767-32767-32767-32767-32767-32767-32767-32767-32767-32767-32767-32767-32767-32767-32767-32767-32767-32767-32767-32767-32767-32767-32767-32767-32767-32767-32767-32767-32767-32767-32767-32767-32767-32767-32767-32767-32767-32767-32767-32767-32767-32767-32767-32767-32767-32767-32767-32767-32767-32767-32767-32767-32767-32767-32767-32767-32767-32767-32767-32767-32767-32767-32767-32767-32767-32767-32767-32767-32767-32767-32767-32767-32767-32767-32767-32767-32767-32767-32767-32767-32767-32767-32767-32767-32767    50    50    50    50    50    50-32767-32767-32767-32767-32767-32767-32767-32767-32767-32767-32767-32767-32767-32767-32767-32767-32767-32767-32767-32767-32767-32767-32767-32767-32767-32767-32767-32767    -32767-32767-32767-32767-32767-32767-32767-32767-32767-32767-32767-32767-32767-32767-32767-32767-32767-32767-32767-32767-32767-32767-32767-32767-32767-32767-32767-32767-32767-32767-32767-32767-32767-32767-32767-32767-32767-32767-32767-32767-32767-32767-32767-32767-32767-32767-32767-32767-32767-32767-32767-32767-32767-32767-32767-32767-32767-32767-32767-32767-32767-32767-32767-32767-32767-32767-32767-32767-32767-32767-32767-32767-32767-32767-32767-32767-32767-32767-32767-32767-32767-32767-32767-32767-32767-32767-32767    50    50    50    50    50    50    50    50    50    50    50    50    50    50    50    50    50    50    50    50    49    49    49    49    49    48    48    48    48    48    48    48    48    48    48    48    48    49    49    49    50    50    50    50    50    50    50    50    50-32767-32767-32767-32767-32767-32767-32767-32767-32767-32767    50    50    50    49    48    48    48    48    48    48    48    49    49    49    49    50    50    50    49    48    47    46    45    45        45    45    45    45    45    45    45    45    45    45    45    45    45    45    45    45    45    45    46    46    46    47    47    47    48    48    48    49    49    49    50    50    50    50    50    50-32767-32767-32767-32767-32767-32767-32767-32767-32767-32767-32767-32767-32767-32767-32767-32767-32767-32767-32767-32767-32767-32767-32767-32767-32767-32767-32767-32767-32767-32767-32767-32767-32767-32767-32767-32767-32767-32767-32767    50    50    50    50    50    50    50    50    50    50    50    50    50    50    50    50    50    50    50-32767-32767-32767-32767-32767-32767-32767-32767-32767-32767-32767-32767-32767-32767-32767-32767-32767-32767-32767-32767-32767-32767-32767-32767-32767-32767-32767-32767-32767-32767-32767-32767-32767-32767-32767-32767-32767-32767-32767-32767-32767-32767-32767-32767-32767-32767-32767-32767-32767-32767-32767-32767-32767-32767-32767-32767-32767-32767-32767-32767-32767-32767-32767-32767-32767-32767-32767-32767-32767-32767-32767-32767-32767-32767-32767-32767    -32767-32767-32767-32767-32767-32767-32767-32767-32767-32767-32767-32767-32767-32767-32767-32767-32767-32767-32767-32767-32767-32767-32767-32767-32767-32767-32767-32767-32767-32767-32767-32767-32767-32767-32767-32767-32767-32767-32767-32767-32767-32767-32767-32767-32767-32767-32767-32767-32767-32767-32767-32767-32767-32767-32767-32767-32767-32767-32767-32767-32767-32767-32767-32767-32767-32767-32767-32767-32767-32767-32767-32767-32767-32767-32767-32767-32767-32767-32767-32767-32767-32767-32767-32767-32767-32767-32767-32767-32767-32767-32767-32767-32767-32767-32767-32767-32767-32767-32767-32767-32767-32767-32767-32767-32767-32767-32767-32767-32767-32767-32767-32767-32767-32767-32767-32767-32767-32767-32767-32767-32767-32767-32767-32767-32767-32767-32767-32767-32767-32767-32767-32767-32767-32767-32767-32767-32767-32767-32767-32767-32767-32767-32767-32767-32767-32767-32767-32767-32767-32767-32767-32767-32767-32767-32767-32767-32767-32767-32767-32767-32767-32767-32767-32767-32767-32767-32767-32767-32767-32767    -32767-32767-32767-32767-32767-32767-32767-32767-32767-32767-32767-32767-32767-32767-32767-32767-32767-32767-32767-32767-32767-32767-32767-32767-32767-32767-32767-32767-32767-32767-32767-32767-32767-32767-32767-32767-32767-32767-32767-32767
[truncated: 2,340,224 more chars]
