# Supplementary material for: The sedimentation datasets of Keuliling reservoir
Source: Data Brief. 2020 Aug 19;32:106181. doi: 10.1016/j.dib.2020.106181 (PMC7452631; doi:10.1016/j.dib.2020.106181)
Supplement: Supplementary file 1 [file mmc1.zip › Appendix/Appendix 2. DoD Boundary/Calculation Boundary.prj]

PROJCS["WGS_84_UTM_zone_46N",GEOGCS["GCS_WGS_1984",DATUM["D_WGS84",SPHEROID["WGS84",6378137,298.257223563]],PRIMEM["Greenwich",0],UNIT["Degree",0.017453292519943295]],PROJECTION["Transverse_Mercator"],PARAMETER["latitude_of_origin",0],PARAMETER["central_meridian",93],PARAMETER["scale_factor",0.9996],PARAMETER["false_easting",500000],PARAMETER["false_northing",0],UNIT["Meter",1]]
