# Supplementary material for: The sedimentation datasets of Keuliling reservoir
Source: Data Brief. 2020 Aug 19;32:106181. doi: 10.1016/j.dib.2020.106181 (PMC7452631; doi:10.1016/j.dib.2020.106181)
Supplement: Supplementary file 1 [file mmc1.zip › Appendix/Appendix 1. DEM of Keuliling DAM year 2013 and 2018/Keuliling 2013.dem]

                                                                                                                                       0             1     1     1    46       0.000000000000000       0.000000000000000       0.000000000000000       0.000000000000000       0.000000000000000       0.000000000000000       0.000000000000000       0.000000000000000       0.000000000000000       0.000000000000000       0.000000000000000       0.000000000000000       0.000000000000000       0.000000000000000       0.000000000000000     2     2     4  773112.057648432790000  591576.095153864470000  773112.057648432790000  593691.095153864470000  775067.057648432790000  593691.095153864470000  775067.057648432790000  591576.095153864470000     -16.000000000000000      13.000000000000000       0.000000000000000     0    5.000000    5.000000    1.000000     1   392    00    00   0   0 0 0 0 3   0   0 0 0 0 00.00                                                                                                                     1     1    19     1  773112.057648432790000  592066.095153864470000       0.000000000000000      -6.000000000000000      -2.907505035400391    -4    -3    -3    -3    -4    -4    -5    -5    -5    -5    -6    -6    -6    -6    -6    -6    -6    -5    -5                                                                                                                                                                                                                                                                                                                                                                                                                                                                                                                                                                                                                                                                                                                                                                                                   1     2    19     1  773117.057648432790000  592066.095153864470000       0.000000000000000      -6.000000000000000      -3.018703460693359    -4    -3    -3    -4    -4    -5    -5    -5    -6    -6    -6    -6    -6    -6    -6    -6    -6    -5    -5                                                                                                                                                                                                                                                                                                                                                                                                                                                                                                                                                                                                                                                                                                                                                                                                   1     3    20     1  773122.057648432790000  592061.095153864470000       0.000000000000000      -6.000000000000000      -3.325344085693359    -4    -4    -3    -4    -4    -5    -5    -5    -6    -6    -6    -6    -6    -6    -6    -6    -6    -5    -5    -4                                                                                                                                                                                                                                                                                                                                                                                                                                                                                                                                                                                                                                                                                                                                                                                             1     4    20     1  773127.057648432790000  592056.095153864470000       0.000000000000000      -6.000000000000000      -3.049476623535156    -3    -4    -3    -4    -4    -5    -5    -5    -6    -6    -6    -6    -6    -6    -6    -6    -6    -6    -5    -5                                                                                                                                                                                                                                                                                                                                                                                                                                                                                                                                                                                                                                                                                                                                                                                             1     5    21     1  773132.057648432790000  592051.095153864470000       0.000000000000000      -6.000000000000000      -2.447269439697266    -3    -2    -3    -3    -4    -4    -5    -5    -6    -6    -6    -6    -6    -6    -6    -6    -6    -6    -6    -5    -4                                                                                                                                                                                                                                                                                                                                                                                                                                                                                                                                                                                                                                                                                                                                                                                       1     6    22     1  773137.057648432790000  592046.095153864470000       0.000000000000000      -6.525497436523438      -1.197292327880859    -1    -2    -3    -3    -4    -4    -5    -5    -6    -6    -6    -6    -6    -6    -6    -6    -6    -7    -6    -5    -5    -4                                                                                                                                                                                                                                                                                                                                                                                                                                                                                                                                                                                                                                                                                                                                                                                 1     7    22     1  773142.057648432790000  592046.095153864470000       0.000000000000000      -6.943336486816406      -1.525497436523438    -2    -2    -3    -3    -4    -4    -5    -5    -6    -6    -6    -6    -6    -6    -6    -6    -7    -7    -6    -5    -4    -4                                                                                                                                                                                                                                                                                                                                                                                                                                                                                                                                                                                                                                                                                                                                                                                 1     8    22     1  773147.057648432790000  592041.095153864470000       0.000000000000000      -6.908851623535156      -0.852184295654297    -1    -2    -2    -3    -4    -4    -5    -5    -6    -6    -6    -6    -6    -6    -6    -6    -6    -6    -7    -6    -5    -4                                                                                                                                                                                                                                                                                                                                                                                                                                                                                                                                                                                                                                                                                                                                                                                 1     9    23     1  773152.057648432790000  592036.095153864470000       0.000000000000000      -6.326686859130859       0.147815704345703     0    -1    -2    -2    -3    -4    -5    -5    -5    -6    -6    -6    -6    -6    -6    -6    -6    -6    -6    -6    -6    -5    -4                                                                                                                                                                                                                                                                                                                                                                                                                                                                                                                                                                                                                                                                                                                                                                           1    10    24     1  773157.057648432790000  592031.095153864470000       0.000000000000000      -6.000000000000000       1.147815704345703     1     0    -1    -2    -2    -3    -4    -5    -5    -6    -6    -6    -6    -6    -6    -6    -6    -6    -6    -6    -6    -6    -5    -4                                                                                                                                                                                                                                                                                                                                                                                                                                                                                                                                                                                                                                                                                                                                                                     1    11    24     1  773162.057648432790000  592031.095153864470000       0.000000000000000      -6.000000000000000       1.147815704345703     1     0    -1    -2    -2    -3    -4    -5    -5    -6    -6    -6    -6    -6    -6    -6    -6    -6    -6    -6    -6    -5    -5    -4                                                                                                                                                                                                                                                                                                                                                                                                                                                                                                                                                                                                                                                                                                                                                                     1    12    23     1  773167.057648432790000  592031.095153864470000       0.000000000000000      -6.000000000000000       1.147815704345703     1     0    -1    -2    -2    -3    -4    -5    -5    -6    -6    -6    -6    -6    -6    -6    -6    -6    -6    -6    -6    -5    -5                                                                                                                                                                                                                                                                                                                                                                                                                                                                                                                                                                                                                                                                                                                                                                           1    13    23     1  773172.057648432790000  592031.095153864470000       0.000000000000000      -6.525497436523438       1.147815704345703     1     0    -1    -2    -3    -3    -4    -5    -5    -6    -6    -6    -6    -6    -6    -6    -6    -7    -6    -6    -6    -5    -4                                                                                                                                                                                                                                                                                                                                                                                                                                                                                                                                                                                                                                                                                                                                                                           1    14    24     1  773177.057648432790000  592031.095153864470000       0.000000000000000      -6.326686859130859       1.147815704345703     1     0    -1    -2    -3    -3    -4    -5    -5    -6    -6    -6    -6    -6    -6    -6    -6    -6    -6    -6    -6    -5    -4    -4                                                                                                                                                                                                                                                                                                                                                                                                                                                                                                                                                                                                                                                                                                                                                                     1    15    24     1  773182.057648432790000  592031.095153864470000       0.000000000000000      -6.525497436523438       1.147815704345703     1     0    -1    -2    -3    -3    -4    -5    -5    -6    -6    -6    -6    -6    -6    -6    -7    -6    -6    -6    -5    -5    -5    -5                                                                                                                                                                                                                                                                                                                                                                                                                                                                                                                                                                                                                                                                                                                                                                     1    16    25     1  773187.057648432790000  592031.095153864470000       0.000000000000000      -6.326686859130859       1.147815704345703     1     0    -1    -2    -3    -3    -4    -5    -5    -6    -6    -6    -6    -6    -6    -6    -6    -6    -6    -5    -5    -5    -5    -5    -5                                                                                                                                                                                                                                                                                                                                                                                                                                                                                                                                                                                                                                                                                                                                                               1    17    26     1  773192.057648432790000  592031.095153864470000       0.000000000000000      -6.616645812988281       1.147815704345703     1     0    -1    -2    -2    -3    -4    -5    -5    -6    -6    -6    -6    -6    -6    -7    -6    -6    -6    -5    -5    -5    -6    -6    -6    -7                                                                                                                                                                                                                                                                                                                                                                                                                                                                                                                                                                                                                                                                                                                                                         1    18    89     1  773197.057648432790000  591716.095153864470000       0.000000000000000      -7.525497436523438       1.238964080810547    -5    -5    -5-32767-32767-32767-32767-32767-32767-32767-32767-32767-32767-32767-32767-32767-32767-32767-32767-32767-32767-32767-32767-32767-32767-32767-32767-32767-32767-32767-32767-32767-32767-32767-32767-32767-32767-32767-32767-32767-32767-32767-32767-32767-32767-32767-32767-32767-32767-32767-32767-32767-32767-32767-32767-32767-32767-32767-32767-32767-32767-32767-32767     1     0    -1    -1    -2    -3    -4    -5    -5    -6    -6    -6    -6    -6    -7    -7    -7    -6    -6    -5    -5    -6    -6    -6    -7    -8                                                                                                                                                                                                                                                                                                                                                               1    19    91     1  773202.057648432790000  591711.095153864470000       0.000000000000000      -8.617992401123047       1.821128845214844    -5    -5    -5    -6    -6    -6-32767-32767-32767-32767-32767-32767-32767-32767-32767-32767-32767-32767-32767-32767-32767-32767-32767-32767-32767-32767-32767-32767-32767-32767-32767-32767-32767-32767-32767-32767-32767-32767-32767-32767-32767-32767-32767-32767-32767-32767-32767-32767-32767-32767-32767-32767-32767-32767-32767-32767-32767-32767-32767-32767-32767-32767-32767-32767     2     1     0    -1    -2    -3    -4    -4    -5    -6    -6    -6    -6    -7    -7    -7    -7    -6    -6    -5    -5    -5    -6    -7    -7    -8    -9                                                                                                                                                                                                                                                                                                                                                   1    20    94     1  773207.057648432790000  591701.095153864470000       0.000000000000000      -9.000000000000000       2.147815704345703    -4    -4    -4    -4    -5    -5    -5    -5    -6    -6-32767-32767-32767-32767-32767-32767-32767-32767-32767-32767-32767-32767-32767-32767-32767-32767-32767-32767-32767-32767-32767-32767-32767-32767-32767-32767-32767-32767-32767-32767-32767-32767-32767-32767-32767-32767-32767-32767-32767-32767-32767-32767-32767-32767-32767-32767-32767-32767-32767-32767-32767-32767-32767-32767-32767-32767     2     1     0    -1    -2    -3    -3    -4    -5    -6    -6    -6    -6    -7    -7    -7    -7    -7    -6    -6    -6    -6    -6    -7    -8    -8    -9    -9                                                                                                                                                                                                                                                                                                                                 1    21    95     1  773212.057648432790000  591696.095153864470000       0.000000000000000      -8.693359375000000       1.238964080810547    -4    -4    -4    -4    -4    -5    -5    -5    -6    -6    -6    -6    -6    -6-32767-32767-32767-32767-32767-32767-32767-32767-32767-32767-32767-32767-32767-32767-32767-32767-32767-32767-32767-32767-32767    -3-32767-32767-32767-32767-32767-32767-32767-32767-32767-32767-32767-32767-32767-32767-32767-32767-32767-32767-32767-32767-32767-32767-32767-32767-32767-32767-32767-32767-32767-32767-32767-32767     1     0    -1    -2    -2    -3    -4    -5    -5    -6    -6    -6    -7    -7    -7    -7    -7    -6    -6    -6    -6    -7    -7    -7    -8    -8    -9                                                                                                                                                                                                                                                                                                                           1    22    97     1  773217.057648432790000  591691.095153864470000       0.000000000000000      -9.000000000000000       1.821128845214844    -3    -4    -4    -4    -4    -4    -5    -5    -6    -6    -6    -6    -6    -6    -6    -7    -7-32767-32767-32767-32767-32767-32767-32767-32767-32767-32767-32767-32767-32767-32767-32767-32767-32767-32767-32767    -3    -4    -4    -5    -6-32767-32767-32767-32767-32767-32767-32767-32767-32767-32767-32767-32767-32767-32767-32767-32767-32767-32767-32767-32767-32767-32767-32767-32767-32767-32767-32767-32767     2     1     0    -1    -2    -3    -4    -5    -5    -6    -6    -6    -7    -7    -7    -7    -7    -7    -6    -6    -6    -6    -7    -7    -8    -8    -9    -9                                                                                                                                                                                                                                                                                                               1    23    98     1  773222.057648432790000  591691.095153864470000       0.000000000000000      -9.617992401123047       1.764461517333984    -4    -4    -4    -4    -3    -4    -4    -5    -5    -5    -6    -6    -6    -6    -6    -7    -7    -8-32767-32767-32767-32767-32767-32767-32767-32767-32767-32767-32767-32767-32767-32767-32767-32767-32767-32767    -3    -4    -4    -6    -7    -8-32767-32767-32767-32767-32767-32767-32767-32767-32767-32767-32767-32767-32767-32767-32767-32767-32767-32767-32767-32767-32767-32767-32767-32767-32767-32767-32767-32767     2     1     0    -1    -2    -3    -4    -5    -6    -6    -6    -6    -7    -7    -7    -7    -7    -7    -6    -6    -6    -6    -7    -7    -7    -8    -9   -10                                                                                                                                                                                                                                                                                                         1    24    98     1  773227.057648432790000  591691.095153864470000       0.000000000000000      -8.815280914306641       2.764461517333984    -3    -3    -3    -3    -3    -4    -4    -5    -5    -5    -5    -5    -5    -6    -6    -6    -7    -7    -8-32767-32767-32767-32767-32767-32767-32767-32767-32767-32767-32767-32767-32767-32767-32767-32767-32767    -3    -4    -5    -7    -8    -8-32767-32767-32767-32767-32767-32767-32767-32767-32767-32767-32767-32767-32767-32767-32767-32767-32767-32767-32767-32767-32767-32767-32767-32767-32767-32767-32767-32767     3     2     1     0    -1    -2    -3    -5    -5    -5    -6    -6    -6    -7    -7    -7    -7    -7    -7    -6    -6    -6    -7    -7    -7    -8    -8    -9                                                                                                                                                                                                                                                                                                         1    25    99     1  773232.057648432790000  591691.095153864470000       0.000000000000000      -9.617992401123047       2.147815704345703    -3    -3    -3    -3    -4    -4    -4    -5    -5    -5    -5    -5    -5    -5    -6    -6    -7    -7    -8-32767-32767-32767-32767-32767-32767-32767-32767-32767-32767-32767-32767-32767-32767-32767-32767-32767    -3    -4    -5    -6    -7    -8    -8-32767-32767-32767-32767-32767-32767-32767-32767-32767-32767-32767-32767-32767-32767-32767-32767-32767-32767-32767-32767-32767-32767-32767-32767-32767-32767-32767-32767     2     1     0    -1    -2    -3    -4    -5    -5    -5    -6    -6    -6    -7    -7    -7    -7    -7    -7    -7    -7    -7    -7    -7    -8    -8    -9   -10                                                                                                                                                                                                                                                                                                   1    26    99     1  773237.057648432790000  591691.095153864470000       0.000000000000000     -10.114059448242187       1.147815704345703    -3    -3    -3    -3    -4    -4    -5    -5    -5    -5    -5    -5    -5    -5    -5    -6    -6    -7    -8    -9-32767-32767-32767-32767-32767-32767-32767-32767-32767-32767-32767-32767-32767-32767-32767-32767-32767    -4    -5    -6    -7    -8    -8-32767-32767-32767-32767-32767-32767-32767-32767-32767-32767-32767-32767-32767-32767-32767-32767-32767-32767-32767-32767-32767-32767-32767-32767-32767-32767-32767-32767-32767     1     1     0    -1    -2    -3    -4    -5    -5    -5    -5    -6    -6    -7    -7    -7    -7    -7    -7    -7    -7    -7    -7    -8    -8    -9   -10                                                                                                                                                                                                                                                                                                   1    27   100     1  773242.057648432790000  591691.095153864470000       0.000000000000000     -11.000000000000000       1.147815704345703    -3    -3    -2    -2    -3    -3    -4    -4    -4    -4    -4    -4    -5    -5    -5    -5    -6    -7    -8    -9-32767-32767-32767-32767-32767-32767-32767-32767-32767-32767-32767-32767-32767-32767-32767-32767-32767    -4    -5    -6    -7    -7    -8-32767-32767-32767-32767-32767-32767-32767-32767-32767-32767-32767-32767-32767-32767-32767-32767-32767-32767-32767-32767-32767-32767-32767-32767-32767-32767-32767-32767-32767     1     1     0    -1    -2    -3    -4    -4    -4    -5    -5    -5    -6    -7    -7    -7    -7    -7    -7    -7    -7    -7    -7    -7    -8    -9   -10   -11                                                                                                                                                                                                                                                                                             1    28   101     1  773247.057648432790000  591686.095153864470000       0.000000000000000     -10.693359375000000       1.000000000000000    -3    -2    -2    -2    -2    -3    -3    -4    -4    -4    -4    -4    -4    -4    -4    -4    -5    -6    -7    -7    -8    -9   -10-32767-32767-32767-32767-32767-32767-32767-32767-32767-32767-32767-32767-32767-32767-32767    -4    -5    -5    -6    -7    -7    -8-32767-32767-32767-32767-32767-32767-32767-32767-32767-32767-32767-32767-32767-32767-32767-32767-32767-32767-32767-32767-32767-32767-32767-32767-32767-32767-32767-32767-32767     1     0    -1    -2    -3    -4    -4    -4    -4    -5    -5    -6    -6    -7    -7    -7    -8    -7    -7    -7    -7    -7    -7    -8   -10   -10   -11                                                                                                                                                                                                                                                                                       1    29   101     1  773252.057648432790000  591686.095153864470000       0.000000000000000     -10.617992401123047       1.091148376464844    -2    -2    -2    -2    -3    -3    -4    -4    -4    -4    -4    -4    -4    -4    -4    -4    -4    -5    -6    -7    -8    -9   -10    -9    -9    -9-32767-32767-32767-32767-32767-32767-32767-32767-32767-32767-32767-32767    -3    -4    -5    -5    -6    -6    -7    -8-32767-32767-32767-32767-32767-32767-32767-32767-32767-32767-32767-32767-32767-32767-32767-32767-32767-32767-32767-32767-32767-32767-32767-32767-32767-32767-32767-32767     1     0    -1    -2    -3    -3    -3    -4    -4    -4    -4    -5    -6    -6    -7    -7    -7    -7    -7    -7    -7    -7    -7    -8    -9   -10   -11                                                                                                                                                                                                                                                                                       1    30   102     1  773257.057648432790000  591686.095153864470000       0.000000000000000     -10.617992401123047       0.147815704345703    -2    -2    -2    -3    -3    -3    -4    -4    -4    -4    -4    -4    -4    -4    -4    -4    -4    -5    -6    -7    -8   -10   -10    -9    -9    -9    -9-32767-32767-32767-32767-32767-32767-32767-32767-32767-32767-32767-32767    -3    -4    -5    -5    -5    -6    -8-32767-32767-32767-32767-32767-32767-32767-32767-32767-32767-32767-32767-32767-32767-32767-32767-32767-32767-32767-32767-32767-32767-32767-32767-32767-32767-32767-32767-32767     0    -1    -2    -2    -2    -3    -3    -4    -4    -4    -5    -6    -6    -7    -7    -7    -7    -7    -7    -7    -8    -7    -8    -9    -9   -11   -10                                                                                                                                                                                                                                                                                 1    31   195     1  773262.057648432790000  591686.095153864470000       0.000000000000000      -9.841175079345703      -0.326686859130859    -2    -2    -2    -3    -3    -3    -4    -4    -4    -4    -4    -4    -4    -4    -4    -4    -4    -5    -6    -7    -8    -9   -10   -10    -9    -9    -9    -8-32767-32767-32767-32767-32767-32767-32767-32767-32767-32767-32767    -3    -4    -4    -5    -4    -6    -7    -7-32767-32767-32767-32767-32767-32767-32767-32767-32767-32767-32767-32767-32767-32767-32767-32767-32767-32767-32767-32767-32767-32767-32767-32767-32767-32767-32767-32767-32767     0    -1    -2    -2    -2    -3    -3    -4    -4    -5    -5    -6    -6    -7    -7    -7    -7    -7    -7    -8    -7    -8    -9    -9   -10   -10-32767-32767-32767-32767-32767-32767-32767-32767-32767-32767-32767-32767-32767-32767-32767-32767-32767-32767-32767-32767-32767-32767-32767-32767-32767-32767-32767-32767-32767-32767-32767-32767-32767-32767-32767-32767-32767-32767-32767-32767-32767-32767-32767-32767    -32767-32767-32767-32767-32767-32767-32767-32767-32767-32767-32767-32767-32767-32767-32767-32767-32767-32767-32767-32767-32767-32767-32767-32767-32767-32767-32767-32767-32767-32767-32767-32767-32767-32767-32767-32767-32767-32767-32767-32767-32767-32767-32767-32767-32767-32767-32767    -5    -5                                                                                                                                                                                                                                                                                                                                                                                                                                                                                                                                                                                                                                                                                                                                                               1    32   225     1  773267.057648432790000  591686.095153864470000       0.000000000000000     -10.000000000000000       0.000000000000000    -2    -2    -3    -3    -3    -3    -4    -4    -4    -4    -4    -4    -4    -4    -4    -4    -4    -4    -5    -7    -8    -8    -9    -9    -8    -9    -9    -8    -7-32767-32767-32767-32767-32767-32767-32767-32767-32767-32767    -3    -3    -4    -4    -4    -5    -6    -6    -7-32767-32767-32767-32767-32767-32767-32767-32767-32767-32767-32767-32767-32767-32767-32767-32767-32767-32767-32767-32767-32767-32767-32767-32767-32767-32767-32767-32767     0    -1    -1    -2    -2    -3    -3    -4    -4    -5    -5    -6    -7    -7    -7    -7    -7    -7    -7    -8    -7    -7    -8    -8    -9    -9   -10-32767-32767-32767-32767-32767-32767-32767-32767-32767-32767-32767-32767-32767-32767-32767-32767-32767-32767-32767-32767-32767-32767-32767-32767-32767-32767-32767-32767-32767-32767-32767-32767-32767-32767-32767-32767-32767-32767-32767-32767-32767-32767-32767    -32767-32767-32767-32767-32767-32767-32767-32767-32767-32767-32767-32767-32767-32767-32767-32767-32767-32767-32767-32767-32767-32767-32767-32767-32767-32767-32767-32767-32767-32767-32767-32767-32767-32767-32767-32767-32767-32767-32767-32767-32767-32767-32767-32767-32767-32767    -7    -6    -6    -6-32767-32767-32767-32767-32767-32767-32767-32767-32767-32767-32767-32767-32767-32767-32767-32767-32767-32767-32767-32767-32767-32767-32767-32767-32767-32767-32767-32767    -2                                                                                                                                                                                                                                                                                                                                                                                                                                                                                                                                                                           1    33   226     1  773272.057648432790000  591686.095153864470000       0.000000000000000      -9.784507751464844      -0.852184295654297    -2    -3    -3    -3    -3    -3    -4    -4    -4    -4    -4    -4    -4    -4    -4    -4    -4    -4    -5    -6    -7    -8    -8    -9    -8    -8    -8    -8    -7    -6-32767-32767-32767-32767-32767-32767-32767-32767-32767-32767    -3    -3    -3    -3    -4    -5    -6    -7-32767-32767-32767-32767-32767-32767-32767-32767-32767-32767-32767-32767-32767-32767-32767-32767-32767-32767-32767-32767-32767-32767-32767-32767-32767-32767-32767-32767-32767    -1    -1    -2    -2    -3    -3    -4    -4    -5    -5    -6    -7    -7    -7    -7    -7    -7    -7    -7    -7    -7    -7    -7    -8    -9   -10-32767-32767-32767-32767-32767-32767-32767-32767-32767-32767-32767-32767-32767-32767-32767-32767-32767-32767-32767-32767-32767-32767-32767-32767-32767-32767-32767-32767-32767-32767-32767-32767-32767-32767-32767-32767-32767-32767-32767-32767-32767-32767-32767    -32767-32767-32767-32767-32767-32767-32767-32767-32767-32767-32767-32767-32767-32767-32767-32767-32767-32767-32767-32767-32767-32767-32767-32767-32767-32767-32767-32767-32767-32767-32767-32767-32767-32767-32767-32767-32767-32767-32767-32767-32767-32767-32767-32767-32767    -8    -7    -6    -6    -6    -7-32767-32767-32767-32767-32767-32767-32767-32767-32767-32767-32767-32767-32767-32767-32767-32767-32767-32767-32767-32767-32767-32767-32767-32767-32767-32767    -2    -3    -4                                                                                                                                                                                                                                                                                                                                                                                                                                                                                                                                                                     1    34   227     1  773277.057648432790000  591686.095153864470000       0.000000000000000      -9.765808105468750      -0.852184295654297    -3    -3    -3    -3    -3    -4    -4    -4    -4    -4    -4    -4    -4    -4    -4    -4    -4    -4    -5    -6    -6    -7    -8    -8    -7    -8    -8    -7    -7    -6    -6-32767-32767-32767-32767-32767-32767-32767-32767-32767    -3    -3    -3    -3    -4    -4    -5    -6    -7-32767-32767-32767-32767-32767-32767-32767-32767-32767-32767-32767-32767-32767-32767-32767-32767-32767-32767-32767-32767-32767-32767-32767-32767-32767-32767-32767-32767    -1    -1    -2    -2    -3    -3    -4    -4    -5    -5    -6    -7    -7    -7    -7    -7    -7    -7    -7    -7    -7    -7    -8    -8    -9   -10    -9-32767-32767-32767-32767-32767-32767-32767-32767-32767-32767-32767-32767-32767-32767-32767-32767-32767-32767-32767-32767-32767-32767-32767-32767-32767-32767-32767-32767-32767-32767-32767-32767-32767-32767-32767-32767-32767-32767-32767-32767-32767-32767    -32767-32767-32767-32767-32767-32767-32767-32767-32767-32767-32767-32767-32767-32767-32767-32767-32767-32767-32767-32767-32767-32767-32767-32767-32767-32767-32767-32767-32767-32767-32767-32767-32767-32767-32767-32767-32767-32767-32767-32767-32767-32767-32767-32767    -7    -7    -7    -7    -6    -6    -7    -8-32767-32767-32767-32767-32767-32767-32767-32767-32767-32767-32767-32767-32767-32767-32767-32767-32767-32767-32767-32767-32767-32767-32767    -1    -1    -2    -3    -4    -6                                                                                                                                                                                                                                                                                                                                                                                                                                                                                                                                                               1    35   228     1  773282.057648432790000  591686.095153864470000       0.000000000000000      -9.366672515869141      -0.943336486816406    -3    -3    -3    -3    -3    -4    -4    -4    -4    -4    -4    -4    -4    -4    -4    -4    -4    -4    -5    -5    -6    -6    -7    -7    -7    -7    -7    -7    -6    -6    -5    -5-32767-32767-32767-32767-32767-32767-32767-32767    -2    -2    -2    -3    -3    -4    -5    -6    -7    -7-32767-32767-32767-32767-32767-32767-32767-32767-32767-32767-32767-32767-32767-32767-32767-32767-32767-32767-32767-32767-32767-32767-32767-32767-32767-32767-32767    -1    -1    -2    -2    -3    -3    -4    -4    -5    -5    -6    -6    -7    -7    -7    -7    -7    -7    -7    -7    -7    -7    -8    -8    -9    -9    -9-32767-32767-32767-32767-32767-32767-32767-32767-32767-32767-32767-32767-32767-32767-32767-32767-32767-32767-32767-32767-32767-32767-32767-32767-32767-32767-32767-32767-32767-32767-32767-32767-32767-32767-32767-32767-32767-32767-32767-32767-32767-32767    -32767-32767-32767-32767-32767-32767-32767-32767-32767-32767-32767-32767-32767-32767-32767-32767-32767-32767-32767-32767-32767-32767-32767-32767-32767-32767-32767-32767-32767-32767-32767-32767-32767-32767-32767-32767-32767-32767-32767-32767-32767-32767-32767    -7    -7    -7    -7    -7    -7    -7    -7    -7    -8-32767-32767-32767-32767-32767-32767-32767-32767-32767-32767-32767-32767-32767-32767-32767-32767-32767-32767-32767-32767-32767    -1    -1    -2    -3    -4    -5    -6    -7                                                                                                                                                                                                                                                                                                                                                                                                                                                                                                                                                         1    36   229     1  773287.057648432790000  591686.095153864470000       0.000000000000000      -9.709140777587891      -1.000000000000000    -3    -3    -3    -3    -3    -4    -4    -4    -4    -4    -4    -4    -4    -4    -4    -4    -4    -4    -4    -5    -5    -6    -6    -7    -7    -7    -6    -6    -5    -5    -5    -5    -4-32767-32767-32767-32767-32767-32767-32767    -2    -2    -2    -3    -3    -3    -4    -5    -6    -7-32767-32767-32767-32767-32767-32767-32767-32767-32767-32767-32767-32767-32767-32767-32767-32767-32767-32767-32767-32767-32767-32767-32767-32767-32767-32767-32767    -1    -1    -2    -2    -3    -3    -4    -4    -5    -5    -6    -6    -7    -7    -7    -7    -7    -7    -7    -7    -7    -7    -8    -8    -9    -9   -10    -9-32767-32767-32767-32767-32767-32767-32767-32767-32767-32767-32767-32767-32767-32767-32767-32767-32767-32767-32767-32767-32767-32767-32767-32767-32767-32767-32767-32767-32767-32767-32767-32767-32767-32767-32767-32767-32767-32767-32767-32767-32767    -32767-32767-32767-32767-32767-32767-32767-32767-32767-32767-32767-32767-32767-32767-32767-32767-32767-32767-32767-32767-32767-32767-32767-32767-32767-32767-32767-32767-32767-32767-32767-32767-32767-32767-32767-32767-32767-32767-32767-32767-32767-32767-32767    -7    -7    -6    -6    -6    -6    -7    -8    -8    -8    -8-32767-32767-32767-32767-32767-32767-32767-32767-32767-32767-32767-32767-32767-32767-32767-32767-32767-32767-32767    -1    -1    -2    -2    -3    -4    -5    -5    -6    -7                                                                                                                                                                                                                                                                                                                                                                                                                                                                                                                                                   1    37   230     1  773292.057648432790000  591686.095153864470000       0.000000000000000      -9.765808105468750      -1.000000000000000    -3    -3    -3    -3    -4    -4    -4    -4    -4    -4    -4    -4    -4    -4    -4    -4    -4    -4    -4    -4    -4    -5    -6    -6    -6    -7    -6    -5    -5    -5    -5    -4    -4    -4    -3-32767-32767-32767    -2    -2    -2    -3    -3    -3    -3    -3    -4    -5    -7    -8    -8-32767-32767-32767-32767-32767-32767-32767-32767-32767-32767-32767-32767-32767-32767-32767-32767-32767-32767-32767-32767-32767-32767-32767-32767-32767-32767    -2    -2    -2    -2    -3    -3    -4    -4    -5    -5    -6    -6    -7    -7    -7    -7    -7    -7    -7    -7    -7    -7    -8    -9    -9   -10   -10   -10    -9-32767-32767-32767-32767-32767-32767-32767-32767-32767-32767-32767-32767-32767-32767-32767-32767-32767-32767-32767-32767-32767-32767-32767-32767-32767-32767-32767-32767-32767-32767-32767-32767-32767-32767-32767-32767-32767-32767-32767-32767    -32767-32767-32767-32767-32767-32767-32767-32767-32767-32767-32767-32767-32767-32767-32767-32767-32767-32767-32767-32767-32767-32767-32767-32767-32767-32767-32767-32767-32767-32767-32767-32767-32767-32767-32767-32767-32767-32767-32767-32767-32767-32767-32767    -7    -7    -7    -6    -6    -6    -7    -8    -8    -8    -8    -8    -7-32767-32767-32767-32767-32767-32767-32767-32767-32767-32767-32767-32767-32767-32767-32767-32767    -1    -1    -1    -2    -3    -4    -4    -5    -5    -6    -6    -7                                                                                                                                                                                                                                                                                                                                                                                                                                                                                                                                             1    38   231     1  773297.057648432790000  591686.095153864470000       0.000000000000000     -10.291305541992187      -1.474502563476563    -3    -3    -3    -4    -4    -4    -4    -4    -4    -4    -4    -4    -4    -4    -4    -4    -4    -4    -4    -4    -4    -4    -5    -5    -6    -6    -6    -6    -5    -5    -4    -4    -4    -4    -3    -3-32767    -2    -2    -1    -2    -3    -3    -3    -3    -3    -4    -6    -6    -7    -8    -9    -9-32767-32767-32767-32767-32767-32767-32767-32767-32767-32767-32767-32767-32767-32767-32767-32767-32767-32767-32767-32767-32767-32767-32767-32767    -2    -2    -3    -3    -3    -3    -4    -4    -5    -5    -6    -6    -7    -7    -7    -7    -7    -7    -7    -7    -7    -7    -8    -9    -9   -10   -10   -10   -10-32767-32767-32767-32767-32767-32767-32767-32767-32767-32767-32767-32767-32767-32767-32767-32767-32767-32767-32767-32767-32767-32767-32767-32767-32767-32767-32767-32767-32767-32767-32767-32767-32767-32767-32767-32767-32767-32767-32767-32767    -32767-32767-32767-32767-32767-32767-32767-32767-32767-32767-32767-32767-32767-32767-32767-32767-32767-32767-32767-32767-32767-32767-32767-32767-32767-32767-32767-32767-32767-32767-32767-32767-32767-32767-32767-32767-32767-32767-32767-32767-32767-32767-32767    -6    -7    -8    -6    -6    -6    -7    -8    -8    -7    -7    -8    -8    -8    -9   -10-32767-32767-32767-32767-32767-32767-32767-32767-32767-32767-32767-32767-32767    -2    -2    -2    -2    -3    -3    -4    -5    -5    -5    -6    -8    -9                                                                                                                                                                                                                                                                                                                                                                                                                                                                                                                                       1    39   231     1  773302.057648432790000  591686.095153864470000       0.000000000000000     -10.411884307861328      -1.147815704345703    -3    -3    -3    -4    -4    -4    -4    -4    -4    -4    -4    -4    -4    -4    -4    -4    -4    -4    -4    -5    -5    -5    -5    -5    -5    -6    -6    -6    -5    -4    -4    -4    -4    -4    -3    -3    -3    -2    -2    -1    -3    -3    -3    -3    -3    -3    -4    -5    -6    -6    -8    -8    -7    -7-32767-32767-32767-32767-32767-32767-32767-32767-32767-32767-32767-32767-32767-32767-32767-32767-32767-32767-32767-32767-32767-32767-32767    -2    -3    -3    -3    -3    -4    -4    -4    -4    -4    -5    -5    -6    -6    -6    -6    -7    -7    -7    -7    -7    -7    -8    -9    -9    -9   -10   -10   -10   -10-32767-32767-32767-32767-32767-32767-32767-32767-32767-32767-32767-32767-32767-32767-32767-32767-32767-32767-32767-32767-32767-32767-32767-32767-32767-32767-32767-32767-32767-32767-32767-32767-32767-32767-32767-32767-32767-32767-32767    -32767-32767-32767-32767-32767-32767-32767-32767-32767-32767-32767-32767-32767-32767-32767-32767-32767-32767-32767-32767-32767-32767-32767-32767-32767-32767-32767-32767-32767-32767-32767-32767-32767-32767-32767-32767-32767-32767-32767-32767-32767-32767-32767    -4    -5    -6    -7    -6    -7    -7    -7    -7    -7    -7    -7    -8    -9    -9   -10   -10   -10   -10-32767-32767-32767-32767-32767-32767-32767-32767-32767    -2    -2    -2    -2    -3    -3    -4    -4    -5    -5    -5    -6    -8    -9                                                                                                                                                                                                                                                                                                                                                                                                                                                                                                                                       1    40   232     1  773307.057648432790000  591686.095153864470000       0.000000000000000     -11.616645812988281      -1.673313140869141    -3    -3    -4    -4    -4    -4    -4    -4    -4    -4    -4    -4    -4    -4    -4    -4    -4    -5    -5    -5    -5    -5    -5    -5    -5    -5    -5    -5    -5    -5    -4    -4    -4    -4    -3    -3    -3    -2    -2    -2    -3    -3    -3    -3    -3    -3    -4    -5    -5    -6    -7    -7    -6    -5    -5-32767-32767-32767-32767-32767-32767-32767-32767-32767-32767-32767-32767-32767-32767-32767-32767-32767-32767-32767-32767-32767-32767    -3    -3    -3    -4    -4    -4    -4    -4    -4    -4    -5    -5    -6    -6    -6    -6    -7    -7    -7    -7    -7    -7    -8    -8    -9    -9   -10   -10   -10   -11   -10-32767-32767-32767-32767-32767-32767-32767-32767-32767-32767-32767-32767-32767-32767-32767-32767-32767-32767-32767-32767-32767-32767-32767-32767-32767-32767-32767-32767-32767-32767-32767-32767-32767-32767-32767-32767-32767-32767    -32767-32767-32767-32767-32767-32767-32767-32767-32767-32767-32767-32767-32767-32767-32767-32767-32767-32767-32767-32767-32767-32767-32767-32767-32767-32767-32767-32767-32767-32767-32767-32767-32767-32767-32767-32767-32767-32767-32767-32767-32767-32767-32767    -3    -4    -5    -6    -6    -6    -6    -6    -6    -7    -7    -7    -7    -9    -9   -10   -11   -11   -12   -11-32767-32767-32767-32767-32767-32767-32767-32767    -3    -3    -3    -3    -3    -4    -4    -5    -5    -5    -5    -6    -7    -9    -9                                                                                                                                                                                                                                                                                                                                                                                                                                                                                                                                 1    41   233     1  773312.057648432790000  591686.095153864470000       0.000000000000000     -11.693359375000000      -1.928897857666016    -3    -3    -4    -4    -4    -4    -4    -4    -4    -4    -4    -4    -4    -4    -4    -4    -4    -5    -5    -5    -5    -5    -5    -5    -5    -5    -5    -5    -5    -5    -4    -4    -4    -4    -4    -3    -3    -3    -3    -3    -3    -3    -3    -3    -3    -4    -4    -4    -5    -5    -6    -6    -5    -4    -4    -4    -5-32767-32767-32767-32767-32767-32767-32767-32767-32767-32767-32767-32767-32767-32767-32767-32767-32767-32767-32767-32767    -3    -4    -4    -4    -4    -3    -4    -4    -4    -5    -5    -5    -6    -6    -6    -6    -7    -7    -7    -7    -7    -7    -7    -8    -9    -9    -9   -10   -10   -10   -10   -11-32767-32767-32767-32767-32767-32767-32767-32767-32767-32767-32767-32767-32767-32767-32767-32767-32767-32767-32767    -7    -8    -9    -9   -10   -10-32767-32767-32767-32767-32767-32767-32767-32767-32767-32767-32767-32767    -32767-32767-32767-32767-32767-32767-32767-32767-32767-32767-32767-32767-32767-32767-32767-32767-32767-32767-32767-32767-32767-32767-32767-32767-32767-32767-32767-32767-32767-32767-32767-32767-32767-32767-32767-32767-32767-32767-32767-32767-32767-32767-32767    -2    -3    -4    -5    -5    -5    -5    -6    -6    -6    -7    -7    -8    -9    -9    -9   -10   -11   -12   -11   -10   -10-32767-32767-32767-32767-32767    -3    -2    -3    -3    -4    -4    -4    -5    -5    -6    -5    -5    -6    -8    -9   -10   -10                                                                                                                                                                                                                                                                                                                                                                                                                                                                                                                           1    42   234     1  773317.057648432790000  591686.095153864470000       0.000000000000000     -11.617992401123047      -0.448612213134766    -3    -3    -3    -4    -4    -4    -4    -4    -4    -4    -4    -4    -5    -5    -5    -5    -5    -5    -5    -5    -5    -5    -5    -5    -5    -5    -5    -5    -5    -5    -4    -4    -4    -4    -4    -3    -3    -3    -3    -3    -3    -3    -3    -3    -3    -4    -4    -4    -5    -5    -5    -4    -4    -4    -4    -4    -4    -5-32767-32767-32767-32767-32767-32767-32767-32767-32767-32767-32767-32767-32767-32767-32767-32767-32767-32767-32767    -4    -4    -4    -4    -4    -4    -4    -4    -4    -5    -5    -5    -6    -6    -6    -6    -7    -7    -7    -6    -6    -7    -7    -7    -8    -8    -9   -10   -10   -10   -10   -10   -10-32767-32767-32767-32767-32767-32767-32767-32767-32767-32767-32767-32767-32767-32767-32767-32767    -8    -8    -8    -8    -9    -9    -9   -10   -10-32767-32767-32767-32767-32767-32767-32767-32767-32767-32767-32767    -32767-32767-32767-32767-32767-32767-32767-32767-32767-32767-32767-32767-32767-32767-32767-32767-32767-32767-32767-32767-32767-32767-32767-32767-32767-32767-32767-32767-32767-32767-32767-32767-32767-32767-32767-32767-32767-32767-32767-32767-32767-32767-32767     0    -1    -2    -3    -5    -5    -5    -5    -6    -6    -6    -6    -8    -8    -9    -9   -10   -11   -12   -11   -10    -9    -9    -8    -8    -7    -5    -4    -3    -4    -4    -4    -4    -5    -5    -5    -6    -6    -5    -6    -8    -9   -10   -10   -10                                                                                                                                                                                                                                                                                                                                                                                                                                                                                                                     1    43   236     1  773322.057648432790000  591686.095153864470000       0.000000000000000     -11.056663513183594       0.000000000000000    -3    -3    -3    -4    -4    -4    -4    -4    -4    -4    -4    -5    -5    -5    -5    -5    -5    -5    -5    -5    -5    -5    -5    -5    -5    -5    -5    -5    -5    -5    -5    -4    -4    -4    -4    -4    -4    -3    -3    -3    -3    -3    -3    -3    -3    -3    -4    -4    -5    -5    -5    -4    -4    -4    -4    -4    -4    -5    -7    -9   -10   -10   -10-32767-32767-32767-32767-32767-32767-32767-32767-32767-32767-32767-32767-32767    -5    -5    -5    -5    -5    -4    -4    -4    -4    -4    -5    -5    -5    -6    -6    -6    -6    -6    -6    -6    -6    -6    -6    -7    -7    -7    -7    -8    -9    -9    -9   -10   -10   -10   -11-32767-32767-32767-32767-32767-32767-32767-32767-32767-32767-32767-32767-32767    -8    -9    -9    -9    -9    -9   -10   -10   -10   -10   -11-32767-32767-32767-32767-32767-32767-32767-32767-32767-32767-32767    -32767-32767-32767-32767-32767-32767-32767-32767-32767-32767-32767-32767-32767-32767-32767-32767-32767-32767-32767-32767-32767-32767-32767-32767-32767-32767-32767-32767-32767-32767-32767-32767-32767-32767-32767-32767-32767-32767-32767-32767-32767-32767-32767-32767     0    -1    -2    -3    -5    -5    -5    -5    -6    -6    -6    -7    -8    -8    -9   -10   -10   -11   -11   -10    -9    -8    -8    -7    -7    -6    -5    -5    -4    -5    -5    -5    -5    -5    -6    -6    -6    -5    -6    -8   -10   -11   -11   -10   -10   -10                                                                                                                                                                                                                                                                                                                                                                                                                                                                                                         1    44   237     1  773327.057648432790000  591686.095153864470000       0.000000000000000     -11.000000000000000       0.000000000000000    -3    -3    -3    -4    -4    -4    -4    -4    -4    -4    -4    -5    -5    -5    -5    -5    -5    -5    -5    -5    -5    -5    -5    -5    -5    -5    -5    -5    -5    -5    -5    -5    -4    -4    -4    -4    -4    -4    -3    -3    -3    -3    -3    -3    -3    -3    -4    -4    -4    -4    -4    -4    -4    -4    -4    -4    -4    -5    -7    -8   -10   -10   -10    -8    -8    -8    -8    -8    -8    -8    -8-32767-32767-32767-32767-32767    -5    -5    -5    -5    -5    -4    -4    -4    -4    -4    -5    -5    -6    -6    -6    -6    -6    -6    -6    -6    -6    -6    -6    -6    -6    -7    -7    -7    -8    -8    -9    -9   -10   -11   -11   -10   -10-32767-32767-32767-32767-32767-32767-32767-32767    -9    -9    -9    -9    -9   -10   -10   -10   -10   -10   -11   -11   -11   -11   -11-32767-32767-32767-32767-32767-32767-32767-32767-32767-32767    -32767-32767-32767-32767-32767-32767-32767-32767-32767-32767-32767-32767-32767-32767-32767-32767-32767-32767-32767-32767-32767-32767-32767-32767-32767-32767-32767-32767-32767-32767-32767-32767-32767-32767-32767-32767-32767-32767-32767-32767-32767-32767-32767-32767-32767     0    -1    -2    -3    -4    -5    -5    -5    -5    -6    -7    -8    -8    -9    -9   -10   -10   -11   -10    -9    -9    -9    -9    -7    -6    -5    -5    -5    -5    -6    -6    -6    -6    -6    -7    -7    -6    -7    -9    -9   -10   -10   -10   -10   -10    -9                                                                                                                                                                                                                                                                                                                                                                                                                                                                                                   1    45   236     1  773332.057648432790000  591691.095153864470000       0.000000000000000     -11.525497436523438       0.476020812988281    -3    -3    -3    -4    -4    -4    -4    -4    -4    -5    -5    -5    -5    -5    -5    -5    -5    -5    -5    -5    -5    -5    -5    -5    -5    -5    -5    -5    -5    -5    -5    -5    -5    -4    -4    -4    -4    -4    -3    -2    -2    -2    -2    -2    -2    -3    -3    -4    -4    -4    -4    -4    -4    -4    -4    -4    -5    -7    -8    -9    -9    -9    -8    -7    -7    -7    -8    -8    -8    -8    -7    -7    -7    -6    -5    -5    -5    -5    -5    -5    -5    -4    -4    -4    -5    -5    -5    -6    -6    -6    -6    -6    -6    -6    -6    -5    -6    -6    -6    -6    -6    -7    -7    -7    -8    -8    -9   -10   -10   -10   -10   -10   -11-32767-32767-32767-32767    -9    -9   -10    -9   -10   -10   -10   -10   -10    -9    -9   -10   -10   -11   -11   -11   -12   -11-32767-32767-32767-32767-32767-32767-32767-32767-32767-32767-32767    -32767-32767-32767-32767-32767-32767-32767-32767-32767-32767-32767-32767-32767-32767-32767-32767-32767-32767-32767-32767-32767-32767-32767-32767-32767-32767-32767-32767-32767-32767-32767-32767-32767-32767-32767-32767-32767-32767-32767-32767-32767-32767-32767-32767-32767     0    -1    -2    -3    -4    -5    -5    -5    -6    -7    -7    -8    -8    -9   -10   -11   -11   -11   -10   -10   -10   -10    -8    -7    -6    -6    -6    -6    -6    -7    -7    -7    -6    -6    -6    -6    -7    -7    -8    -8    -9   -10    -9    -9    -9                                                                                                                                                                                                                                                                                                                                                                                                                                                                                                         1    46   235     1  773337.057648432790000  591691.095153864470000       0.000000000000000     -11.545543670654297       0.551387786865234    -3    -3    -3    -4    -4    -4    -4    -4    -4    -5    -5    -5    -5    -5    -5    -5    -5    -5    -5    -5    -5    -5    -5    -5    -5    -5    -5    -5    -5    -5    -5    -5    -5    -5    -5    -4    -4    -3    -3    -3    -2    -2    -2    -3    -3    -2    -3    -3    -3    -3    -4    -4    -4    -4    -4    -5    -5    -6    -7    -8    -8    -8    -7    -6    -6    -6    -6    -7    -7    -7    -7    -7    -7    -6    -6    -6    -6    -6    -6    -5    -5    -5    -5    -5    -5    -5    -5    -6    -6    -6    -6    -5    -5    -5    -5    -5    -5    -6    -6    -6    -6    -7    -7    -7    -7    -8    -9    -9    -9    -9   -10   -10   -10   -10   -11   -10    -9    -9   -10   -10   -10    -9    -9    -9   -10   -10   -10   -10   -10   -10   -10   -10   -10   -12   -11   -11-32767-32767-32767-32767-32767-32767-32767-32767-32767-32767    -32767-32767-32767-32767-32767-32767-32767-32767-32767-32767-32767-32767-32767-32767-32767-32767-32767-32767-32767-32767-32767-32767-32767-32767-32767-32767-32767-32767-32767-32767-32767-32767-32767-32767-32767-32767-32767-32767-32767-32767-32767-32767-32767-32767-32767-32767     1     0    -2    -3    -4    -5    -6    -6    -7    -7    -8    -8   -10   -10   -11   -11   -11   -11   -11   -11   -10    -8    -8    -6    -6    -6    -7    -7    -7    -7    -7    -6    -5    -5    -5    -5    -7    -7    -7    -7    -8    -8    -8                                                                                                                                                                                                                                                                                                                                                                                                                                                                                                               1    47   234     1  773342.057648432790000  591696.095153864470000       0.000000000000000     -11.616645812988281       1.000000000000000    -3    -3    -4    -4    -4    -4    -4    -4    -5    -5    -5    -5    -5    -5    -5    -5    -5    -5    -5    -5    -5    -5    -5    -5    -5    -5    -5    -5    -5    -5    -5    -5    -5    -5    -4    -4    -4    -3    -3    -3    -3    -3    -3    -3    -2    -3    -3    -3    -3    -3    -4    -4    -4    -5    -5    -5    -6    -6    -7    -7    -7    -6    -6    -5    -5    -6    -6    -7    -7    -7    -7    -7    -6    -6    -6    -6    -6    -5    -5    -5    -5    -5    -5    -5    -5    -4    -5    -5    -5    -5    -5    -4    -4    -4    -5    -5    -5    -6    -6    -6    -6    -7    -7    -7    -8    -8    -9    -8    -9    -9   -10   -10   -10   -10   -10   -10   -10   -10   -10    -9   -10   -10   -10   -10   -10   -10   -10   -10   -10   -10   -10   -10   -10   -11   -11-32767-32767-32767-32767-32767-32767-32767-32767-32767-32767-32767    -32767-32767-32767-32767-32767-32767-32767-32767-32767-32767-32767-32767-32767-32767-32767-32767-32767-32767-32767-32767-32767-32767-32767-32767-32767-32767-32767-32767-32767-32767-32767-32767-32767-32767-32767-32767-32767-32767-32767-32767-32767-32767-32767-32767-32767     1     1    -1    -3    -3    -4    -6    -6    -6    -7    -8    -9   -11   -11   -11   -11   -11   -12   -12   -11   -10    -9    -8    -7    -7    -7    -7    -6    -7    -7    -7    -6    -5    -5    -5    -5    -5    -6    -6    -6    -6    -6    -5                                                                                                                                                                                                                                                                                                                                                                                                                                                                                                                     1    48   233     1  773347.057648432790000  591696.095153864470000       0.000000000000000     -11.813938140869141       1.306640625000000    -3    -3    -4    -4    -4    -4    -4    -5    -5    -5    -5    -5    -5    -5    -5    -5    -5    -5    -5    -5    -5    -5    -5    -5    -5    -5    -5    -5    -5    -5    -5    -5    -6    -5    -4    -4    -4    -3    -3    -3    -3    -3    -3    -3    -3    -3    -3    -3    -3    -3    -3    -4    -5    -5    -5    -5    -5    -6    -6    -6    -6    -6    -5    -5    -5    -6    -6    -6    -7    -7    -6    -6    -6    -7    -7    -6    -5    -5    -5    -5    -5    -4    -4    -4    -4    -4    -4    -4    -4    -4    -4    -4    -4    -4    -4    -5    -5    -5    -6    -6    -6    -6    -7    -7    -8    -8    -8    -9    -9    -9    -9    -9    -9    -9    -9    -9   -10   -10   -10   -10    -9    -9    -9    -9    -9    -9    -9    -9    -9    -9   -10   -10   -10   -11   -11   -11-32767-32767-32767-32767-32767-32767-32767-32767-32767-32767    -32767-32767-32767-32767-32767-32767-32767-32767-32767-32767-32767-32767-32767-32767-32767-32767-32767-32767-32767-32767-32767-32767-32767-32767-32767-32767-32767-32767-32767-32767-32767-32767-32767-32767-32767-32767-32767-32767-32767-32767-32767-32767-32767-32767-32767-32767     1     0    -2    -3    -3    -4    -6    -7    -8   -10   -11   -10   -11   -11   -11   -12   -12   -11   -12   -11   -10    -8    -8    -8    -7    -8    -7    -7    -8    -8    -7    -6    -5    -5    -5    -5    -5    -4    -4    -3    -3                                                                                                                                                                                                                                                                                                                                                                                                                                                                                                                           1    49   233     1  773352.057648432790000  591696.095153864470000       0.000000000000000     -12.000000000000000       1.382007598876953    -3    -4    -4    -4    -4    -4    -5    -5    -5    -5    -5    -5    -5    -5    -5    -5    -5    -5    -5    -5    -5    -5    -5    -5    -5    -5    -5    -5    -5    -5    -5    -5    -6    -6    -6    -5    -4    -4    -3    -3    -3    -3    -3    -2    -3    -3    -3    -3    -3    -3    -3    -3    -4    -4    -4    -4    -5    -5    -5    -5    -5    -5    -4    -4    -5    -5    -5    -5    -6    -6    -6    -6    -6    -6    -6    -6    -5    -4    -4    -4    -4    -4    -3    -3    -3    -4    -4    -4    -4    -3    -3    -3    -4    -4    -4    -5    -5    -5    -5    -6    -5    -5    -6    -7    -7    -7    -7    -9    -9    -9    -9    -9    -9    -9    -9    -9   -10   -10    -9    -9    -9    -9    -9    -9    -9    -9    -9    -9    -9    -9    -9   -10   -10   -11   -11   -10-32767-32767-32767-32767-32767-32767-32767-32767-32767-32767        -3    -3    -3    -3    -5    -5    -5-32767-32767-32767-32767-32767-32767-32767-32767-32767-32767-32767-32767-32767-32767-32767-32767-32767-32767-32767-32767-32767-32767-32767-32767-32767-32767-32767-32767-32767-32767-32767-32767-32767-32767-32767-32767-32767-32767-32767     1     0    -1    -2    -3    -4    -5    -7    -8    -9   -10   -10   -11   -11   -11   -12   -12   -12   -11   -11   -10    -8    -8    -8    -8    -7    -8    -7    -8    -8    -8    -7    -6    -5    -5    -4    -4    -3    -3    -2    -2                                                                                                                                                                                                                                                                                                                                                                                                                                                                                                                           1    50   231     1  773357.057648432790000  591701.095153864470000       0.000000000000000     -11.813938140869141       0.454456329345703    -4    -4    -4    -4    -5    -5    -5    -5    -5    -5    -5    -5    -5    -5    -5    -5    -5    -5    -5    -5    -5    -5    -5    -5    -5    -5    -5    -5    -5    -5    -5    -6    -7    -7    -6    -3    -3    -3    -2    -2    -2    -2    -2    -2    -2    -2    -2    -2    -2    -2    -2    -4    -4    -4    -4    -4    -4    -4    -4    -4    -4    -3    -3    -4    -4    -4    -4    -4    -4    -5    -5    -5    -5    -6    -6    -5    -4    -4    -4    -3    -3    -4    -3    -3    -3    -3    -3    -3    -3    -3    -3    -3    -4    -4    -4    -5    -5    -5    -5    -5    -5    -6    -7    -7    -6    -7    -8    -8    -9    -9    -9    -8    -8    -8    -8    -9    -9    -9    -9    -9    -8    -8    -8    -8    -8    -8    -9    -9    -9    -9    -9   -10   -11   -11   -10-32767-32767-32767-32767-32767-32767-32767-32767-32767-32767    -4        -4    -4    -4    -5    -5    -5    -5    -5-32767-32767-32767-32767-32767-32767-32767-32767-32767-32767    -9   -10-32767-32767-32767-32767-32767-32767-32767-32767-32767-32767-32767-32767-32767-32767-32767-32767-32767-32767-32767-32767-32767-32767-32767-32767-32767-32767     0     0    -1    -3    -4    -5    -6    -8    -9   -10   -11   -12   -12   -12   -12   -12   -12   -12   -11   -10    -9    -9    -9    -8    -7    -8    -7    -8    -8    -7    -7    -6    -5    -4    -4    -3    -3    -2    -2                                                                                                                                                                                                                                                                                                                                                                                                                                                                                                                                       1    51   229     1  773362.057648432790000  591701.095153864470000       0.000000000000000     -12.000000000000000       1.025890350341797    -4    -4    -4    -4    -5    -5    -5    -5    -5    -5    -5    -5    -5    -5    -5    -5    -5    -5    -5    -5    -5    -5    -5    -5    -5    -5    -5    -5    -5    -5    -5    -6    -6    -6    -5    -3    -3    -3    -2    -1    -1    -1    -1    -2    -2    -2    -2    -2    -2    -2    -2    -2    -3    -3    -3    -3    -3    -3    -3    -3    -3    -2    -2    -3    -3    -3    -3    -3    -3    -4    -4    -4    -4    -5    -5    -5    -4    -4    -4    -3    -3    -3    -3    -3    -3    -2    -2    -2    -2    -3    -3    -3    -3    -4    -4    -4    -5    -5    -4    -5    -5    -5    -6    -6    -6    -6    -8    -8    -8    -8    -9    -9    -8    -8    -8    -8    -8    -8    -8    -8    -8    -8    -9    -8    -8    -8    -8    -8    -9    -9    -9    -9   -11   -11   -10   -10-32767-32767-32767-32767-32767-32767-32767-32767-32767    -4        -4    -4    -4    -5    -5    -5    -5    -5    -5    -5    -5    -5    -5    -6    -6    -7    -8    -8    -8    -9    -9    -9    -9-32767-32767-32767-32767-32767-32767-32767-32767-32767-32767-32767-32767-32767-32767-32767-32767-32767-32767-32767-32767-32767-32767-32767     1     0    -1    -2    -3    -5    -6    -8    -9   -11   -12   -12   -12   -12   -12   -12   -11   -11   -12   -11    -9    -9    -9    -9    -8    -8    -8    -7    -7    -7    -6    -6    -5    -4    -4    -3    -2                                                                                                                                                                                                                                                                                                                                                                                                                                                                                                                                                   1    52   227     1  773367.057648432790000  591701.095153864470000       0.000000000000000     -12.000000000000000       0.261428833007813    -4    -4    -4    -5    -5    -5    -5    -5    -5    -5    -5    -5    -5    -5    -5    -5    -5    -5    -5    -5    -5    -5    -5    -5    -5    -5    -5    -5    -5    -5    -5    -6    -5    -5    -4    -3    -3    -3    -1    -1    -1    -1    -1    -1    -1    -1    -1    -1    -1    -1    -1    -1    -2    -2    -2    -2    -2    -2    -2    -2    -2    -1    -1    -2    -2    -2    -2    -2    -2    -3    -3    -3    -3    -4    -4    -4    -4    -4    -4    -3    -2    -2    -2    -2    -2    -2    -2    -2    -2    -2    -3    -3    -3    -3    -4    -4    -4    -5    -4    -4    -5    -5    -5    -5    -6    -7    -7    -7    -8    -8    -8    -8    -8    -7    -7    -8    -8    -8    -8    -7    -7    -7    -8    -8    -8    -8    -8    -8    -9    -9    -9   -10   -10   -10   -10   -10-32767-32767-32767-32767-32767-32767-32767-32767-32767    -4        -4    -4    -4    -4    -5    -5    -5    -5    -5    -5    -4    -5    -5    -6    -6    -7    -8    -8    -8    -8    -9    -9    -9    -8    -8    -7-32767-32767-32767-32767-32767-32767-32767-32767-32767-32767-32767-32767-32767-32767-32767-32767-32767-32767-32767-32767-32767     0    -1    -2    -2    -4    -6    -7    -9   -10   -11   -11   -12   -12   -12   -12   -12   -12   -11   -11   -10   -10    -9    -9    -8    -7    -8    -7    -7    -6    -6    -5    -4    -4    -3                                                                                                                                                                                                                                                                                                                                                                                                                                                                                                                                                               1    53   225     1  773372.057648432790000  591706.095153864470000       0.000000000000000     -11.197292327880859       0.420700073242188    -5    -5    -5    -5    -5    -5    -5    -5    -5    -5    -5    -5    -5    -5    -5    -5    -5    -5    -5    -5    -5    -5    -5    -5    -5    -5    -5    -5    -5    -5    -6    -6    -4    -4    -3    -3    -2    -1    -1    -1     0     0     0     0     0     0     0     0     0     0    -1    -1    -1    -2    -2    -2    -2    -1    -1    -1     0     0    -1     0     0     0    -1    -1    -2    -2    -2    -2    -3    -3    -3    -3    -3    -3    -3    -3    -2    -2    -2    -1    -2    -2    -3    -3    -2    -2    -3    -3    -3    -4    -4    -4    -4    -4    -4    -4    -5    -5    -5    -6    -7    -7    -7    -7    -7    -7    -7    -7    -6    -6    -7    -7    -7    -7    -7    -7    -7    -7    -7    -7    -8    -8    -8    -8    -8    -9   -10   -10   -10    -9    -9-32767-32767-32767-32767-32767-32767-32767-32767    -5    -5    -5        -5    -5    -4    -5    -5    -5    -5    -5    -5    -5    -5    -5    -6    -6    -6    -7    -8    -8    -8    -9    -8    -8    -8    -8    -7    -5    -4-32767-32767-32767-32767-32767-32767-32767-32767-32767-32767-32767-32767-32767-32767-32767-32767-32767-32767-32767    -1    -1    -2    -2    -3    -6    -7    -9   -10   -11   -11   -11   -11   -11   -11   -11   -11   -11   -10   -10   -10    -9    -9    -8    -8    -7    -7    -6    -6    -5    -5    -4    -3                                                                                                                                                                                                                                                                                                                                                                                                                                                                                                                                                                           1    54   223     1  773377.057648432790000  591706.095153864470000       0.000000000000000     -11.000000000000000       1.420700073242188    -5    -5    -5    -5    -5    -5    -5    -5    -5    -5    -5    -5    -5    -5    -5    -5    -5    -5    -5    -5    -5    -5    -5    -5    -5    -5    -5    -5    -5    -5    -6    -6    -5    -5    -3    -3    -2    -2    -1     0     0     0     0     0     0     0     0     0     0    -1    -1    -1     0    -1    -1    -1    -1     0     0     0     1     1     1     1     1     1     0     0     0    -1    -1    -2    -2    -2    -2    -2    -2    -2    -2    -2    -2    -2    -2    -1    -2    -2    -2    -3    -2    -2    -2    -3    -3    -3    -4    -4    -3    -4    -4    -4    -4    -5    -6    -6    -6    -6    -7    -7    -7    -7    -7    -7    -6    -7    -7    -7    -7    -7    -7    -7    -7    -7    -7    -7    -7    -8    -8    -8    -8    -9   -10   -10   -10    -9    -9    -9-32767-32767-32767-32767-32767-32767-32767    -5    -5    -5        -4    -4    -4    -5    -5    -4    -4    -4    -5    -5    -5    -6    -6    -6    -6    -6    -6    -7    -8    -8    -8    -8    -7    -7    -7    -5    -4    -3    -2-32767-32767-32767-32767-32767-32767-32767-32767-32767-32767-32767-32767-32767-32767-32767-32767     0    -1    -2    -2    -2    -4    -6    -7    -9   -10   -11   -11   -11   -11   -11   -11   -11   -11   -11   -10   -10   -10    -9    -9    -8    -7    -7    -6    -6    -5    -5    -4                                                                                                                                                                                                                                                                                                                                                                                                                                                                                                                                                                                       1    55   221     1  773382.057648432790000  591711.095153864470000       0.000000000000000     -10.693359375000000       2.727340698242188    -5    -5    -5    -5    -5    -5    -5    -5    -5    -5    -5    -5    -5    -5    -5    -5    -5    -5    -5    -5    -5    -5    -5    -5    -5    -5    -5    -5    -5    -6    -6    -5    -5    -4    -3    -2    -1    -1     0     0     0     1     1     1     0     0     0     0     0     0     0     0     0     0     0     0     0     0     1     2     2     3     2     2     2     1     1     1     0     0    -1    -1    -1    -1    -2    -2    -2    -1     0    -1    -1    -1    -1    -1    -2    -2    -2    -2    -2    -2    -3    -3    -3    -3    -3    -3    -3    -4    -4    -4    -4    -6    -6    -6    -6    -6    -6    -6    -6    -6    -6    -6    -6    -6    -6    -6    -6    -6    -6    -7    -7    -7    -7    -7    -7    -8    -8    -9    -9    -9    -9    -9    -8    -8    -8-32767-32767-32767-32767-32767-32767-32767    -5    -4    -4    -4        -4    -4    -4    -4    -3    -4    -4    -4    -4    -5    -5    -5    -6    -6    -6    -6    -7    -7    -7    -7    -7    -7    -6    -6    -5    -4    -2    -2    -2    -1-32767-32767-32767-32767-32767-32767-32767-32767-32767-32767-32767-32767-32767     1     0    -1    -1     0    -2    -4    -6    -7    -8   -10   -10   -11   -11   -10   -10   -10   -10   -10   -10    -9   -10    -9    -9    -8    -8    -7    -7    -6    -6    -5    -4                                                                                                                                                                                                                                                                                                                                                                                                                                                                                                                                                                                                   1    56   220     1  773387.057648432790000  591711.095153864470000       0.000000000000000     -10.121925354003906       3.420700073242188    -5    -5    -5    -5    -5    -5    -5    -5    -5    -5    -5    -5    -5    -5    -5    -5    -5    -5    -5    -5    -5    -5    -5    -5    -5    -5    -5    -5    -4    -5    -5    -5    -5    -4    -3    -2    -1    -2     0     0     0     0     0     1     1     1     1     1     1     1     1     0     0     0     0     0     1     1     2     3     3     3     3     3     3     2     2     2     1     1     0     0     0     0    -1    -1    -1    -1    -1     0     0    -1    -1    -1    -1    -2    -2    -2    -2    -2    -2    -3    -3    -2    -3    -3    -4    -4    -4    -4    -5    -5    -6    -6    -6    -6    -5    -5    -5    -5    -6    -6    -6    -6    -6    -6    -6    -7    -7    -6    -7    -7    -7    -7    -7    -7    -8    -9    -9    -9    -9    -9    -8    -8    -8-32767-32767-32767-32767-32767-32767-32767    -5    -5    -4    -4        -4    -4    -3    -3    -2    -3    -3    -4    -4    -4    -4    -5    -5    -6    -6    -6    -6    -6    -7    -7    -7    -7    -6    -5    -4    -4    -2    -2    -2    -1    -1    -2    -2    -2    -1    -1    -1     0     0     0     0     0     0     0     0    -1    -1    -1    -2    -4    -5    -7    -8    -9   -10   -10   -10   -10   -10   -10   -10   -10    -9    -9    -9    -8    -8    -8    -7    -6    -6    -6    -5    -5                                                                                                                                                                                                                                                                                                                                                                                                                                                                                                                                                                                                         1    57   218     1  773392.057648432790000  591711.095153864470000       0.000000000000000     -10.525497436523437       3.617992401123047    -5    -5    -5    -5    -5    -5    -5    -5    -5    -5    -5    -5    -5    -5    -5    -5    -5    -5    -5    -5    -5    -5    -5    -5    -5    -6    -6    -5    -5    -5    -5    -5    -5    -4    -3    -2    -2    -2    -1    -1     0     0     0     1     1     1     1     1     1     1     1     1     1     1     1     1     1     2     3     4     3     3     3     3     3     3     3     3     2     2     2     1     1     1     0     0     0     0     0     0     0     0    -1    -1    -2    -2    -2    -2    -2    -2    -2    -2    -3    -2    -2    -3    -4    -4    -4    -4    -5    -5    -5    -5    -5    -5    -5    -5    -5    -5    -6    -6    -6    -6    -5    -5    -6    -7    -6    -6    -6    -6    -6    -7    -7    -7    -7    -8    -9    -9    -9    -9    -9    -8    -8-32767-32767-32767-32767-32767-32767-32767    -5    -5    -4    -3        -3    -3    -2    -2    -2    -2    -2    -3    -3    -4    -4    -4    -5    -5    -5    -5    -6    -6    -6    -5    -5    -5    -4    -4    -3    -2    -2    -1    -1    -1    -1    -1    -1    -2    -2    -2    -1    -1    -1     0    -1     0     0    -1    -1    -2    -2    -3    -3    -4    -5    -6    -7    -8   -10   -11   -10   -10   -10   -10   -10   -10    -8    -7    -7    -7    -7    -7    -7    -6    -6    -5                                                                                                                                                                                                                                                                                                                                                                                                                                                                                                                                                                                                                     1    58   216     1  773397.057648432790000  591716.095153864470000       0.000000000000000     -10.000000000000000       3.924633026123047    -5    -5    -5    -5    -5    -5    -5    -5    -5    -5    -5    -5    -5    -5    -5    -5    -5    -5    -5    -5    -5    -5    -5    -5    -6    -6    -5    -4    -5    -5    -4    -4    -3    -3    -2    -2    -2    -1    -1     0     0     0     1     1     1     1     2     2     2     2     2     2     1     1     1     1     2     3     4     4     4     4     3     3     3     3     3     3     3     3     3     3     2     2     1     1     2     1     0     0     0     0    -1    -2    -1    -2    -2    -1    -2    -2    -2    -2    -2    -2    -3    -4    -4    -4    -4    -5    -5    -5    -5    -5    -5    -4    -4    -4    -5    -5    -5    -5    -5    -5    -5    -5    -6    -6    -6    -6    -6    -6    -6    -6    -7    -7    -7    -7    -8    -8    -9    -9    -9    -8-32767-32767-32767-32767-32767-32767-32767    -5    -4    -3    -3    -2        -2    -2    -2    -2    -1    -2    -2    -2    -3    -3    -4    -4    -4    -4    -5    -5    -5    -4    -4    -4    -4    -3    -2    -2    -1     0     0     0     0     0    -1    -1    -1    -2    -2    -2    -2    -2    -1    -1    -1    -1    -2    -2    -2    -3    -3    -3    -4    -6    -6    -7    -8    -8    -9   -10   -10   -10   -10   -10    -8    -7    -6    -6    -6    -6    -6    -6    -5    -5                                                                                                                                                                                                                                                                                                                                                                                                                                                                                                                                                                                                                                 1    59   213     1  773402.057648432790000  591716.095153864470000       0.000000000000000      -9.197292327880859       4.000000000000000    -4    -4    -4    -4    -4    -4    -4    -4    -4    -4    -5    -5    -5    -5    -5    -5    -5    -5    -5    -5    -5    -5    -5    -5    -5    -5    -5    -4    -5    -5    -5    -4    -3    -3    -3    -2    -2    -1    -1     0     0     0     0     0     0     1     1     2     2     2     2     1     1     1     1     2     3     4     4     4     4     4     4     3     3     3     3     3     3     3     3     3     3     3     2     2     2     2     2     0     0     0    -1    -1    -1    -2    -2    -1    -1    -2    -2    -2    -2    -2    -3    -4    -4    -4    -4    -4    -4    -4    -5    -5    -5    -5    -5    -5    -5    -5    -5    -5    -5    -5    -5    -5    -5    -5    -5    -6    -6    -6    -6    -6    -6    -7    -7    -7    -8    -8    -8    -8    -8    -8-32767-32767-32767-32767-32767-32767-32767    -5    -5    -4    -3    -2        -2    -1    -1    -1     0    -1    -1    -1    -2    -2    -2    -3    -4    -4    -4    -5    -4    -4    -3    -3    -3    -2    -1     0     0     0    -1    -1     0     0     0    -1    -1    -1    -2    -2    -2    -2    -2    -2    -2    -2    -2    -3    -3    -3    -4    -4    -5    -5    -5    -6    -7    -7    -8    -9    -9    -9    -9    -8    -7    -5    -5    -5    -4    -5    -4                                                                                                                                                                                                                                                                                                                                                                                                                                                                                                                                                                                                                                                   1    60   210     1  773407.057648432790000  591721.095153864470000       0.000000000000000      -8.000000000000000       4.000000000000000    -3    -3    -3    -4    -4    -4    -4    -4    -4    -4    -4    -4    -5    -5    -5    -5    -5    -5    -5    -5    -5    -5    -5    -5    -4    -4    -4    -5    -5    -5    -4    -3    -3    -3    -2    -2    -1    -1     0    -1    -1     0     0     0     1     1     1     2     2     2     2     2     2     2     3     3     4     4     4     4     4     4     4     3     4     3     4     4     4     4     4     4     4     3     3     3     2     2     1     0     0    -1    -1    -1    -1    -2    -1    -1    -2    -2    -2    -1    -2    -3    -3    -3    -4    -4    -4    -4    -4    -4    -4    -4    -4    -4    -4    -4    -4    -4    -4    -4    -4    -4    -5    -5    -5    -5    -5    -5    -5    -6    -6    -6    -6    -6    -7    -7    -8    -8    -8    -8    -8-32767-32767-32767-32767-32767-32767-32767    -5    -5    -4    -3    -2    -2        -1     0     0     1     0    -1     0    -1    -1    -1    -2    -3    -3    -3    -4    -3    -3    -2    -2    -1    -1     0     0     0     0    -1    -1    -1    -1    -1     0    -1    -1    -1    -2    -2    -2    -2    -2    -2    -2    -3    -3    -3    -4    -4    -4    -5    -5    -5    -5    -5    -6    -7    -7    -7    -7    -7    -7    -5    -4    -3    -2    -3                                                                                                                                                                                                                                                                                                                                                                                                                                                                                                                                                                                                                                                                     1    61   208     1  773412.057648432790000  591721.095153864470000       0.000000000000000      -8.000000000000000       4.000000000000000    -3    -3    -3    -3    -3    -3    -3    -3    -3    -4    -4    -4    -4    -4    -5    -5    -5    -5    -5    -5    -5    -5    -5    -5    -4    -4    -4    -5    -5    -5    -5    -3    -3    -3    -2    -2    -1    -1    -1    -1    -1     0     0     0     1     1     1     2     2     2     2     3     3     3     3     4     4     4     4     4     4     4     4     4     4     4     4     4     4     4     4     4     4     4     4     4     3     2     2     1     0     0    -1    -1    -1    -1    -1    -1    -1    -2    -2    -2    -2    -3    -3    -3    -3    -4    -4    -4    -4    -4    -4    -4    -4    -4    -4    -4    -4    -4    -4    -4    -5    -5    -5    -5    -5    -4    -5    -5    -5    -5    -5    -6    -6    -6    -6    -7    -8    -8    -8    -8    -8    -8-32767-32767-32767-32767-32767-32767    -5    -4    -4    -3    -2    -1         0     0     1     1     1     0     0     0     0    -1    -2    -2    -2    -2    -2    -2    -2    -1    -1     0     0     0     0     0     0    -1    -1    -1    -1    -1     0     0    -1    -1    -1    -2    -2    -2    -2    -3    -3    -3    -3    -3    -4    -4    -4    -4    -4    -4    -4    -4    -4    -5    -6    -6    -5    -5    -5    -3    -3    -1                                                                                                                                                                                                                                                                                                                                                                                                                                                                                                                                                                                                                                                                                 1    62   208     1  773417.057648432790000  591721.095153864470000       0.000000000000000      -8.000000000000000       4.000000000000000    -2    -2    -2    -3    -3    -3    -3    -3    -3    -3    -3    -4    -4    -4    -5    -5    -5    -5    -5    -5    -5    -5    -5    -4    -4    -4    -4    -5    -5    -5    -5    -4    -3    -3    -2    -2    -2    -2    -1    -1    -1     0     0     0     1     1     1     2     2     2     3     3     3     3     3     4     4     4     4     4     4     4     4     4     4     4     4     4     4     4     4     4     4     4     4     4     3     3     2     1     1     1     0    -1    -1    -1    -2    -1    -1    -1    -2    -2    -2    -2    -3    -3    -3    -3    -3    -3    -3    -3    -3    -3    -4    -4    -5    -5    -5    -5    -5    -4    -4    -4    -5    -5    -5    -5    -5    -5    -5    -5    -5    -5    -5    -6    -6    -6    -7    -7    -8    -8    -8    -8-32767-32767-32767-32767-32767-32767    -5    -4    -3    -2    -1     0         0     1     2     2     2     1     1     1     1     0    -1    -1    -1    -1    -1    -1    -1     0     0     0     0     0     0     0     0     0    -1    -1    -1    -1     0     0     0    -1    -1    -1    -1    -2    -2    -2    -3    -3    -3    -3    -4    -4    -3    -4    -4    -3    -2    -2    -3    -4    -4    -4    -4    -3    -3    -2    -1     0                                                                                                                                                                                                                                                                                                                                                                                                                                                                                                                                                                                                                                                                                 1    63   208     1  773422.057648432790000  591726.095153864470000       0.000000000000000      -8.000000000000000       4.616645812988281    -2    -2    -2    -2    -2    -2    -2    -3    -3    -3    -3    -4    -4    -4    -5    -5    -5    -5    -5    -5    -5    -4    -4    -4    -5    -5    -5    -5    -5    -5    -4    -4    -4    -3    -3    -2    -2    -2    -1    -1    -1     0     0     1     1     1     2     2     2     3     3     3     4     4     4     4     4     4     4     4     4     4     4     4     4     4     4     4     4     4     5     5     4     4     4     3     3     3     2     2     2     1     0    -1    -1    -1    -1    -1    -1    -1    -2    -2    -2    -2    -2    -3    -3    -3    -3    -3    -3    -3    -3    -3    -4    -4    -4    -4    -4    -4    -4    -4    -4    -4    -4    -4    -5    -5    -5    -5    -5    -5    -6    -5    -5    -6    -6    -6    -6    -7    -8    -8    -8-32767-32767-32767-32767-32767-32767    -4    -3    -2    -1     0     0     1         2     2     3     2     1     1     1     1     1     0    -1    -1    -1    -1     0     0     0     0     0     0     0     0     0     0     0    -1    -1    -1    -1     0     0     0    -1    -1    -1    -1    -1    -2    -3    -3    -3    -3    -3    -3    -3    -3    -3    -3    -2    -1    -1    -2    -2    -2    -2    -2    -2    -1     0     0     1     1                                                                                                                                                                                                                                                                                                                                                                                                                                                                                                                                                                                                                                                                                 1    64   209     1  773427.057648432790000  591726.095153864470000       0.000000000000000      -7.908851623535156       5.000000000000000    -1    -1    -2    -2    -2    -2    -2    -2    -3    -3    -3    -3    -4    -4    -4    -4    -5    -5    -5    -5    -4    -4    -4    -4    -4    -5    -5    -5    -5    -5    -4    -4    -4    -3    -3    -2    -2    -2    -1    -1    -1     0     0     1     1     1     2     2     2     3     3     4     4     4     4     4     4     4     4     4     4     4     4     4     4     4     4     5     5     5     5     5     5     4     4     3     3     3     3     3     2     2     2     0    -1    -1    -1    -1    -1    -1    -1    -2    -2    -2    -2    -2    -2    -2    -3    -3    -3    -3    -3    -3    -4    -4    -4    -4    -4    -4    -4    -4    -4    -4    -4    -4    -4    -4    -5    -5    -5    -5    -5    -5    -6    -5    -5    -6    -6    -6    -6    -7    -8-32767-32767-32767-32767-32767-32767    -4    -2    -1     0     1     2     2         3     3     3     3     1     1     1     1     1     0     0     0     0     0     0     0     0     0     0     0     0     0     0     0    -1     0    -1    -1    -1     0     0     0     0     0    -1    -1    -1    -2    -2    -3    -3    -2    -2    -2    -2    -2    -2    -2    -2     0     0    -1    -1    -1    -1    -1     0     0     1     1     1     1     1                                                                                                                                                                                                                                                                                                                                                                                                                                                                                                                                                                                                                                                                           1    65   233     1  773432.057648432790000  591726.095153864470000       0.000000000000000      -7.326686859130859       5.000000000000000    -1    -1    -1    -1    -1    -1    -2    -2    -2    -3    -3    -3    -4    -4    -4    -4    -5    -5    -5    -5    -4    -4    -4    -4    -4    -5    -5    -5    -5    -5    -4    -4    -4    -3    -3    -2    -2    -2    -1    -1    -1     0     0     1     1     1     2     2     2     3     3     4     4     4     4     4     4     4     4     4     4     4     4     4     4     4     5     5     5     5     5     5     5     5     4     3     3     3     3     3     3     2     2     1     0    -1    -1    -2    -2    -2    -2    -2    -1    -2    -2    -2    -2    -2    -2    -2    -2    -2    -3    -3    -3    -3    -3    -3    -3    -3    -3    -3    -3    -3    -3    -4    -4    -4    -4    -4    -5    -5    -5    -5    -5    -5    -6    -5    -6    -6    -6    -7    -7    -7-32767-32767-32767-32767-32767-32767    -1     0     1     2     3     4         4     4     4     3     1     1     1     1     1     1     0     0     0     0     0     0     0     0     0     0     0     0     0    -1    -1     0     0     0     0     0     0     0     0     0     0     0    -1    -1    -1    -2    -2    -1    -1    -1    -2    -2    -1    -1    -1     0     0    -1    -1     0     0     0     0     0     0     1     1     1     0-32767-32767-32767-32767-32767-32767-32767-32767-32767-32767-32767-32767-32767-32767-32767-32767    -2    -3    -4    -4    -4    -4    -5    -5                                                                                                                                                                                                                                                                                                                                                                                                                                                                                                                           1    66   231     1  773437.057648432790000  591736.095153864470000       0.000000000000000      -7.000000000000000       5.000000000000000    -1    -1    -1    -1    -1    -2    -2    -2    -2    -3    -3    -4    -4    -4    -4    -4    -5    -4    -4    -4    -4    -4    -5    -5    -5    -5    -5    -6    -4    -4    -4    -3    -3    -3    -2    -2    -1    -1    -1     0     0     0     1     1     2     2     2     3     3     3     3     3     4     4     4     4     4     4     4     4     4     4     4     4     5     5     5     5     5     5     5     5     5     4     3     3     3     3     3     2     2     2     1    -1    -1    -1    -2    -2    -2    -2    -2    -2    -2    -2    -2    -2    -2    -2    -2    -3    -3    -3    -3    -3    -3    -3    -3    -4    -4    -3    -3    -3    -3    -3    -3    -3    -4    -4    -4    -4    -4    -5    -5    -5    -6    -6    -6    -5    -6    -6    -7    -7-32767-32767-32767-32767-32767-32767    -1     0     3     4     4     4     5     4         4     3     2     1     1     1     1     1     0     0     0     0     0     0     0     0     0     0     0     0     0     0     0     0     0     0     0     0     0     0     0     0     0     0     0    -1    -1    -1    -1    -1    -1    -1    -1    -1     0     0     0     0     0     0     0     0     0     0     0     0     1     1     1     1    -1    -2    -3    -3    -3    -3    -4    -4    -4    -4    -3    -3    -3    -4    -3    -3    -3    -4    -4    -5    -5    -4    -4    -5    -5                                                                                                                                                                                                                                                                                                                                                                                                                                                                                                                                       1    67   230     1  773442.057648432790000  591741.095153864470000       0.000000000000000      -7.000000000000000       5.597946166992188     0    -1    -1    -1    -1    -2    -2    -2    -3    -3    -3    -3    -4    -4    -4    -4    -4    -4    -4    -4    -4    -4    -4    -5    -5    -6    -6    -5    -4    -4    -3    -3    -3    -2    -2    -1    -1    -1     0     0     0     1     1     2     2     2     3     3     3     3     3     3     4     4     4     4     4     4     4     4     4     4     5     5     5     6     5     5     5     5     5     4     4     4     3     3     3     3     3     2     2     2     0    -1    -1    -1    -2    -2    -2    -2    -2    -2    -1    -1    -1    -1    -2    -2    -3    -4    -3    -2    -2    -2    -2    -2    -3    -3    -2    -2    -2    -3    -3    -3    -3    -3    -3    -4    -4    -4    -4    -5    -5    -5    -5    -6    -6    -5    -6    -6    -7    -7-32767-32767-32767-32767-32767    -1     1     3     5     5     6     6     5     4         3     2     1     1     1     0     0     0     0     0     0     0     0     0     0     0     0     0     0     0     0     0     0     0     0     0     0     0     0     0     0     0     0     0     0     0     0     0     0     0     0     0     0     0     0     0     0     0     0     0     0     0     0     0     0     1     2     1     0    -2    -3    -4    -5    -5    -5    -6    -5    -5    -5    -4    -4    -4    -4    -4    -5    -4    -5    -5    -6    -5    -5    -6    -5    -5                                                                                                                                                                                                                                                                                                                                                                                                                                                                                                                                             1    68   229     1  773447.057648432790000  591746.095153864470000       0.000000000000000      -6.525497436523438       6.616645812988281     0    -1    -1    -1    -1    -2    -2    -2    -3    -3    -3    -3    -4    -4    -3    -3    -3    -3    -4    -4    -4    -4    -5    -5    -6    -5    -4    -4    -4    -3    -3    -3    -2    -2    -1    -1    -1     0     0     0     1     1     2     2     2     3     3     3     3     3     3     3     4     4     4     4     4     4     4     4     5     5     5     5     5     5     5     5     5     4     4     4     4     4     3     3     3     3     3     2     2     1     0     0     0    -1    -2    -2    -2    -2    -2    -2    -1    -1    -2    -2    -2    -2    -3    -2    -2    -2    -2    -2    -2    -3    -2    -2    -2    -2    -2    -2    -2    -3    -3    -3    -3    -3    -4    -4    -4    -4    -5    -5    -5    -6    -6    -6    -6    -6    -6-32767-32767-32767-32767-32767-32767     2     4     5     6     6     7     5     4     3         2     1     1     1     0     0     0     0     0     0     0     0     0     0     0     0     0     0     0     0     0     0     0     0     0     0     0     0     0     0     0     0     0     0     0     0     0     0     0     0     0     0     0     0     0     0     0     0     0     0     1     1     1     0     1     1     0    -1    -4    -6    -6    -6    -6    -6    -6    -5    -5    -5    -5    -5    -5    -5    -5    -5    -5    -5    -6    -7    -6    -6    -6    -5    -6                                                                                                                                                                                                                                                                                                                                                                                                                                                                                                                                                   1    69   227     1  773452.057648432790000  591756.095153864470000       0.000000000000000      -7.506793975830078       7.541278839111328    -1    -1    -1    -1    -2    -2    -2    -3    -3    -3    -3    -3    -2    -3    -3    -3    -3    -3    -4    -3    -5    -5    -6    -5    -4    -4    -4    -3    -3    -3    -2    -2    -1    -1    -1     0     0     0     1     1     2     2     2     2     2     2     3     3     3     3     4     4     4     4     4     4     4     4     5     5     5     5     5     5     5     5     5     4     4     3     4     4     3     3     3     3     3     2     1     1     1     0     0     0     0    -1    -1    -1    -1    -2    -2    -2    -2    -2    -2    -3    -3    -2    -2    -2    -2    -2    -2    -2    -2    -2    -1    -2    -2    -2    -2    -2    -2    -2    -3    -3    -3    -4    -4    -4    -4    -5    -5    -5    -6    -5    -5    -6    -6    -5-32767-32767-32767-32767-32767     3     5     6     7     8     7     6     4     3     2     1         1     0     0     0     0     0     0     0     0    -1    -1     0     0     0     0     0     0     0     0     0     0     0     0     0     0     0     0     0     0     0     0     0     0     0     0     0     0     0     0     0     0     0     0     0     0     0     0     0     1     1     0     1     1     1    -1    -3    -5    -7    -7    -7    -6    -6    -6    -6    -6    -5    -5    -6    -6    -6    -6    -5    -5    -6    -6    -7    -8    -7    -6    -6    -6                                                                                                                                                                                                                                                                                                                                                                                                                                                                                                                                                               1    70   226     1  773457.057648432790000  591761.095153864470000       0.000000000000000      -7.383354187011719       8.000000000000000    -1    -1    -1    -2    -2    -3    -3    -2    -2    -3    -2    -2    -2    -2    -2    -2    -3    -4    -3    -5    -5    -5    -5    -4    -4    -4    -3    -3    -3    -2    -2    -1    -1    -1     0     0     0     1     1     2     2     2     2     2     2     3     2     3     3     4     4     4     4     4     4     4     4     5     5     5     5     5     5     5     5     4     4     4     3     4     4     4     3     3     3     3     2     2     2     1     1     0     0     0     0     0    -1    -1    -1    -1    -1    -1    -1    -1    -2    -2    -1    -1    -1    -1    -1    -1    -1    -1    -1    -1    -1    -1    -1    -2    -2    -2    -3    -3    -3    -4    -4    -3    -4    -4    -4    -5    -5    -5    -5    -5    -5    -5    -4    -4-32767-32767-32767-32767     3     5     7     8     8     7     6     4     3     1     1     1         0     0     0     0     0     0     0     0    -1    -1    -1    -1     0     0     0     0     0     0     0     0     0     0     0     0     0     0     0     0     0     0     0     0     0     0     0     0     0     0     0     0     0     0     0     0     0     0     0     0     1     0     1     1     0    -2    -4    -5    -7    -7    -7    -7    -6    -6    -6    -6    -6    -6    -6    -6    -6    -6    -6    -7    -7    -7    -7    -7    -7    -7    -7    -7                                                                                                                                                                                                                                                                                                                                                                                                                                                                                                                                                                     1    71   225     1  773462.057648432790000  591766.095153864470000       0.000000000000000      -8.450130462646484       8.000000000000000    -1    -1    -2    -2    -2    -3    -3    -3    -2    -2    -1    -1    -1    -2    -2    -2    -3    -4    -5    -5    -5    -5    -5    -4    -4    -3    -3    -3    -2    -2    -1    -1    -1     0     0     0     1     1     2     2     2     2     2     2     2     2     3     3     4     4     4     4     4     4     4     4     5     5     5     5     5     5     5     5     4     4     3     4     4     4     4     4     3     3     3     2     3     2     2     2     1     1     0     0     0     0    -1    -1    -1    -1     0     0     0     0     0     0     0    -1    -1    -1    -1    -1    -1    -1    -1    -1    -1    -1    -1    -1    -2    -2    -3    -3    -3    -4    -4    -4    -4    -4    -4    -4    -4    -4    -5    -4    -4    -3    -2-32767-32767-32767     1     3     5     6     8     8     7     6     4     2     1     1     0     0         0     0     0     0     0     0     0     0     0     0     0     0     0     0     0     0     0     0     0     0     0     0     0     0     0     0     0     0     0     0     0     0     0     0     0     0     0     0     0     0     0     0     0     0     0     0     0     0     0     1     0    -2    -3    -5    -6    -7    -7    -7    -7    -7    -6    -6    -6    -6    -7    -6    -6    -7    -7    -7    -7    -7    -7    -7    -7    -8    -8    -8    -7                                                                                                                                                                                                                                                                                                                                                                                                                                                                                                                                                                           1    72   223     1  773467.057648432790000  591776.095153864470000       0.000000000000000      -8.582160949707031       7.474502563476563    -2    -2    -2    -2    -2    -2    -2    -1    -1    -1    -1    -1    -1    -2    -2    -3    -5    -5    -5    -5    -5    -4    -4    -3    -3    -3    -2    -2    -1    -1    -1     0     0     0     1     1     1     1     2     2     2     2     2     3     3     3     3     4     4     4     4     4     4     4     4     4     5     5     5     5     5     4     4     4     4     4     4     4     4     4     3     3     3     3     3     3     2     2     2     2     2     1     1     1     0     0     0     0     0     1     1     1     0     0     0     0     0     0     0     0     0     0     0     0     0    -1    -1    -1    -1    -1    -2    -2    -2    -3    -4    -4    -4    -4    -4    -3    -4    -4    -4    -3    -3    -2    -2    -2-32767     0     1     3     5     6     7     7     7     6     4     2     1     1     0     0     0     0         0     0     0     0     0     0     0     0     0     0     0     0     0     0     0     0     0     0     0     0     0     0     0     0     0     0     0     0     0     0     0     0     0     0     0     0     0     0     0     0     0     0     0     0     0     0     0     0    -1    -3    -3    -5    -6    -8    -8    -7    -7    -7    -7    -6    -6    -7    -7    -7    -7    -7    -7    -7    -7    -7    -8    -8    -8    -8    -8    -9    -8                                                                                                                                                                                                                                                                                                                                                                                                                                                                                                                                                                                       1    73   222     1  773472.057648432790000  591781.095153864470000       0.000000000000000      -8.673313140869141       6.841175079345703    -2    -2    -2    -2    -2    -1     0     0     0     0     0    -1    -1    -2    -2    -4    -5    -5    -5    -5    -4    -4    -3    -3    -3    -2    -2    -1    -1    -1     0     0     0     1     1     0     0     1     1     1     2     2     2     3     3     3     4     4     4     4     4     4     4     4     4     4     5     5     5     4     4     4     4     4     4     4     4     4     4     4     3     3     3     3     3     3     2     2     1     1     1     1     1     1     1     1     1     1     2     2     2     1     1     1     1     1     1     0     0     0     0     0     0     0     0     0    -1    -1    -1    -1    -1    -1    -2    -3    -4    -4    -4    -4    -3    -3    -3    -3    -2    -2    -1    -1    -1     0     0     1     3     4     6     7     7     6     5     4     2     1     0     0     0     0     0     0         0     0     0     0     0     0     0     0     0     0     0     0     0     0     0     0     0     0     0     0     0     0     0     0     0     0     0     0     0     0     0     0     0     0     0     0     0     0     0     0     0    -1    -1     0     0     0     0    -1    -3    -4    -5    -6    -7    -8    -8    -7    -7    -7    -7    -7    -7    -7    -7    -7    -7    -7    -8    -8    -8    -8    -8    -9    -9    -8    -8    -8                                                                                                                                                                                                                                                                                                                                                                                                                                                                                                                                                                                             1    74   220     1  773477.057648432790000  591791.095153864470000       0.000000000000000      -9.000000000000000       6.765808105468750    -1    -1    -1     0     0     0     0     0     0     0    -1    -1    -1    -3    -4    -4    -5    -5    -4    -4    -3    -3    -3    -2    -2    -2    -1    -1     0     0     0     1     1     0     0     0     0     1     1     2     2     2     3     3     3     4     4     4     4     4     4     4     4     4     4     4     4     4     4     4     4     4     4     4     4     4     4     4     4     3     3     3     3     3     3     3     2     2     2     1     1     2     2     2     2     2     2     2     2     2     2     2     2     2     1     0     0     0     1     1     1     0     0     0     0     0     0    -1    -1    -1    -1    -3    -3    -3    -4    -3    -3    -3    -3    -2    -2    -1     0     0     1     1     1     2     3     4     6     7     7     6     5     4     2     1     0     0     0     0     0     0     0     0         0     0     0     0     0     0     0     0     0     0     0     0     0     0     0     0     0     0     0     0     0     0     0     0     0     0     0     0     0     0     0     0     0     0     0     0     0     0    -1    -1    -1     0     0     0     0    -1    -3    -4    -5    -6    -7    -7    -8    -8    -7    -7    -7    -8    -8    -7    -7    -8    -7    -8    -8    -8    -9    -9    -8    -9    -9    -9    -8    -8                                                                                                                                                                                                                                                                                                                                                                                                                                                                                                                                                                                                         1    75   218     1  773482.057648432790000  591801.095153864470000       0.000000000000000      -8.738571166992188       6.674655914306641     1     1     1     1     1     1     1     1     0     0     0    -2    -2    -3    -4    -5    -4    -4    -3    -3    -3    -2    -2    -2    -1    -1     0     0     0     1     0     0    -1    -1     0     0     0     2     2     2     3     3     3     4     4     4     4     4     4     4     4     4     4     4     4     4     4     4     4     4     4     4     4     4     4     4     4     4     4     4     3     3     3     3     2     2     2     2     2     3     3     3     3     3     3     3     3     3     3     3     3     3     2     1     1     1     1     1     1     1     1     1     0     0     0     0     0     0    -1    -1    -3    -3    -3    -3    -2    -2    -2    -1    -1     0     0     1     2     2     3     3     3     4     6     6     7     6     5     3     1     1     0     0     0     0     0     0     0     0     0     0         0     0     0     0     0     0     0     0     0     0     0     0     0     0     0     0     0     0     0     0     0     0     0     0     0     0     0     0     0     0     0     0     0     0     0     0    -1    -1     0     0     0     0    -1    -1    -3    -4    -5    -6    -6    -6    -7    -8    -7    -7    -7    -8    -8    -8    -8    -9    -8    -8    -9    -8    -8    -9    -9    -9    -8    -8    -8    -7                                                                                                                                                                                                                                                                                                                                                                                                                                                                                                                                                                                                                     1    76   214     1  773487.057648432790000  591821.095153864470000       0.000000000000000      -9.143489837646484       6.617992401123047     2     2     2     2     2     2     1     0    -1    -2    -3    -5    -4    -4    -3    -3    -3    -2    -2    -2    -1    -1     0     0     0     0    -1    -1    -2    -2    -1    -1     0     0     2     2     2     3     3     3     4     4     4     4     4     4     4     3     3     3     3     3     3     3     3     4     4     4     4     4     5     4     4     4     4     3     3     3     3     3     2     2     2     2     2     3     3     3     4     4     4     4     4     4     4     4     4     3     2     2     1     1     1     1     1     1     1     1     1     1     1     1     1     1     0     0    -1    -2    -2    -2    -1    -1     0     0     0     1     1     2     2     2     4     4     4     5     5     6     7     6     5     2     1     0     0     0     0     0     0     0     0     0     0     0     0     0     0     0         0     0     0     0     0     0     0     0     0     0     0     0     0     0     0     0     0     0     0     0     0     0     0     0     0     0     0     0     0     0    -1    -1    -1    -1     0     0     0     0    -1    -1    -3    -4    -5    -5    -6    -6    -6    -7    -7    -7    -7    -8    -8    -8    -9    -9    -8    -8    -9    -9    -8    -8    -8    -9    -9    -8    -7    -6                                                                                                                                                                                                                                                                                                                                                                                                                                                                                                                                                                                                                                             1    77   211     1  773492.057648432790000  591836.095153864470000       0.000000000000000      -8.616645812988281       6.617992401123047     3     3     3     2     1     1    -1    -2    -4    -4    -4    -4    -3    -3    -2    -2    -2    -1    -1     0     0     0     0    -1    -1    -2    -3    -2    -1     0     0     1     2     2     2     3     3     4     4     4     4     3     3     3     3     3     3     3     3     3     3     3     3     3     4     4     5     5     4     4     4     3     3     3     4     4     3     2     2     2     2     3     3     3     4     4     5     5     5     5     5     5     5     5     4     3     3     2     2     2     2     2     2     2     1     1     1     2     2     1     1     1     1     0    -1    -1    -1    -1    -1     0     0     2     2     2     3     3     3     4     4     5     5     5     6     7     6     4     1     1     0     0     0     0     0     0     0     0     0     0     1     1     1     1     0     0     0     0         0     0     0     0     0     0     0     0     0     0     0     0     0     0     0     0     0     0     0     0     0     0     0     0     0     0    -1    -1    -1    -1    -1     0     0     0     1     0    -2    -3    -3    -4    -5    -5    -5    -6    -7    -7    -8    -8    -8    -8    -8    -8    -8    -8    -8    -8    -8    -8    -9    -8    -8    -8    -7    -7    -6                                                                                                                                                                                                                                                                                                                                                                                                                                                                                                                                                                                                                                                               1    78   207     1  773497.057648432790000  591856.095153864470000       0.000000000000000      -9.142143249511719       6.496067047119141     3     2     1    -1    -3    -4    -4    -4    -3    -3    -2    -2    -2    -1    -1    -1     0     0     0    -1    -1    -2    -2    -2    -1     0     1     1     2     2     2     3     3     3     3     3     3     3     3     3     3     3     3     3     3     3     3     3     3     4     4     4     5     4     4     4     4     4     3     3     4     4     3     3     3     3     3     4     4     4     4     5     6     6     6     6     6     6     5     5     4     3     3     2     2     2     2     2     2     2     2     2     2     2     2     2     2     1     1     1     0     0     0     0     0     1     1     2     2     3     4     4     4     5     5     5     5     6     6     6     5     2     1     0     0    -1     0     0     0     0     0     0     0     1     1     1     1     1     0     0     0     0     0     0     0     0         0     0     0     0     0     0     0     0     0     0     0     0     0     0     0     0     0     0     0     0     0    -1    -1    -1    -1    -1     0     0     0     1     1     0    -1    -2    -3    -3    -5    -5    -5    -5    -6    -7    -7    -8    -8    -8    -9    -8    -8    -8    -8    -8    -8    -8    -8    -8    -8    -7    -7    -7    -5                                                                                                                                                                                                                                                                                                                                                                                                                                                                                                                                                                                                                                                                                       1    79   203     1  773502.057648432790000  591876.095153864470000       0.000000000000000      -9.636695861816406       7.000000000000000    -2    -3    -3    -4    -3    -3    -2    -2    -2    -1    -1    -1    -1    -1    -1    -2    -2    -3    -2    -1    -1    -1     1     1     1     2     2     2     3     3     3     3     3     3     3     3     3     3     3     3     3     3     3     3     4     4     4     4     4     3     4     4     4     4     3     4     4     4     4     3     3     4     4     4     5     5     6     6     7     7     7     7     6     6     5     5     4     3     3     2     2     2     2     2     2     2     2     3     3     3     3     2     2     2     1     1     1     0     0     1     2     2     2     3     3     3     4     4     5     6     6     6     6     6     6     6     4     1     1     0     0    -1     0     0     0     0     0     0     0     1     1     1     1     1     1     0     0     0     0     0     0     0     0     0     0     0         0     0     0     0     0     0     0     0     0     0     0     0     0     0     0     0     0    -1    -1    -2    -2    -1     0     0     0     1     1     0     0    -1    -3    -3    -3    -5    -5    -5    -6    -6    -7    -8    -8    -9   -10    -9    -8    -8    -8    -8    -8    -8    -8    -8    -8    -7    -7    -6    -5                                                                                                                                                                                                                                                                                                                                                                                                                                                                                                                                                                                                                                                                                                               1    80   201     1  773507.057648432790000  591886.095153864470000       0.000000000000000      -9.030776977539063       7.000000000000000    -2    -3    -3    -2    -2    -2    -2    -1    -1    -1    -1    -1    -1    -1    -2    -3    -2    -1    -1     0     0     1     1     2     2     2     2     2     3     3     3     2     2     2     2     2     3     3     3     3     2     2     3     3     3     3     4     3     3     3     3     3     3     4     4     4     4     4     4     4     4     4     5     6     7     7     7     7     7     7     7     6     6     5     4     3     3     2     2     2     2     2     2     2     2     3     3     3     3     3     2     2     2     1     1     1     1     1     2     3     3     4     4     4     5     5     5     6     6     6     6     6     6     5     3     1     0     0     0     0     0     0     0     0     1     1     1     1     1     1     1     1     1     1     0     0     0     0     0     0     0     0     0     0     0     0         0     0     0     0     0     0     0     0     0     0     0     0     0     0     0    -1    -1    -2    -1    -1     0     0     1     1     1     1     0     0    -1    -3    -3    -4    -5    -5    -6    -6    -7    -7    -8    -8    -9    -8    -8    -8    -8    -8    -8    -8    -8    -7    -7    -7    -7    -6    -5                                                                                                                                                                                                                                                                                                                                                                                                                                                                                                                                                                                                                                                                                                                           1    81   199     1  773512.057648432790000  591896.095153864470000       0.000000000000000      -8.673313140869141       7.616645812988281    -2    -2    -2    -1    -1    -1     0     0     0     0    -1    -1    -1    -1    -1    -1    -1     0     0     1     1     1     2     3     3     3     3     3     2     2     2     2     2     3     3     3     3     3     3     3     3     3     3     3     3     2     2     3     3     3     3     4     4     4     4     4     4     4     4     5     5     6     7     8     8     8     7     7     7     6     5     5     4     3     2     2     2     1     1     2     2     2     2     2     3     3     3     3     3     2     2     2     2     2     2     2     3     3     3     4     4     4     5     5     5     6     7     7     7     7     6     4     2     1     0     0    -1     0     0     0     0     0     1     1     1     1     1     2     2     1     1     1     1     1     1     1     1     0     0     0     0     0     0     0     0     0         0     0     0     0     0     0     0     0     0     0     0     0     0    -1    -1    -1    -1    -1     0     0     1     1     1     2     1     0     0    -1    -3    -4    -5    -5    -6    -7    -7    -7    -9    -9    -8    -8    -8    -8    -8    -8    -8    -8    -8    -7    -7    -6    -6    -6    -6                                                                                                                                                                                                                                                                                                                                                                                                                                                                                                                                                                                                                                                                                                                                       1    82   197     1  773517.057648432790000  591906.095153864470000       0.000000000000000      -8.693359375000000       8.000000000000000    -1    -1    -1    -1    -1    -1     0     0     0     0     0    -1    -1    -1    -1     0     0     0     1     1     2     2     2     3     3     3     3     2     2     2     2     2     2     2     2     2     2     2     2     2     2     2     3     2     2     2     2     2     3     3     3     4     4     4     4     4     5     5     6     7     8     8     8     8     8     7     7     6     5     4     4     3     2     2     2     1     1     1     2     2     2     2     2     2     3     3     3     3     2     2     2     2     2     2     3     3     3     4     4     5     6     6     6     7     7     7     7     7     6     3     1     1     0     0     0     0     0     0     0     1     1     2     2     2     2     2     2     1     1     1     1     1     1     1     1     1     1     0     0     0     0     0     0     0     0     0         0     0     0     0     0     0     0     0     0     0     0    -1    -1    -1    -1     0     0     0     1     1     2     2     1     1     1    -1    -2    -3    -4    -5    -6    -6    -7    -7    -8    -9    -9    -8    -8    -8    -8    -8    -7    -7    -7    -7    -7    -7    -6    -6    -6                                                                                                                                                                                                                                                                                                                                                                                                                                                                                                                                                                                                                                                                                                                                                   1    83   195     1  773522.057648432790000  591916.095153864470000       0.000000000000000      -8.197292327880859       8.000000000000000     0     0     0     0     0     0     0    -1    -1    -1    -1    -1    -1    -1     0     0     1     1     2     2     2     2     2     2     2     2     2     2     2     2     2     2     2     2     2     2     1     2     2     2     2     1     1     2     2     2     2     3     3     3     3     4     4     4     5     6     7     8     7     7     8     8     8     7     7     6     5     4     4     3     2     2     2     1     1     1     2     2     2     2     2     2     2     2     2     3     3     2     2     2     2     2     3     3     3     4     5     5     5     6     6     6     7     7     7     7     5     2     1     1     0     0     0     0     0     0     0     1     1     2     2     2     2     2     2     2     1     1     1     1     1     1     1     1     1     0     0     0     0     0     0     0     0     0     0     0         0     0     0     0     0     0     0     0     0    -1    -1     0     0     0     0     0     1     1     2     2     1     2     1     0    -1    -2    -4    -5    -5    -6    -6    -7    -8    -8    -8    -7    -8    -8    -8    -8    -7    -7    -7    -7    -7    -7    -6    -6    -6                                                                                                                                                                                                                                                                                                                                                                                                                                                                                                                                                                                                                                                                                                                                                               1    84   194     1  773527.057648432790000  591926.095153864470000       0.000000000000000      -7.431926727294922       8.000000000000000     2     2     2     1     1     0     0    -1    -1    -1    -1    -1     0     1     1     1     1     2     2     2     2     2     2     2     2     1     1     1     1     1     1     1     1     1     1     1     1     1     2     2     2     1     1     1     2     2     2     3     3     3     3     4     5     6     7     7     7     7     7     8     8     7     7     6     5     4     4     3     3     2     2     1     1     1     1     1     2     2     2     2     2     2     2     2     3     3     3     3     3     3     3     4     4     4     4     5     5     5     6     6     7     7     7     6     4     2     1     1     0     0     0     0     0     0     0     1     1     2     2     2     2     2     2     2     2     2     1     1     1     1     1     1     1     0     0     0     0     0     0     0     0     0     0     0     0     0         0     0     0     0     0     0    -1     0     0     0     0     0     0     0     1     1     2     2     2     2     1     0    -1    -2    -3    -4    -5    -6    -6    -6    -7    -7    -7    -7    -7    -7    -7    -7    -7    -7    -7    -7    -7    -7    -7    -7    -6    -6                                                                                                                                                                                                                                                                                                                                                                                                                                                                                                                                                                                                                                                                                                                                                                     1    85   192     1  773532.057648432790000  591936.095153864470000       0.000000000000000      -7.121925354003906       7.167861938476563     3     2     2     1     1     0     0    -1     0     0     0     1     1     1     1     1     1     1     1     1     1     1     1     1     2     2     1     1     1     1     1     1     1     1     1     1     1     1     1     1     2     2     2     2     3     2     2     3     4     4     5     6     6     7     7     7     7     7     7     7     7     6     5     4     3     3     3     2     2     1     1     0     0     1     1     2     2     2     2     2     2     2     3     3     3     3     3     3     3     3     4     4     4     4     5     5     6     6     6     7     7     6     3     2     1     1     0     0     0     0     0     0     0     1     2     2     2     2     2     2     2     2     2     2     2     2     2     1     1     1     1     1     1     0     0     0     0     0     0     0     0     0     0     0     0     0         0     0     0    -1     0     0     0     0     0     0     1     1     1     1     2     2     3     2     1     0    -1    -1    -3    -4    -5    -6    -6    -6    -7    -6    -6    -6    -7    -7    -7    -6    -5    -6    -7    -7    -7    -7    -7    -7    -6    -6                                                                                                                                                                                                                                                                                                                                                                                                                                                                                                                                                                                                                                                                                                                                                                                 1    86   191     1  773537.057648432790000  591946.095153864470000       0.000000000000000      -6.795238494873047       7.000000000000000     2     2     1     1     0     0     0     0     0     0     0     1     1     1     1     1     1     1     2     2     2     1     1     1     1     0     0     0     0     0     0     0     1     1     2     2     1     1     1     2     2     2     2     2     3     3     3     4     5     6     6     6     7     7     7     7     6     7     6     5     4     4     3     3     3     2     2     1     0     1     1     1     1     1     2     2     2     2     2     2     2     3     3     3     3     3     3     3     3     3     4     4     5     5     6     6     7     7     6     5     3     2     1     1     0     0     0     0     0     0     0     1     2     2     2     2     2     2     2     2     2     2     2     2     2     2     1     1     1     1     1     1     1     1     0     0     0     0     0     0     0     0     0     0     0     0         0    -1     0     0     0     0     0     0     0     1     1     1     2     2     2     2     1     0     0    -1    -2    -3    -5    -5    -5    -6    -6    -6    -5    -5    -6    -6    -6    -6    -5    -5    -6    -7    -7    -6    -6    -7    -6    -6    -6                                                                                                                                                                                                                                                                                                                                                                                                                                                                                                                                                                                                                                                                                                                                                                                       1    87   189     1  773542.057648432790000  591956.095153864470000       0.000000000000000      -6.693359375000000       7.000000000000000     2     2     1     2     1     1     1     1     1     1     0     0     1     1     1     1     1     1     1     1     1     1     1     0     0     0     0     0     0     1     1     1     1     1-32767-32767-32767-32767-32767-32767-32767-32767-32767-32767     3     4     5     5     5     6     6     7     7     7     6     6     5     5     4     4     3     3     3     3     2     2     0     1     1     1     1     1     2     2     2     2     2     2     2     3     3     3     3     3     3     3     3     3     3     4     4     5     6     6     6     6     6     5     3     2     1     1     1     0     0     0     0     0     0     1     2     2     2     2     2     2     2     2     2     2     2     2     2     2     2     1     1     1     1     1     1     1     1     0     0     0     0     0     0     0     0     0     0     0     0     0         0     0     0     0     0     0     1     1     1     1     2     2     2     2     1     1     0    -1    -2    -3    -4    -4    -4    -5    -5    -5    -5    -5    -5    -5    -5    -4    -4    -5    -5    -6    -7    -7    -6    -7    -7    -6    -6                                                                                                                                                                                                                                                                                                                                                                                                                                                                                                                                                                                                                                                                                                                                                                                                   1    88   188     1  773547.057648432790000  591966.095153864470000       0.000000000000000      -6.693359375000000       6.474502563476563     2     2     2     1     1     0     1     1     1     1     0     0     0     1     1     1     1     1     1     1     0    -1    -1    -1    -1    -1     0     0     1     1-32767-32767-32767-32767-32767-32767-32767-32767-32767-32767-32767-32767-32767-32767-32767-32767-32767-32767-32767-32767-32767     6     6     5     4     4     4     4     3     3     3     3     2     2     1     1     1     1     1     1     1     2     2     2     2     2     2     2     3     3     3     3     3     3     3     3     3     3     4     5     5     6     6     6     5     4     3     2     2     1     1     1     0     0     0     0     0     1     1     2     2     2     2     2     2     2     2     2     2     2     2     2     2     2     1     1     1     1     1     1     0     0     0     0     0     0     0     0     0     0     0     0     0     0     0     0         0     0     0     0     1     1     1     1     2     2     2     2     1     1     0    -1    -2    -2    -3    -3    -3    -4    -4    -4    -4    -4    -4    -4    -4    -3    -3    -4    -5    -5    -6    -7    -7    -6    -7    -7    -6    -6                                                                                                                                                                                                                                                                                                                                                                                                                                                                                                                                                                                                                                                                                                                                                                                                         1    89   186     1  773552.057648432790000  591976.095153864470000       0.000000000000000      -7.169380187988281       6.000000000000000     2     2     1     1     0     0     1     1     1     1     1     1     2     2     1     1     1     0     0    -1    -1    -1    -1     0     0-32767-32767-32767-32767-32767-32767-32767-32767-32767-32767-32767-32767-32767-32767-32767-32767-32767-32767-32767-32767-32767-32767-32767-32767-32767     5     4     3     3     3     3     3     3     3     3     3     2     1     1     1     1     1     1     1     1     2     2     2     2     2     2     3     3     3     3     3     3     3     3     3     3     4     5     5     6     6     6     5     3     3     2     2     1     1     1     0     0     0     0     0     0     1     2     2     2     2     2     2     2     2     2     2     2     2     2     2     2     1     1     1     1     1     1     0     0     0     0     0     0     0     0     0     0     0    -1     0     0     0     0     0     0         0     0     1     1     1     1     1     1     1     2     2     0     0     0    -1    -1    -2    -2    -2    -2    -3    -3    -3    -3    -3    -4    -4    -3    -3    -3    -4    -4    -5    -6    -7    -7    -7    -7    -7    -7                                                                                                                                                                                                                                                                                                                                                                                                                                                                                                                                                                                                                                                                                                                                                                                                                     1    90   184     1  773557.057648432790000  591991.095153864470000       0.000000000000000      -7.617992401123047       5.383354187011719     1     1     0     0     0     0     0     0     1     1     2     2     1     1     1     0    -1    -1    -1    -1-32767-32767-32767-32767-32767-32767-32767-32767-32767-32767-32767-32767-32767-32767-32767-32767-32767-32767-32767-32767-32767-32767-32767-32767-32767-32767-32767-32767-32767     3     3     3     3     3     3     4     4     3     3     2     1     1     1     1     1     1     1     2     2     2     2     2     2     2     3     3     3     3     3     3     3     3     3     4     5     5     5     5     5     5     3     3     2     2     1     1     1     1     0     0     0     0     0     1     1     2     2     2     2     2     2     2     2     2     2     2     2     2     2     1     1     1     1     1     0     0     0     0     0     0     0     0     0     0     0     0     0     0     0     0     0     0     0     0     0     1         1     1     1     1     1     1     1     1     0     0     0     0    -1    -1    -1    -1    -1    -2    -2    -2    -2    -2    -2    -2    -2    -2    -2    -3    -4    -5    -5    -6    -8    -7    -7    -7    -7    -7                                                                                                                                                                                                                                                                                                                                                                                                                                                                                                                                                                                                                                                                                                                                                                                                                                 1    91   180     1  773562.057648432790000  592011.095153864470000       0.000000000000000      -8.094013214111328       5.000000000000000     0     0     1     1     1     2     2     2     2     1     0     0     0-32767-32767-32767-32767-32767-32767-32767-32767-32767-32767-32767-32767-32767-32767-32767-32767-32767-32767-32767-32767-32767-32767-32767-32767-32767-32767-32767-32767-32767-32767-32767-32767-32767     3     3     3     3     4     4     4     3     3     2     1     1     1     1     1     1     1     1     2     2     2     2     2     2     2     2     2     2     2     3     3     3     3     3     4     5     5     5     5     5     3     3     3     2     1     1     1     1     1     0     0     0     1     1     1     2     2     2     2     2     2     2     2     2     2     2     3     2     2     1     1     1     1     1     0     0     0    -1    -1    -1    -1    -1    -1    -1     0     0     0     0     0     0     0     0     0     0     0     1     1     1     1     1         1     2     2     2     1     0     0     0     0    -1     0     0     0    -1    -1    -1    -1    -1    -1    -1    -1    -1    -2    -3    -4    -4    -6    -6    -7    -7    -7    -8    -8    -8                                                                                                                                                                                                                                                                                                                                                                                                                                                                                                                                                                                                                                                                                                                                                                                                                                                         1    92   178     1  773567.057648432790000  592026.095153864470000       0.000000000000000      -8.765808105468750       5.000000000000000     2     2     2     2     1     1     0     0-32767-32767-32767-32767-32767-32767-32767-32767-32767-32767-32767-32767-32767-32767-32767-32767-32767-32767-32767-32767-32767-32767-32767-32767-32767-32767-32767-32767-32767-32767-32767-32767-32767-32767-32767-32767-32767     3     3     4     4     4     4     3     3     1     1     1     1     1     1     1     1     2     2     2     2     2     2     3     3     2     2     2     2     2     2     2     3     3     4     5     5     5     4     3     2     2     2     1     1     1     1     1     0     0     1     1     1     1     1     2     2     2     2     2     2     2     2     2     3     3     2     2     1     1     1     1     0     0     0    -1    -1    -1    -1    -1    -1    -1    -1    -1     0     0     0     0     0     0     0     0     0     0     1     1     1     1     1     1     1     2         2     2     1     1     0     0     0     0     0     1     1    -1    -1    -1    -1    -1    -1     0     0    -1    -2    -4    -4    -5    -6    -7    -7    -8    -8    -8    -9    -9                                                                                                                                                                                                                                                                                                                                                                                                                                                                                                                                                                                                                                                                                                                                                                                                                                                                     1    93   175     1  773572.057648432790000  592041.095153864470000       0.000000000000000      -9.291305541992188       4.383354187011719     2     2-32767-32767-32767-32767-32767-32767-32767-32767-32767-32767-32767-32767-32767-32767-32767-32767-32767-32767-32767-32767-32767-32767-32767-32767-32767-32767-32767-32767-32767-32767-32767-32767-32767-32767-32767-32767-32767-32767-32767-32767-32767     3     3     4     4     4     3     3     2     1     1     1     1     1     1     1     1     2     1     2     2     2     2     3     3     3     3     2     2     2     2     2     3     4     4     4     4     4     3     2     2     1     1     1     1     1     1     0     0     0     0     1     1     1     1     2     2     2     2     2     2     2     2     3     3     2     1     1     1     1     1     0     0     0    -1    -1    -1    -1    -1    -1    -1    -1    -1    -1     0     0     0     0     0     0     0     0     0     1     1     1     1     1     1     1     2     2     2     2         2     1     1     0     0     1     1     1     0     0     0     0     0     0     0     0    -1    -2    -3    -4    -5    -6    -6    -8    -8    -8    -9    -9    -9                                                                                                                                                                                                                                                                                                                                                                                                                                                                                                                                                                                                                                                                                                                                                                                                                                                                                       1    94   131     1  773577.057648432790000  592266.095153864470000       0.000000000000000      -9.617992401123047       4.234638214111328     4     4     4     4     3     3     2     1     1     1     1     1     1     0     1     1     2     2     2     2     2     2     2     2     2     2     2     2     2     3     3     3     4     4     3     3     2     2     1     1     1     1     0     0     0     0     0     0     0     1     1     1     1     2     2     2     2     2     2     3     3     3     2     1     1     1     1     0     0     0    -1    -1    -1    -1    -1    -1    -1    -1    -1    -1    -1     0     0     0     0     0     0     0     0     0     1     1     1     1     1     1     1     1     2     2     2     2     2     2     1     1     1     1     1     0     0     0     0     0     0     0     0     0    -1    -3    -4    -4    -5    -6    -7    -7    -8    -9    -9   -10    -9                                                                                                   1    95   131     1  773582.057648432790000  592271.095153864470000       0.000000000000000      -8.906429290771484       4.764461517333984     5     5     4     4     3     3     2     1     1     1     1     1     1     1     1     1     2     2     2     2     2     2     2     2     2     2     2     2     3     3     3     3     3     3     3     2     2     1     1     1     1     0     1     1     0     0     0     0     0     1     1     1     2     2     2     2     2     2     3     3     3     2     1     1     1     1     0     0     0    -1    -1    -1    -1    -1    -1    -1    -1    -1    -1    -1    -1     0     0     0     0     0     0     0     0     1     1     1     1     1     1     1     1     1     2     2     2     2     2     2     2     1     1     1     1     0     0     0     0     0     0     0     0    -1    -2    -4    -5    -5    -6    -7    -8    -8    -9    -8    -9    -9    -9                                                                                                   1    96   132     1  773587.057648432790000  592281.095153864470000       0.000000000000000      -9.121925354003906       4.764461517333984     5     5     4     4     3     2     2     1     1     1     1     1     1     1     2     2     2     2     2     2     2     2     2     2     2     2     2     3     3     3     3     3     3     2     2     1     1     1     1     0     1     1     1     0     0     0     0     1     1     1     2     2     2     2     2     2     3     3     2     2     1     1     1     0     0     0     0    -1    -1    -1    -1    -1    -1    -1    -1    -1    -1    -1    -1    -1     0     0     0     0     0     0     0     0     1     1     1     1     1     1     1     1     1     2     2     2     2     2     2     2     2     1     1     1     0     0     0     0     0     0     0    -1    -2    -3    -5    -5    -6    -6    -8    -7    -8    -8    -8    -9    -9    -9    -9    -9                                                                                             1    97   134     1  773592.057648432790000  592281.095153864470000       0.000000000000000      -8.813938140869141       5.764461517333984     6     6     5     4     4     3     3     2     1     1     1     1     1     2     2     2     2     2     2     2     2     2     2     2     2     2     2     3     3     3     3     3     2     2     1     1     1     1     1     1     1     1     1     0     0     0     0     1     1     1     2     2     2     2     2     2     3     2     2     1     1     1     1     0     0     0     0     0    -1    -1    -1    -1    -1    -1    -1    -1    -1    -1    -1    -1    -1     0     0     0     0     0     0     0     0     1     1     1     1     1     1     1     1     1     1     2     1     1     1     1     1     1     1     1     1     1     0     0     0     0     0    -1    -2    -3    -4    -5    -6    -6    -7    -7    -8    -8    -8    -8    -8    -8    -8    -8    -8    -9                                                                                 1    98   135     1  773597.057648432790000  592286.095153864470000       0.000000000000000      -8.795238494873047       6.616645812988281     7     6     5     4     4     4     3     2     1     1     1     1     1     2     2     1     1     1     2     1     1     2     2     2     2     2     2     2     3     3     3     2     2     2     1     1     1     1     1     1     1     1     0     0     0     0     1     1     1     2     2     2     2     2     3     3     2     2     1     1     1     1     0     0     0     0    -1    -1    -1    -1    -1    -1    -1    -1    -1    -1    -1    -1    -1    -1    -1     0     0     0     0     0     0     0     0     0     1     1     1     1     1     1     1     1     1     1     1     1     1     1     1     1     1     1     1     1     0     0     0     0    -1    -2    -3    -4    -4    -5    -5    -6    -7    -7    -7    -8    -8    -7    -8    -8    -8    -8    -9    -9    -9                                                                           1    99   137     1  773602.057648432790000  592291.095153864470000       0.000000000000000      -8.693359375000000       6.764461517333984     7     6     5     4     4     4     3     1     1     1     1     1     1     1     1     1     1     1     1     1     1     1     2     2     2     2     2     2     2     3     2     2     2     1     1     1     1     1     1     1     1     0     0     0     1     1     1     1     2     2     2     3     3     3     3     3     2     1     1     1     1     0     0     0     0     0    -1    -1    -1    -1    -1    -1    -1    -1    -1    -1    -1    -1    -1    -1    -1     0     0     0     0     0     0     0     0     0     1     1     1     1     1     1     1     1     1     1     1     1     1     1     1     1     1     1     1     0     0     0     0     0    -1    -2    -3    -5    -5    -5    -5    -6    -6    -6    -7    -7    -7    -7    -7    -8    -8    -8    -8    -8    -8    -9    -8                                                               1   100   137     1  773607.057648432790000  592291.095153864470000       0.000000000000000      -7.906429290771484       7.147815704345703     7     6     5     4     4     4     4     2     1     1     1     0     1     1     1     0     1     1     1     1     1     1     2     2     2     2     2     2     2     2     2     2     2     1     1     1     1     1     1     1     1     1     1     1     1     1     1     1     2     2     2     3     3     3     3     3     2     2     1     1     1     0     0     0     0    -1    -1    -1    -1    -1    -1    -1    -1    -1    -1    -1    -1    -1    -1    -1    -1    -1     0     0     0     0     0     0     0     0     0     1     1     1     1     0     0     0     1     0     0     0     0     0     0     0     0     0     0     0     0     0     0     0    -1    -2    -3    -4    -4    -5    -5    -5    -6    -6    -6    -6    -6    -6    -6    -7    -7    -8    -7    -8    -8    -8    -8                                                               1   101   137     1  773612.057648432790000  592296.095153864470000       0.000000000000000      -7.488594055175781       6.764461517333984     7     6     5     4     4     4     3     1     1     1     1     1     1     0     0     1     1     1     1     1     1     2     2     2     2     2     2     3     2     2     2     2     1     1     1     1     1     1     1     1     1     1     1     1     1     1     1     2     2     3     3     3     4     3     3     3     2     1     1     1     0     0     0    -1    -1    -1    -1    -1    -1    -1    -1    -1    -1    -1    -1    -1    -1    -1    -1    -1    -1    -1    -1     0     0     0     0     0     0     0     0     0     1     0     0     0     0     0     0     0     0     0     0     0     0     0     0     0     0     0     0     0     0     0    -1    -2    -3    -3    -4    -4    -4    -5    -5    -5    -5    -5    -6    -6    -6    -6    -7    -7    -7    -7    -7    -7    -7                                                               1   102   136     1  773617.057648432790000  592301.095153864470000       0.000000000000000      -7.121925354003906       6.764461517333984     7     5     5     4     4     3     2     2     1     1     1     1     1     0     1     1     1     1     1     2     2     2     2     2     2     2     2     2     2     2     2     2     1     1     1     1     1     1     0     1     1     1     1     1     1     1     2     2     3     3     4     4     4     3     3     2     2     1     1     0     0     0    -1    -1    -1    -1    -1    -1    -1    -1    -1    -1    -1    -1    -1    -1    -1    -1    -1    -1    -1    -1    -1     0     0     0     0     0     0     0     0     0     0     0     0     0     0     0     0     0     0     0     0     0     0     0     0     0     0     0     0     0     0     0    -1    -2    -3    -3    -4    -4    -4    -4    -5    -5    -5    -5    -6    -6    -6    -6    -6    -6    -6    -6    -7    -7                                                                     1   103   136     1  773622.057648432790000  592301.095153864470000       0.000000000000000      -7.310005187988281       7.147815704345703     7     6     5     5     4     4     3     3     2     1     1     1     1     1     1     1     1     1     2     2     2     2     2     2     2     2     2     2     2     2     2     2     2     1     1     1     1     1     1     1     1     1     1     1     1     1     2     2     3     3     4     4     4     3     3     3     2     1     1     0     0    -1    -1    -1    -1    -1    -1    -1    -1    -1    -1    -1    -1    -1    -1    -1    -1    -2    -2    -1    -1    -1    -1    -1    -1     0     0     0     0     0     0     0     0     0     0     0     0    -1     0     0     0     0     0     0     0     0     0     0     0     0     0     0     0     0     0    -1    -2    -2    -3    -3    -3    -3    -4    -4    -4    -5    -5    -5    -6    -6    -5    -6    -6    -6    -6    -7                                                                     1   104   136     1  773627.057648432790000  592306.095153864470000       0.000000000000000      -7.693359375000000       6.764461517333984     7     6     6     5     4     4     3     3     2     1     1     1     1     1     1     1     2     2     2     2     2     2     2     2     2     2     2     2     2     2     2     2     1     1     1     1     1     0     0     1     1     1     1     1     1     2     3     3     4     4     4     4     3     3     3     2     1     1     0     0    -1    -1    -1    -1    -1    -2    -1    -1    -1    -1    -1    -1    -1    -1    -1    -2    -2    -2    -1    -1    -1    -1    -1    -1    -1     0     0     0     0     0     0     0     0     0    -1    -1    -1    -1    -1    -1     0     0     0     0     0     1     1     1     1     1     1     1     0     0     0    -1    -2    -2    -2    -3    -3    -3    -4    -4    -4    -4    -5    -5    -5    -5    -5    -6    -6    -6    -7    -8                                                                     1   105   136     1  773632.057648432790000  592306.095153864470000       0.000000000000000      -7.431926727294922       7.764461517333984     8     7     7     6     5     5     4     4     3     2     1     1     1     1     1     1     2     1     1     2     2     2     2     2     2     2     2     2     2     2     2     2     1     1     1     1     1     0     1     1     1     1     1     2     2     2     3     4     4     4     4     4     3     3     3     3     2     1     0    -1    -1    -1    -1    -1    -1    -1    -1    -1    -1    -1    -1    -1    -1    -2    -2    -2    -2    -2    -1    -1    -1    -1    -1    -1    -1    -1    -1    -1     0    -1    -1    -1    -1    -1    -1    -1    -1    -1    -1    -1     0     0     0     0     1     1     1     1     1     1     1     1     1     0     0     0    -1    -2    -2    -2    -3    -3    -3    -4    -4    -4    -4    -4    -5    -5    -5    -5    -6    -6    -6    -7                                                                     1   106   135     1  773637.057648432790000  592311.095153864470000       0.000000000000000      -7.340778350830078       7.764461517333984     8     8     7     6     6     5     5     4     3     2     1     1     1     1     1     1     1     1     1     1     1     2     2     2     2     2     2     2     2     2     2     1     1     1     1     0     0     1     1     1     2     2     2     3     3     4     4     4     4     4     4     4     3     3     3     2     1     0    -1    -1    -1    -1    -1    -1    -1    -1    -1    -1    -1    -1    -1    -1    -2    -2    -2    -1    -1    -1    -1    -1    -1    -1    -1    -1    -1    -1    -1    -1    -1    -1    -1    -1    -1    -1    -1    -1    -1     0     0     0     0     0     0     0     1     1     1     1     1     1     1     1     1     0     0     0    -1    -1    -2    -2    -2    -3    -3    -3    -3    -4    -4    -4    -5    -5    -5    -5    -6    -6    -7                                                                           1   107   135     1  773642.057648432790000  592316.095153864470000       0.000000000000000      -7.815280914306641       8.707798004150391     9     8     7     6     6     6     5     4     2     1     1     1     1     1     1     1     1     1     1     1     1     1     2     2     2     2     2     2     2     2     1     1     1     1     0     1     1     1     2     2     3     3     4     4     4     4     4     4     4     4     4     3     3     3     2     1     0    -1    -1    -1    -1    -1     0    -1    -1    -1    -1    -1    -1    -1    -1    -1    -2    -2    -1    -1    -1    -1    -1    -1    -1    -1    -1    -1    -1    -1    -1    -1    -1    -1    -1    -1    -1    -1     0     0     0     0     0     0     0     0     0     0     1     1     1     1     1     1     1     1     1     0     0     0    -1    -1    -1    -2    -2    -3    -3    -3    -3    -4    -4    -4    -4    -5    -5    -6    -6    -7    -8                                                                           1   108   135     1  773647.057648432790000  592316.095153864470000       0.000000000000000      -6.724132537841797       9.764461517333984    10     9     8     7     7     6     6     5     3     1     1     1     1     1     1     1     1     1     1     1     1     1     1     2     2     2     2     2     2     2     1     1     1     1     1     1     1     2     2     3     4     4     4     4     5     5     5     4     4     4     4     4     3     3     2     1     0    -1    -1    -1    -1     0     0     0     0    -1    -1    -1    -1    -1    -1    -1    -1    -1    -1    -1    -1    -1    -1    -1    -1    -1    -1    -1    -1    -1    -1    -1    -1    -1    -1    -1     0     0     0     0     0     0     0     1     1     1     1     1     1     2     1     1     1     1     0     1     1     1     0     0     0    -1    -1    -2    -2    -2    -3    -3    -3    -3    -4    -4    -4    -4    -5    -6    -6    -6    -7                                                                           1   109   134     1  773652.057648432790000  592321.095153864470000       0.000000000000000      -6.526844024658203       9.147815704345703     9     8     8     7     7     6     5     4     2     1     0     1     1     1     1     1     1     1     1     1     1     1     1     2     2     2     2     2     2     1     1     1     1     1     1     2     2     3     4     4     4     5     5     5     5     5     5     5     4     4     4     4     3     2     1     0    -1    -1    -1     0     0     0     0     0     0     0    -1    -1    -1    -1    -1    -1    -1    -1    -1    -1    -1    -1    -1    -1    -1    -1    -1    -1    -1    -1    -1    -1    -1     0     0     0     0     0     0     0     1     1     1     1     1     0     1     1     1     1     1     1     1     0     0     0     1     1     0     0     0    -1    -1    -2    -2    -2    -3    -3    -3    -4    -4    -4    -4    -5    -5    -7    -6    -6                                                                                 1   110   134     1  773657.057648432790000  592321.095153864470000       0.000000000000000      -5.551216125488281       9.764461517333984    10     9     8     8     7     6     5     4     3     2     1     1     1     1     1     1     1     1     1     1     1     1     1     1     1     1     2     2     2     1     1     1     1     1     1     2     3     4     4     4     5     5     5     5     5     5     5     5     5     4     4     4     3     3     2     0    -1    -1     0    -1    -1     0     0     0     0     0     0     0     0     0    -1    -1    -1    -1    -1    -1    -1    -1    -1    -1    -1    -1    -1    -1    -1    -1    -1     0     0     0     0     0     0     0     1     1     1     1     1     1     0     0     1     1     1     1     1     1     1     1     1     0     0     1     1     0     0     0    -1    -1    -2    -2    -2    -3    -3    -4    -4    -4    -4    -5    -5    -5    -6    -5                                                                                 1   111   133     1  773662.057648432790000  592326.095153864470000       0.000000000000000      -5.545543670654297       9.764461517333984    10     9     8     7     6     6     5     4     3     2     1     1     1     1     1     1     1     1     1     1     1     1     1     1     1     1     1     1     1     1     1     1     1     2     3     4     4     5     5     5     6     6     6     6     6     6     6     5     5     5     4     4     3     2     1     0     0     0     0     0     0     0     0     0     0     0     0     0     0     0    -1    -1    -1    -1    -1    -1    -1    -1    -1    -1    -1    -1    -1    -1    -1     0     0     0     0     0     1     1     1     1     1     1     1     1     1     0     0     1     1     1     1     1     1     1     1     1     1     0     0     1     1     0     0     0    -1    -1    -2    -2    -3    -3    -3    -3    -3    -4    -4    -6    -5    -5    -5                                                                                       1   112   132     1  773667.057648432790000  592331.095153864470000       0.000000000000000      -4.944679260253906       9.147815704345703     9     8     7     7     6     5     4     3     2     2     1     1     1     1     1     1     1     1     1     1     1     1     1     1     1     1     1     1     1     1     1     1     2     3     4     5     5     6     6     6     6     6     6     6     6     6     6     6     6     5     4     3     3     2     1     1     1     1     1     0     1     1     1     1     1     1     1     1     1     0    -1    -1    -1    -1    -1    -1    -1    -2    -1    -2    -1    -1     0     0     0     0     0     0     1     1     1     1     1     1     1     1     2     2     1     1     2     2     2     2     2     2     1     1     1     1     1     0     0     1     1     0     0     0    -1    -1    -2    -2    -3    -3    -3    -3    -3    -4    -5    -4    -4    -5                                                                                             1   113   132     1  773672.057648432790000  592331.095153864470000       0.000000000000000      -4.709140777587891       9.147815704345703     9     8     7     7     6     5     4     3     3     2     2     1     1     1     1     1     1     1     1     1     1     1     1     1     1     1     1     1     1     1     1     2     3     4     5     5     6     6     7     7     7     7     7     7     7     7     7     7     7     6     5     4     3     2     1     2     2     2     2     1     1     2     2     2     2     2     2     1     1     1     0    -1    -1    -1    -1    -1    -2    -2    -2    -2    -1     0     0     0     0     1     1     1     1     1     1     1     1     2     2     2     2     1     1     2     2     2     2     2     2     2     2     2     1     1     1     1     1     1     0     1     0     0     0    -1    -1    -2    -2    -3    -3    -3    -3    -3    -4    -4    -4    -5                                                                                             1   114   130     1  773677.057648432790000  592341.095153864470000       0.000000000000000      -4.121925354003906       7.943336486816406     8     7     6     5     4     3     3     2     2     2     2     1     1     1     1     1     1     1     1     1     0     1     1     1     1     1     1     1     1     2     3     4     5     6     7     7     8     8     8     8     8     8     8     8     8     8     8     7     6     5     3     2     1     2     2     2     2     2     2     3     3     3     3     3     3     2     2     2     1     0    -1    -1    -1    -1    -2    -2    -1    -1    -1     0     0     0     1     1     1     1     1     1     2     2     2     2     2     2     2     1     2     2     2     2     2     2     2     2     2     2     2     1     1     1     1     1     0     1     1     0     0     0    -1    -1    -2    -2    -3    -3    -3    -3    -4    -4    -4    -4                                                                                                         1   115   129     1  773682.057648432790000  592346.095153864470000       0.000000000000000      -3.784507751464844       8.000000000000000     7     6     5     4     3     3     2     2     2     2     2     2     1     1     1     1     1     1     1     1     1     1     1     1     1     1     1     1     2     4     5     6     7     8     8     8     8     8     8     8     8     8     8     8     8     8     8     7     6     4     2     1     2     2     3     3     3     3     4     4     5     5     5     5     4     3     2     2     1     0     0     0    -1    -1    -1    -1    -1     0     1     1     1     1     1     1     2     2     2     2     2     2     2     2     2     1     2     3     3     3     3     3     3     2     2     2     2     2     2     2     1     1     1     1     1     0     0     1     0     0     0    -1    -1    -2    -3    -3    -3    -3    -3    -4    -4                                                                                                               1   116   127     1  773687.057648432790000  592356.095153864470000       0.000000000000000      -3.709140777587891       8.000000000000000     5     4     4     3     3     2     2     2     2     2     2     1     1     1     1     1     1     0     1     1     1     1     1     0     1     1     2     4     5     6     7     8     8     8     8     8     8     8     8     8     8     8     8     8     8     8     7     5     4     2     2     3     3     4     5     5     6     6     6     6     6     5     5     4     4     3     2     2     1     1     0     0     0     0     0     1     1     1     1     1     2     2     2     2     2     2     2     2     2     3     3     2     3     3     3     3     3     3     3     3     3     2     2     2     2     2     2     1     1     1     1     0     0     0     0     0    -1    -1    -1    -2    -3    -3    -3    -3    -4    -3    -3                                                                                                                           1   117   127     1  773692.057648432790000  592361.095153864470000       0.000000000000000      -3.765808105468750       8.616645812988281     4     4     3     3     3     2     2     2     2     2     1     1     1     1     1     1     1     1     1     1     1     1     0     0     1     3     5     6     7     8     9     9     9     9     9     9     9     9     9     9     9     8     8     8     8     8     7     6     4     4     4     5     6     7     7     7     7     8     8     8     7     6     6     5     4     4     3     3     2     2     1     1     1     1     1     1     2     2     2     2     2     2     2     2     2     3     3     3     3     3     3     3     3     3     3     3     3     3     3     3     3     3     2     2     2     2     2     1     1     1     1     0     0     0     0    -1    -1    -1    -1    -2    -3    -3    -3    -3    -3    -4    -4                                                                                                                           1   118   126     1  773697.057648432790000  592371.095153864470000       0.000000000000000      -4.709140777587891       9.346906661987305     4     3     3     2     2     2     2     2     2     1     1     1     1     1     1     1     1     1     1     1     0     0     1     3     5     7     7     8     9     9     9     9     9     9     9     9     9     9     9     8     7     7     7     7     7     6     6     7     7     8     9     9     9     9     9     9     8     8     8     7     7     6     6     5     5     4     4     3     3     3     2     2     2     2     2     2     2     2     2     3     3     3     3     3     3     3     4     4     4     3     3     4     4     4     3     3     3     3     3     3     3     3     2     2     2     2     1     1     1     1     1     0     0     0    -1    -1    -1    -2    -2    -3    -3    -3    -4    -4    -4    -5                                                                                                                                 1   119   126     1  773702.057648432790000  592376.095153864470000       0.000000000000000      -5.291305541992188      10.616645812988281     4     3     3     2     2     2     2     2     2     2     1     1     1     1     1     1     1     1     0     1     1     1     4     6     7     7     8     8     8     8     8     8     8     8     8     8     8     8     8     7     7     7     7     7     7     7     8     9    10    11    11    10    10    10    10    10    10     9     9     8     8     8     7     7     6     6     5     5     4     4     4     4     3     3     3     3     3     3     3     3     4     4     4     4     4     4     5     5     4     4     4     4     4     4     4     4     4     3     3     3     3     3     2     2     2     2     2     1     1     1     1     0     0     0    -1    -1    -1    -2    -3    -3    -4    -4    -4    -5    -5    -5                                                                                                                                 1   120   126     1  773707.057648432790000  592386.095153864470000       0.000000000000000      -7.633773803710938      11.616645812988281     3     3     3     3     2     2     2     2     2     1     1     1     1     1     1     1     1     1     2     3     5     6     7     8     8     8     8     8     8     8     8     8     8     8     8     8     8     8     7     7     7     7     7     8     9    10    11    12    12    12    11    11    11    11    11    10    10    10    10     9     9     8     8     8     8     7     7     6     6     5     5     5     4     4     4     4     4     4     4     4     5     5     5     5     5     5     5     5     4     4     4     4     4     4     4     4     4     3     2     2     2     2     2     2     2     2     1     1     1     0     0     0    -1    -1    -1    -2    -3    -4    -4    -4    -5    -5    -5    -6    -7    -8                                                                                                                                 1   121   132     1  773712.057648432790000  592391.095153864470000       0.000000000000000     -10.000000000000000      12.525497436523438     3     3     3     3     2     2     2     2     1     2     2     2     2     2     1     2     2     3     4     5     7     7     7     7     8     8-32767-32767     8     8     8     8     8     8     8     8     8     7     7     7     7     8     9    10    11    12    12    13    12    12    12    11    11    11    11    11    11    11    10    10    10    10    10     9     9     9     8     8     8     7     7     6     6     6     5     5     5     5     5     6     6     6     6     5     5     5     5     5     4     4     4     4     4     4     4     4     3     2     2     2     2     3     2     2     2     2     1     1     1     0     0     0    -1    -2    -3    -3    -4    -4    -5    -5    -6    -6    -7    -8    -8    -9   -10   -10   -10   -10   -10   -10                                                                                             1   122   129     1  773717.057648432790000  592431.095153864470000       0.000000000000000     -10.310005187988281      12.943336486816406     2     2     2     2     3     3     2     3     3     4     5-32767-32767-32767-32767-32767-32767-32767-32767-32767-32767     8     8     7     7     7     7     7     8     7     7     7     7     8     9    10    11    12    13    13    12    12    12    12    11    11    11    11    11    11    11    11    11    11    11    11    11    10    10    10    10     9     8     8     8     7     7     7     6     6     6     6     6     6     6     6     6     5     5     5     4     4     4     4     4     4     4     4     4     3     3     2     3     3     3     2     2     2     2     1     1     0     0     0    -1    -2    -3    -4    -4    -5    -5    -6    -6    -7    -7    -8    -9    -9   -10   -10   -10   -10   -10   -10   -10   -10    -9    -9    -9                                                                                                               1   123   110     1  773722.057648432790000  592546.095153864470000       0.000000000000000     -10.738571166992188      13.000000000000000     7     7     6     6     6     7     6     6     7     8     9     9    10    11    12    13    13    13    12    12    12    12    12    11    11    11    11    11    12    12    12    12    12    12    12    12    12    12    11    10    10     9     8     7     7     7     7     7     7     6     6     6     6     6     6     5     5     4     4     4     4     4     4     4     4     4     3     3     3     4     3     3     3     2     2     2     1     1     1     0     0    -1    -2    -3    -4    -5    -5    -6    -6    -7    -8    -8    -9    -9   -10   -11   -10   -10   -10   -10   -10    -9    -9    -9    -9    -9    -9    -8    -9    -9                                                                                                                                                                                                                                 1   124   110     1  773727.057648432790000  592551.095153864470000       0.000000000000000     -10.813938140869141      13.000000000000000     6     6     5     5     6     6     6     7     8     9    10    10    11    12    13    13    13    13    13    13    13    13    12    12    12    12    12    12    12    12    12    12    12    12    12    12    11    11    11    10     9     8     7     7     7     7     7     7     7     6     6     5     5     5     4     4     4     3     3     3     4     4     4     4     3     3     3     4     4     4     3     3     3     2     1     1     1     1     0     0    -1    -2    -3    -4    -5    -6    -6    -7    -8    -8    -9    -9   -10   -10   -11   -10   -10   -10   -10    -9    -9    -9    -9    -9    -8    -8    -8    -9    -8    -8                                                                                                                                                                                                                                 1   125   110     1  773732.057648432790000  592556.095153864470000       0.000000000000000     -10.738571166992188      13.000000000000000     5     4     5     6     5     6     7     8     8     9    10    11    11    12    12    12    13    13    13    13    13    13    13    13    13    12    12    12    13    12    12    12    11    11    11    11    11    10    10    10     9     7     7     7     7     7     7     6     6     6     6     5     5     5     4     4     4     3     3     3     4     4     4     3     3     4     4     4     4     4     3     3     2     1     1     1     0     0     0    -1    -2    -3    -4    -5    -6    -7    -8    -8    -9    -9    -9   -10   -11   -10   -10   -10   -10    -9    -9    -9    -9    -8    -8    -8    -7    -8    -8    -8    -8    -8                                                                                                                                                                                                                                 1   126   110     1  773737.057648432790000  592561.095153864470000       0.000000000000000     -10.813938140869141      13.000000000000000     5     5     6     5     6     7     7     8     8     9    10    10    11    11    12    12    12    13    13    13    13    13    13    13    13    13    13    12    12    12    12    11    11    10    10    10    10     9     9     9     8     7     7     7     7     7     6     6     5     5     5     4     4     3     4     4     3     3     3     3     3     4     4     4     4     4     4     4     4     3     3     2     1     1     0     0     0     0    -1    -1    -2    -3    -4    -5    -6    -7    -8    -9    -9   -10   -11   -11   -10   -10   -10   -10    -9    -9    -8    -8    -8    -8    -7    -7    -7    -8    -7    -8    -8    -8                                                                                                                                                                                                                                 1   127   110     1  773742.057648432790000  592566.095153864470000       0.000000000000000     -10.366672515869141      13.000000000000000     5     5     5     5     6     7     7     8     9     9    10    10    10    11    11    11    12    12    13    13    13    13    13    13    13    12    12    12    11    11    11    11    10     9     9     9     9     9     9     9     7     6     7     7     6     6     6     5     5     5     4     4     3     3     3     3     3     3     3     3     3     4     4     4     4     4     4     4     4     3     2     1     1     0     0     1     0    -1    -1    -2    -3    -4    -5    -6    -7    -8    -9    -9   -10   -10   -10   -10   -10   -10    -9    -9    -8    -8    -8    -7    -7    -7    -7    -7    -7    -7    -7    -7    -8    -8                                                                                                                                                                                                                                 1   128   110     1  773747.057648432790000  592571.095153864470000       0.000000000000000     -10.121925354003906      12.197290420532227     5     5     5     6     6     7     7     8     8     9     9    10    10    10    11    11    11    12    12    12    12    12    12    12    11    11    11    10    10    10    10    10     9     8     8     8     8     8     8     7     6     6     6     5     5     6     6     5     5     4     4     3     3     3     2     3     3     3     3     3     3     4     4     4     4     4     4     4     3     2     1     0     1     0     1     0     0    -1    -2    -3    -4    -6    -6    -6    -7    -8    -9    -9   -10   -10   -10   -10    -9    -9    -8    -8    -8    -8    -8    -7    -7    -7    -7    -7    -7    -7    -7    -7    -8    -8                                                                                                                                                                                                                                 1   129   110     1  773752.057648432790000  592576.095153864470000       0.000000000000000      -9.197292327880859      11.197290420532227     4     5     5     6     6     7     8     8     8     8     9     9     9    10    10    10    11    11    11    11    11    11    11    10    10    10    10    10     9     9     9     9     8     7     7     7     7     7     7     6     6     6     6     5     5     5     4     4     3     3     3     3     3     3     2     2     3     3     3     3     3     4     4     4     4     4     4     4     2     1     1     1     0     1     0     0    -1    -2    -3    -4    -5    -6    -6    -7    -7    -8    -8    -9    -9    -9    -9    -9    -9    -8    -8    -8    -7    -7    -6    -6    -7    -7    -7    -6    -7    -7    -7    -7    -7    -8                                                                                                                                                                                                                                 1   130   111     1  773757.057648432790000  592576.095153864470000       0.000000000000000      -8.722789764404297      10.197292327880859     4     4     5     6     6     7     7     7     8     8     8     8     9     9     9     9    10    10    10    10    10    10    10     9     9     9     9     9     9     9     9     8     8     7     7     7     7     7     7     6     6     6     5     5     5     5     4     4     3     3     2     3     3     3     3     2     3     3     3     3     3     4     4     4     4     4     4     4     3     2     2     1     1     1     1     0     0    -1    -3    -4    -5    -6    -6    -6    -7    -7    -8    -8    -9    -8    -8    -8    -8    -8    -8    -7    -7    -7    -7    -7    -6    -7    -7    -7    -6    -7    -7    -7    -7    -7    -8                                                                                                                                                                                                                           1   131   110     1  773762.057648432790000  592581.095153864470000       0.000000000000000      -7.722789764404297       9.197292327880859     4     5     6     6     7     7     7     7     7     8     8     8     8     8     8     9     9     9     9     9     9     8     8     8     8     8     8     8     8     8     8     8     7     7     7     7     7     7     7     5     6     5     5     4     4     3     4     3     3     3     2     3     3     2     2     2     3     3     3     3     3     4     4     4     4     4     3     3     3     2     2     1     2     1     1     0    -1    -2    -4    -5    -5    -6    -7    -7    -7    -7    -8    -8    -7    -7    -7    -7    -7    -7    -7    -7    -7    -6    -7    -7    -7    -6    -7    -7    -7    -7    -7    -7    -7    -7                                                                                                                                                                                                                                 1   132   111     1  773767.057648432790000  592581.095153864470000       0.000000000000000      -7.636695861816406       8.197292327880859     4     5     6     6     6     7     7     7     7     7     7     7     8     8     8     8     8     8     8     8     8     8     8     8     8     8     8     8     8     8     8     8     7     7     7     7     7     7     7     6     5     5     5     5     4     4     4     4     3     3     2     3     2     2     2     2     2     3     3     3     3     3     4     4     4     3     4     4     3     3     2     2     2     2     1     0    -1    -1    -2    -4    -5    -5    -6    -6    -7    -7    -8    -7    -6    -6    -6    -7    -7    -7    -7    -6    -7    -7    -6    -7    -7    -7    -6    -7    -7    -7    -7    -7    -7    -7    -7                                                                                                                                                                                                                           1   133   112     1  773772.057648432790000  592581.095153864470000       0.000000000000000      -7.000000000000000       8.000000000000000     5     5     5     6     6     6     6     7     7     7     7     7     7     7     8     8     8     8     8     8     8     8     8     8     8     8     8     8     8     8     8     7     7     7     7     7     7     7     7     7     5     5     5     5     4     4     3     4     3     2     2     2     2     2     2     2     2     3     3     3     3     3     4     3     3     3     3     4     4     4     3     3     3     2     1     1     0    -1    -2    -2    -4    -5    -5    -6    -6    -6    -7    -6    -6    -6    -6    -6    -6    -7    -7    -7    -6    -7    -7    -6    -7    -7    -7    -6    -7    -7    -7    -7    -7    -7    -7    -7                                                                                                                                                                                                                     1   134   112     1  773777.057648432790000  592586.095153864470000       0.000000000000000      -7.000000000000000       8.000000000000000     5     5     5     6     6     6     6     6     7     7     7     7     7     7     7     7     8     8     8     8     8     8     8     8     8     8     8     8     8     7     7     7     7     7     7     7     7     7     7     5     5     4     4     4     3     3     3     3     2     2     1     1     2     2     2     2     3     3     3     3     3     3     3     2     3     3     3     3     3     3     4     3     3     2     1     0     0    -1    -2    -4    -4    -5    -5    -5    -6    -6    -5    -5    -5    -5    -6    -6    -6    -6    -7    -6    -6    -7    -7    -6    -6    -7    -7    -6    -7    -7    -7    -7    -7    -7    -7    -6                                                                                                                                                                                                                     1   135   112     1  773782.057648432790000  592586.095153864470000       0.000000000000000      -7.310005187988281       8.000000000000000     4     5     5     5     6     6     6     6     6     6     6     7     7     7     7     7     7     8     8     8     8     8     8     8     8     8     8     8     8     7     7     7     7     7     7     7     7     7     6     5     4     4     3     4     3     3     2     3     2     1     1     1     2     2     2     2     3     3     3     3     3     2     3     2     2     2     3     3     3     3     4     4     3     2     2     1     0    -1    -2    -3    -3    -4    -5    -5    -5    -5    -4    -4    -4    -5    -5    -5    -6    -6    -6    -6    -6    -6    -7    -7    -7    -6    -7    -7    -7    -7    -7    -7    -7    -7    -7    -7                                                                                                                                                                                                                     1   136   113     1  773787.057648432790000  592586.095153864470000       0.000000000000000      -7.616645812988281       8.000000000000000     4     4     5     5     5     5     5     6     6     6     6     6     6     7     7     7     7     8     8     8     8     8     8     8     8     8     8     7     7     7     7     7     7     7     7     7     7     6     6     5     4     4     3     4     3     2     2     2     2     1     1     1     1     2     2     2     3     3     3     3     3     2     2     2     2     2     2     3     3     3     3     4     4     3     2     1     0    -1    -2    -2    -3    -3    -4    -4    -4    -4    -4    -4    -4    -4    -5    -5    -5    -6    -6    -6    -6    -6    -6    -6    -6    -7    -6    -7    -7    -7    -7    -8    -7    -7    -7    -7    -6                                                                                                                                                                                                               1   137   112     1  773792.057648432790000  592591.095153864470000       0.000000000000000      -7.616645812988281       8.000000000000000     4     4     5     5     5     5     5     5     6     6     6     6     6     7     7     7     8     8     8     8     7     7     8     8     8     7     7     7     7     7     7     7     7     7     6     6     6     5     5     4     3     3     3     3     2     2     2     1     1     1     1     2     2     2     3     3     3     3     3     3     2     2     2     2     2     2     3     3     3     3     4     4     3     3     1     0    -1    -1    -2    -2    -3    -3    -4    -4    -4    -4    -3    -4    -4    -5    -5    -5    -5    -6    -6    -6    -6    -6    -6    -6    -6    -7    -7    -7    -7    -7    -7    -7    -8    -7    -7    -7                                                                                                                                                                                                                     1   138   113     1  773797.057648432790000  592591.095153864470000       0.000000000000000      -7.693359375000000       7.943336486816406     4     4     4     4     5     5     5     5     5     5     6     6     6     6     7     8     8     7     7     7     7     7     7     8     7     7     7     7     6     6     6     6     6     6     5     4     4     4     4     3     2     2     3     2     2     1     2     1     1     0     1     1     1     2     3     3     3     3     3     3     3     2     2     2     2     2     2     3     3     3     3     4     4     3     2     0     0    -1    -1    -2    -2    -3    -3    -3    -4    -4    -4    -4    -4    -4    -5    -5    -5    -5    -6    -6    -5    -6    -6    -5    -5    -6    -7    -7    -7    -8    -7    -7    -8    -7    -7    -7    -6                                                                                                                                                                                                               1   139   113     1  773802.057648432790000  592591.095153864470000       0.000000000000000      -7.693359375000000       8.000000000000000     4     4     4     4     5     5     5     5     5     5     5     6     6     7     8     8     8     8     7     7     7     7     7     7     7     7     6     6     5     5     5     4     4     4     4     3     3     3     3     2     2     1     2     2     1     1     1     1     0     0     1     1     1     2     3     3     3     3     3     3     3     3     2     2     3     3     3     3     3     3     3     3     4     3     3     2     0     0    -1    -1    -2    -2    -3    -3    -4    -4    -4    -3    -4    -4    -4    -5    -5    -5    -5    -6    -5    -5    -6    -6    -5    -6    -7    -7    -7    -8    -8    -8    -7    -7    -7    -6    -6                                                                                                                                                                                                               1   140   114     1  773807.057648432790000  592591.095153864470000       0.000000000000000      -8.310005187988281       8.000000000000000     3     4     5     5     5     5     5     4     5     5     5     5     6     7     7     8     8     8     7     7     7     7     6     7     6     6     5     5     4     4     4     3     3     3     3     2     2     2     2     1     1     2     1     1     1     0     1     1     0     0     1     1     1     2     3     3     3     3     3     3     3     3     3     3     3     3     3     3     3     3     3     3     4     3     3     2     2     1    -1    -1    -2    -2    -3    -3    -3    -3    -3    -3    -3    -4    -4    -4    -5    -5    -5    -6    -6    -5    -5    -6    -6    -6    -7    -7    -8    -8    -8    -8    -8    -8    -7    -6    -6    -6                                                                                                                                                                                                         1   141   113     1  773812.057648432790000  592596.095153864470000       0.000000000000000      -8.617992401123047       7.383354187011719     4     4     5     5     4     4     4     4     5     5     5     6     7     7     7     7     7     7     7     7     6     6     6     5     5     4     4     4     3     3     3     3     3     2     1     1     1     0     0     0     1     1     0     0     0     0     0     0     0     1     1     1     2     3     3     3     3     3     4     4     4     3     3     3     3     3     3     3     3     3     3     3     3     3     2     2     1     0    -1    -2    -2    -2    -2    -2    -2    -3    -3    -3    -4    -4    -4    -4    -5    -5    -5    -6    -6    -6    -5    -6    -6    -7    -7    -8    -8    -9    -8    -8    -7    -7    -7    -6    -5                                                                                                                                                                                                               1   142   114     1  773817.057648432790000  592596.095153864470000       0.000000000000000      -8.366672515869141       7.000000000000000     4     4     4     4     4     4     4     4     4     5     5     6     7     7     7     7     7     7     7     6     6     5     5     5     4     4     3     3     3     2     2     2     2     2     1     0     0    -1    -1     0     0     0     0     0     0     0     0     0     1     1     1     1     2     3     3     3     3     3     4     4     4     4     4     4     4     4     3     3     3     3     3     3     2     2     1     1     1     0    -1    -1    -1    -2    -2    -2    -2    -3    -3    -3    -3    -4    -4    -4    -5    -5    -5    -5    -6    -6    -5    -6    -7    -7    -8    -8    -8    -8    -8    -8    -8    -8    -7    -6    -5    -5                                                                                                                                                                                                         1   143   114     1  773822.057648432790000  592596.095153864470000       0.000000000000000      -8.617992401123047       7.000000000000000     3     3     3     3     3     3     4     4     4     5     6     6     6     7     6     6     7     7     6     6     6     5     4     4     4     3     3     2     2     2     1     1     1     1     0     0    -1    -1    -1    -1    -1    -1     0     0    -1    -1    -1     0     1     1     1     1     2     3     3     3     3     3     4     4     4     4     4     4     4     4     4     4     4     3     3     2     2     1     1     1     0     0    -1    -1    -1    -2    -2    -2    -2    -3    -3    -3    -3    -4    -4    -4    -4    -5    -5    -5    -5    -5    -6    -6    -7    -7    -7    -8    -8    -8    -9    -8    -8    -7    -7    -6    -5    -4                                                                                                                                                                                                         1   144   115     1  773827.057648432790000  592596.095153864470000       0.000000000000000      -8.143489837646484       6.167861938476563     2     2     3     3     3     3     3     4     5     5     6     6     6     6     6     6     6     6     6     6     5     5     4     4     4     3     3     2     2     1     1     0     0     0     0    -1    -2    -1    -1    -1    -1    -1     0    -1    -1    -1    -1     1     1     1     1     1     2     3     3     3     3     3     4     4     4     4     4     4     4     4     4     4     3     2     2     2     1     1     0     0     0    -1    -1    -1    -2    -3    -2    -2    -2    -3    -3    -3    -3    -4    -4    -4    -4    -5    -5    -5    -5    -6    -6    -6    -7    -7    -7    -8    -8    -8    -8    -8    -8    -7    -7    -6    -5    -4    -5                                                                                                                                                                                                   1   145   115     1  773832.057648432790000  592596.095153864470000       0.000000000000000      -8.000000000000000       6.000000000000000     2     2     2     2     3     3     3     4     4     4     5     5     5     5     6     6     5     5     6     6     5     4     3     3     3     3     2     2     1     1     0     0    -1    -1    -1    -2    -2    -1    -1    -1     0     0    -1    -1    -1     0     0     1     1     1     1     1     3     3     3     3     3     4     4     4     4     4     4     4     4     4     4     3     2     2     2     2     1     0     0    -1    -1    -2    -2    -2    -3    -3    -3    -2    -2    -3    -3    -3    -3    -4    -4    -4    -4    -5    -5    -5    -5    -6    -6    -6    -7    -7    -7    -8    -8    -8    -8    -8    -7    -7    -7    -6    -5    -4    -4                                                                                                                                                                                                   1   146   116     1  773837.057648432790000  592596.095153864470000       0.000000000000000      -8.000000000000000       6.000000000000000     2     2     2     2     2     3     3     4     3     4     4     4     5     5     5     6     5     5     6     6     5     4     3     3     3     3     2     2     1     1     0     0    -1    -2    -2    -2    -1    -1    -1     0     0    -1    -1    -1     0     0     1     1     1     2     2     2     3     3     3     3     4     4     4     4     4     4     4     4     4     3     3     2     2     2     1     1     1     0     0    -1    -2    -2    -2    -2    -3    -3    -3    -3    -4    -4    -3    -3    -4    -4    -4    -4    -4    -5    -5    -5    -5    -6    -6    -6    -7    -7    -7    -8    -8    -8    -8    -8    -7    -6    -6    -6    -5    -5    -4    -4                                                                                                                                                                                             1   147   116     1  773842.057648432790000  592596.095153864470000       0.000000000000000      -7.852184295654297       5.167861938476563     2     2     2     3     3     2     3     4     3     4     4     4     5     5     5     5     5     5     5     5     5     4     3     3     3     3     2     2     1     1     1     0    -1    -2    -2    -2    -1    -1     0    -1     0     0     0    -1    -1     0     1     1     2     2     2     2     3     3     4     4     4     4     4     4     4     4     4     3     3     3     3     1     1     1     1     1     0     0    -1    -1    -2    -2    -2    -3    -3    -3    -3    -4    -4    -4    -4    -4    -4    -4    -4    -4    -5    -5    -6    -6    -6    -6    -6    -6    -7    -7    -7    -8    -7    -8    -7    -7    -7    -6    -6    -6    -5    -5    -4    -4                                                                                                                                                                                             1   148   117     1  773847.057648432790000  592596.095153864470000       0.000000000000000      -7.924633026123047       5.000000000000000     2     2     2     3     3     3     3     4     3     3     4     4     4     5     5     4     4     5     5     4     5     4     4     3     3     3     3     2     2     2     1     0    -1    -1    -1    -1    -1     0     0     0     0     0    -1    -1    -1     0     2     2     2     2     2     2     4     4     4     4     4     4     4     4     4     4     3     3     3     2     2     1     1     1     0     0     0     0    -1    -2    -2    -2    -3    -3    -3    -3    -3    -4    -4    -4    -4    -5    -5    -5    -4    -4    -5    -5    -6    -6    -6    -6    -6    -6    -7    -7    -8    -7    -8    -8    -7    -6    -7    -6    -6    -5    -5    -5    -4    -4    -4                                                                                                                                                                                       1   149   117     1  773852.057648432790000  592596.095153864470000       0.000000000000000      -8.000000000000000       5.000000000000000     2     2     2     2     3     3     3     4     3     3     3     4     4     4     4     4     4     5     5     4     4     4     4     3     3     3     3     3     3     2     1     1     0    -1    -1    -1     0     0     0     0     0     0     0     0     0     1     2     2     2     2     3     3     4     4     4     4     4     4     4     4     3     3     3     2     2     2     2     0     0     0     0     0    -1    -1    -1    -2    -2    -2    -3    -3    -3    -3    -4    -4    -4    -4    -4    -5    -5    -5    -5    -5    -6    -5    -6    -6    -7    -7    -6    -6    -7    -7    -8    -7    -8    -8    -7    -6    -7    -6    -6    -5    -6    -5    -5    -4    -4                                                                                                                                                                                       1   150   118     1  773857.057648432790000  592596.095153864470000       0.000000000000000      -8.000000000000000       4.617992401123047     1     2     2     2     2     3     3     3     3     3     3     3     4     3     3     4     4     4     4     4     4     5     4     4     3     3     3     3     3     2     1     1     1    -1    -1     0     0     0     1     0     0     0     0     0     1     2     2     2     2     3     3     3     4     4     4     4     4     4     4     3     3     3     2     2     2     1     1     0     0     0     0    -1    -1    -1    -2    -2    -2    -2    -3    -3    -3    -3    -3    -4    -4    -4    -4    -5    -5    -5    -5    -6    -6    -6    -6    -7    -7    -7    -6    -7    -7    -7    -8    -8    -8    -8    -7    -7    -7    -6    -6    -5    -6    -5    -5    -4    -4    -4                                                                                                                                                                                 1   151   118     1  773862.057648432790000  592596.095153864470000       0.000000000000000      -8.000000000000000       4.366672515869141     1     1     2     2     2     3     3     2     2     3     3     3     3     3     3     4     4     4     3     4     4     4     4     4     4     4     4     4     3     2     2     2     1    -1    -1     0     0     1     1     1     1     1     0     1     1     2     2     2     3     3     3     3     4     4     4     4     4     4     3     3     3     2     2     1     1     1     0     0    -1    -1    -1    -1    -1    -2    -2    -2    -2    -2    -3    -3    -3    -3    -3    -3    -4    -4    -4    -4    -5    -5    -5    -6    -6    -6    -6    -7    -6    -6    -6    -7    -7    -8    -8    -8    -8    -7    -7    -6    -7    -6    -6    -5    -6    -5    -5    -4    -5    -5                                                                                                                                                                                 1   152   119     1  773867.057648432790000  592596.095153864470000       0.000000000000000      -8.000000000000000       4.616645812988281     1     1     1     2     2     2     3     2     2     2     3     2     2     3     3     3     4     4     4     4     4     4     4     4     4     4     5     4     3     3     3     2     1     0     0     0     1     1     1     1     1     1     1     2     3     3     3     3     3     3     3     3     4     4     4     4     4     3     3     3     2     2     1     1     1     0    -1    -1    -1    -1    -1    -2    -2    -2    -2    -2    -2    -2    -3    -3    -3    -3    -3    -3    -4    -4    -4    -4    -5    -5    -5    -5    -6    -6    -6    -6    -6    -7    -6    -6    -7    -8    -8    -7    -8    -7    -7    -6    -7    -6    -6    -5    -6    -5    -5    -5    -5    -5    -5                                                                                                                                                                           1   153   119     1  773872.057648432790000  592596.095153864470000       0.000000000000000      -7.943336486816406       4.784507751464844     1     1     1     2     2     2     2     2     2     2     2     2     2     3     3     3     3     4     4     4     4     4     4     5     5     5     5     5     4     4     3     2     1     1     0     0     1     1     1     1     2     2     2     3     3     3     3     3     3     3     3     3     4     4     4     4     3     3     2     2     2     1     1     0     0    -1    -1    -1    -2    -2    -2    -2    -2    -2    -2    -2    -2    -2    -2    -3    -3    -3    -3    -3    -3    -4    -4    -4    -4    -5    -5    -5    -5    -6    -6    -6    -7    -7    -7    -7    -7    -8    -7    -7    -8    -7    -7    -6    -7    -6    -6    -5    -6    -6    -5    -5    -5    -5    -5                                                                                                                                                                           1   154   120     1  773877.057648432790000  592596.095153864470000       0.000000000000000      -7.693359375000000       5.616645812988281     0     1     1     1     2     2     1     1     2     2     2     2     2     3     3     3     3     4     4     4     4     5     5     5     6     5     5     5     4     4     4     3     1     1     0     1     0     1     1     2     1     2     3     3     3     3     3     3     3     3     3     3     4     4     3     3     3     2     2     1     1     1     0     0     0    -2    -2    -2    -2    -2    -2    -2    -2    -2    -2    -2    -2    -2    -2    -2    -3    -3    -3    -3    -3    -3    -4    -4    -4    -5    -5    -5    -5    -6    -6    -6    -6    -7    -7    -7    -7    -8    -7    -7    -7    -7    -7    -6    -6    -6    -6    -6    -5    -6    -6    -5    -5    -5    -5    -6                                                                                                                                                                     1   155   121     1  773882.057648432790000  592596.095153864470000       0.000000000000000      -7.000000000000000       6.000000000000000     0     0     1     1     1     2     1     1     2     2     1     2     2     3     3     3     3     4     4     4     5     5     5     6     6     6     6     6     5     5     4     3     2     2     1     1     1     1     1     1     1     2     3     3     3     3     3     3     3     3     3     3     3     3     3     2     2     1     1     1     0     0     0    -1    -1    -2    -2    -2    -2    -2    -2    -2    -2    -2    -2    -2    -2    -2    -2    -2    -3    -3    -3    -3    -3    -3    -4    -4    -4    -4    -5    -5    -5    -5    -6    -6    -6    -6    -7    -7    -6    -7    -7    -7    -7    -7    -7    -6    -6    -6    -6    -6    -5    -5    -6    -6    -5    -6    -6    -5    -6                                                                                                                                                               1   156   170     1  773887.057648432790000  592351.095153864470000       0.000000000000000      -7.000000000000000       6.310005187988281    -5-32767-32767-32767-32767-32767-32767-32767-32767-32767-32767-32767-32767-32767-32767-32767-32767-32767-32767-32767-32767-32767-32767-32767-32767-32767-32767-32767-32767-32767-32767-32767-32767-32767-32767-32767-32767-32767-32767-32767-32767-32767-32767-32767-32767-32767-32767-32767     0     0     0     1     1     0     1     1     1     2     2     1     2     2     2     3     3     3     4     4     4     5     5     5     6     6     6     6     6     5     4     4     3     3     2     1     1     1     1     1     1     1     2     3     3     3     3     3     3     3     3     3     3     3     3     2     2     1     1     0     0     0    -1    -1    -2    -2    -2    -2    -2    -2    -2    -2    -2    -2    -2    -2    -2    -2    -2    -2    -2    -2    -3    -3    -3    -3    -3    -3    -4    -4    -4    -4    -5    -5    -5    -5    -6    -6        -6    -7    -6    -6    -6    -7    -7    -7    -7    -7    -7    -6    -6    -6    -6    -6    -5    -6    -6    -5    -5    -6    -5    -6                                                                                                                                                                                                                                                                                                                                                                                                                                                                                                                                                                                                                                                                                                                                                                                                                                                                                                                     1   157   174     1  773892.057648432790000  592336.095153864470000       0.000000000000000      -7.000000000000000       6.617992401123047    -6    -6    -6    -6-32767-32767-32767-32767-32767-32767-32767-32767-32767-32767-32767-32767-32767-32767-32767-32767-32767-32767-32767-32767-32767-32767-32767-32767-32767-32767-32767-32767-32767-32767-32767-32767-32767-32767-32767-32767-32767-32767-32767-32767-32767-32767-32767-32767-32767-32767-32767     0     0     0     1     1     0     1     1     1     2     2     1     2     2     2     3     3     3     4     4     4     4     5     6     6     6     7     6     7     6     5     4     4     3     3     1     1     0     1     1     1     2     2     3     3     3     3     3     3     3     3     3     2     2     2     2     1     1     0     0    -1    -1    -2    -2    -2    -2    -2    -2    -2    -2    -2    -2    -2    -2    -2    -2    -2    -2    -2    -2    -2    -2    -2    -3    -3    -3    -3    -3    -4    -4    -4    -4    -5    -5    -5        -5    -6    -6    -6    -6    -6    -6    -6    -6    -7    -7    -7    -6    -7    -6    -6    -6    -6    -6    -6    -6    -6    -6    -5    -6    -6    -6    -5                                                                                                                                                                                                                                                                                                                                                                                                                                                                                                                                                                                                                                                                                                                                                                                                                                                                                             1   158   196     1  773897.057648432790000  592226.095153864470000       0.000000000000000      -7.000000000000000       7.000000000000000    -5    -5    -5    -5-32767-32767-32767-32767-32767-32767-32767-32767-32767-32767-32767-32767-32767-32767-32767-32767    -6    -6    -6    -6    -6    -6-32767-32767-32767-32767-32767-32767-32767-32767-32767-32767-32767-32767-32767-32767-32767-32767-32767-32767-32767-32767-32767-32767-32767-32767-32767-32767-32767-32767-32767-32767-32767-32767-32767-32767-32767-32767-32767-32767-32767-32767-32767-32767-32767-32767-32767-32767-32767     0     0     0     1     1     0     1     1     1     2     2     1     2     2     2     3     3     3     3     4     4     4     5     6     6     7     7     7     6     6     5     5     4     3     3     2     1     1     1     1     1     2     2     2     3     3     3     3     3     3     3     2     2     2     2     1     1     0     0    -1    -1    -2    -2    -2    -2    -2    -2    -2    -2    -2    -2    -2    -2        -2    -2    -2    -2    -2    -2    -2    -2    -2    -2    -3    -3    -3    -3    -3    -3    -4    -4    -4    -4    -5    -5    -5    -5    -6    -6    -5    -6    -6    -6    -6    -6    -7    -7    -6    -6    -6    -6    -6    -6    -6    -6    -6    -6    -6    -6    -6    -6    -6    -5                                                                                                                                                                                                                                                                                                                                                                                                                                                                                                                                                                                                                                                                                                                                                         1   159   198     1  773902.057648432790000  592221.095153864470000       0.000000000000000      -7.000000000000000       7.000000000000000    -6    -6    -6    -6    -6    -5-32767-32767-32767-32767-32767-32767-32767-32767-32767-32767-32767-32767-32767    -6    -6    -6    -6    -7    -7    -7    -7-32767-32767-32767-32767-32767-32767-32767-32767-32767-32767-32767-32767-32767-32767-32767-32767-32767-32767-32767-32767-32767-32767-32767-32767-32767-32767-32767-32767-32767-32767-32767-32767-32767-32767-32767-32767-32767-32767-32767-32767-32767-32767-32767-32767-32767-32767    -1     0     0    -1     0     0     0     1     1     1     1     2     1     2     2     2     2     3     3     3     4     4     5     6     6     6     6     7     7     7     7     6     4     4     4     3     3     2     1     1     1     2     2     2     2     2     3     3     3     3     3     2     2     1     1     1     1     0     0    -1    -1    -2    -2    -2    -2    -2    -2    -2    -2    -2    -2    -2    -2        -2    -2    -2    -2    -2    -2    -2    -2    -2    -2    -3    -3    -3    -3    -3    -3    -3    -3    -4    -4    -4    -4    -5    -5    -5    -5    -6    -5    -5    -6    -6    -6    -6    -7    -7    -7    -6    -7    -7    -6    -6    -6    -6    -6    -6    -6    -6    -6    -6    -6    -6    -6                                                                                                                                                                                                                                                                                                                                                                                                                                                                                                                                                                                                                                                                                                                                             1   160   199     1  773907.057648432790000  592216.095153864470000       0.000000000000000      -7.000000000000000       7.450130462646484    -6    -5    -5    -5    -5    -5    -5    -6-32767-32767-32767-32767-32767-32767-32767-32767    -6    -6    -6    -6    -6    -7    -7    -7    -7    -7    -7    -7-32767-32767-32767-32767-32767-32767-32767-32767-32767-32767-32767-32767-32767-32767-32767-32767-32767-32767-32767-32767-32767-32767-32767-32767-32767-32767-32767-32767-32767-32767-32767-32767-32767-32767-32767-32767-32767-32767-32767-32767-32767-32767-32767-32767-32767-32767    -1    -1    -1    -1     0     0     0     1     1     1     1     2     1     1     2     2     2     3     3     3     4     5     5     6     6     6     6     7     7     7     7     6     5     4     4     4     4     3     2     1     1     2     2     2     3     3     3     3     3     3     3     2     2     1     1     0     0     0    -1    -2    -2    -2    -2    -2    -2    -2    -2    -2    -2    -2    -2    -2        -2    -2    -2    -2    -2    -2    -2    -2    -2    -2    -2    -3    -3    -3    -3    -3    -3    -3    -3    -4    -4    -4    -4    -5    -5    -5    -5    -6    -6    -5    -5    -6    -6    -6    -6    -7    -7    -7    -6    -7    -7    -6    -6    -6    -6    -7    -6    -6    -6    -6    -6    -5    -6                                                                                                                                                                                                                                                                                                                                                                                                                                                                                                                                                                                                                                                                                                                                       1   161   201     1  773912.057648432790000  592211.095153864470000       0.000000000000000      -7.616645812988281       7.636695861816406    -5    -5    -4    -4    -5    -4    -4    -5    -5    -5    -5-32767    -6    -6    -7    -7    -7    -7    -7    -7    -7    -7    -7    -7    -7    -8    -8    -8    -8    -8-32767-32767-32767-32767-32767-32767-32767-32767-32767-32767-32767-32767-32767-32767-32767-32767-32767-32767-32767-32767-32767-32767-32767-32767-32767-32767-32767-32767-32767-32767-32767-32767-32767-32767-32767-32767-32767-32767-32767-32767-32767-32767-32767-32767-32767    -1    -1    -1    -1     0     0     0     1     1     1     2     2     1     1     2     2     2     3     3     3     4     5     5     6     6     6     7     8     7     7     6     6     6     5     4     4     4     4     3     2     2     2     2     3     3     3     3     3     3     3     2     2     1     1     0     0    -1    -1    -2    -2    -2    -2    -2    -2    -2    -2    -2    -2    -2    -2    -2        -2    -2    -2    -2    -2    -2    -2    -2    -2    -2    -2    -2    -3    -3    -3    -3    -3    -3    -3    -3    -3    -4    -4    -4    -4    -5    -5    -5    -5    -6    -6    -5    -5    -6    -6    -6    -7    -7    -7    -7    -7    -7    -7    -6    -7    -7    -7    -7    -6    -6    -6    -6    -5    -6    -6                                                                                                                                                                                                                                                                                                                                                                                                                                                                                                                                                                                                                                                                                                                           1   162   210     1  773917.057648432790000  592171.095153864470000       0.000000000000000      -8.000000000000000       7.092494964599609    -3    -4    -4    -4    -4    -4    -4    -4    -4    -4    -3    -4    -4    -4    -4    -5    -5    -5    -5    -6    -6    -6    -7    -7    -7    -7    -7    -7    -7    -7    -8    -8    -8    -8    -8    -8    -8    -8-32767-32767-32767-32767-32767-32767-32767-32767-32767-32767-32767-32767-32767-32767-32767-32767-32767-32767-32767-32767-32767-32767-32767-32767-32767-32767-32767-32767-32767-32767-32767-32767-32767-32767-32767-32767-32767-32767-32767-32767-32767-32767-32767-32767-32767    -1    -1    -1    -1     0     0     0     1     1     1     2     2     1     2     2     2     2     3     3     3     4     5     5     6     6     7     7     7     7     7     7     6     6     5     5     4     5     4     4     3     3     3     2     3     3     3     3     3     3     3     2     2     1     1     0    -1    -1    -2    -2    -2    -2    -2    -2        -2    -2    -2    -2    -2    -2    -2    -2    -2    -2    -2    -2    -2    -2    -2    -2    -2    -2    -2    -2    -3    -3    -3    -3    -3    -3    -3    -3    -3    -3    -4    -4    -4    -5    -5    -5    -5    -6    -6    -6    -6    -6    -6    -6    -6    -7    -7    -7    -7    -7    -7    -7    -7    -7    -7    -7    -6    -6    -6    -6    -5    -6    -6    -6                                                                                                                                                                                                                                                                                                                                                                                                                                                                                                                                                                                                                                                                     1   163   210     1  773922.057648432790000  592171.095153864470000       0.000000000000000      -8.525497436523438       7.000000000000000    -3    -4    -4    -4    -3    -3    -3    -3    -3    -3    -2    -3    -3    -3    -4    -4    -4    -4    -5    -5    -6    -7    -7    -7    -8    -8    -8    -8    -8    -8    -8    -8    -8    -9    -8    -8    -8    -7-32767-32767-32767-32767-32767-32767-32767-32767-32767-32767-32767-32767-32767-32767-32767-32767-32767-32767-32767-32767-32767-32767-32767-32767-32767-32767-32767-32767-32767-32767-32767-32767-32767-32767-32767-32767-32767-32767-32767-32767-32767-32767-32767-32767    -1    -1    -1    -1    -1     0     0     0     1     1     1     2     2     1     2     2     2     2     3     3     4     5     5     5     5     6     7     7     6     7     7     7     6     6     5     5     5     5     5     5     4     4     4     3     3     4     4     4     3     3     2     2     2     1     0     0    -1    -2    -2    -2    -2    -2    -2    -2        -2    -2    -2    -2    -2    -2    -2    -2    -2    -2    -2    -2    -2    -2    -2    -2    -2    -2    -2    -3    -3    -3    -3    -3    -3    -3    -3    -3    -3    -3    -4    -4    -4    -4    -5    -5    -5    -5    -6    -6    -6    -5    -6    -6    -6    -6    -7    -7    -7    -7    -7    -7    -7    -7    -7    -7    -7    -6    -6    -6    -5    -6    -5    -6                                                                                                                                                                                                                                                                                                                                                                                                                                                                                                                                                                                                                                                                     1   164   211     1  773927.057648432790000  592171.095153864470000       0.000000000000000      -8.140628814697266       7.000000000000000    -3    -3    -3    -3    -3    -2    -2    -2    -2    -2    -2    -2    -2    -2    -3    -3    -3    -4    -4    -4    -5    -6    -7    -7    -7    -7    -7    -7    -7    -7    -7    -8    -8    -8    -8    -8    -8    -6-32767-32767-32767-32767-32767-32767-32767-32767-32767-32767-32767-32767-32767-32767-32767-32767-32767-32767-32767-32767-32767-32767-32767-32767-32767-32767-32767-32767-32767-32767-32767-32767-32767-32767-32767-32767-32767-32767-32767-32767-32767-32767-32767-32767    -2    -1    -1    -1    -1     0     0     0     1     1     1     2     1     1     2     2     2     2     3     4     4     5     5     5     5     6     7     7     6     7     7     7     6     5     5     5     5     5     6     6     6     6     6     5     5     5     5     4     4     4     3     2     1     1     0     0    -1    -2    -2    -2    -2    -2    -2    -2        -2    -2    -2    -2    -2    -2    -2    -2    -2    -2    -2    -2    -2    -2    -2    -2    -2    -2    -2    -2    -3    -3    -3    -3    -3    -3    -3    -3    -3    -3    -3    -4    -4    -4    -4    -5    -5    -5    -5    -6    -6    -6    -6    -6    -6    -6    -7    -7    -7    -7    -8    -8    -8    -7    -7    -7    -7    -6    -6    -6    -5    -6    -5    -5    -5                                                                                                                                                                                                                                                                                                                                                                                                                                                                                                                                                                                                                                                               1   165   211     1  773932.057648432790000  592171.095153864470000       0.000000000000000      -8.000000000000000       7.382453918457031    -2    -3    -3    -3    -3    -2    -3    -2    -2    -1    -2    -2    -2    -3    -3    -3    -3    -3    -4    -4    -5    -6    -7    -7    -7    -7    -7    -7    -7    -7    -7    -7    -7    -8    -8    -8    -7    -7-32767-32767-32767-32767-32767-32767-32767-32767-32767-32767-32767-32767-32767-32767-32767-32767-32767-32767-32767-32767-32767-32767-32767-32767-32767-32767-32767-32767-32767-32767-32767-32767-32767-32767-32767-32767-32767-32767-32767-32767-32767-32767-32767-32767    -2    -1    -1    -1    -1     0     0     0     1     1     1     2     1     1     2     2     2     2     3     4     4     4     5     5     5     5     6     6     6     7     7     7     6     5     6     6     5     6     6     7     7     7     7     6     6     6     6     5     5     4     4     2     2     1     0     0    -1    -1    -2    -2    -2    -2    -2    -2        -2    -2    -2    -2    -2    -2    -2    -2    -2    -2    -2    -2    -2    -2    -2    -2    -2    -2    -2    -2    -3    -3    -3    -3    -3    -3    -3    -3    -3    -3    -3    -4    -4    -4    -4    -5    -5    -5    -5    -6    -6    -6    -6    -6    -6    -6    -6    -7    -7    -7    -8    -8    -8    -7    -7    -7    -6    -6    -6    -6    -5    -5    -5    -5    -4                                                                                                                                                                                                                                                                                                                                                                                                                                                                                                                                                                                                                                                               1   166   212     1  773937.057648432790000  592171.095153864470000       0.000000000000000      -8.000000000000000       8.291305541992188    -1    -2    -3    -4    -3    -3    -3    -2    -2    -1    -2    -2    -2    -3    -3    -3    -3    -3    -4    -4    -5    -5    -6    -6    -6    -7    -7    -7    -7    -7    -7    -8    -8    -7    -7    -7    -7    -6-32767-32767-32767-32767-32767-32767-32767-32767-32767-32767-32767-32767-32767-32767-32767-32767-32767-32767-32767-32767-32767-32767-32767-32767-32767-32767-32767-32767-32767-32767-32767-32767-32767-32767-32767-32767-32767-32767-32767-32767-32767-32767-32767-32767    -2    -1    -1    -1    -1     0     0     0     1     1     1     1     1     1     2     2     2     3     4     4     4     4     5     5     5     5     6     6     6     6     7     7     6     5     6     6     6     6     7     8     8     8     8     8     7     7     6     6     6     5     5     3     3     1     1     0    -1    -1    -2    -2    -2    -2    -2    -2        -2    -2    -2    -2    -2    -2    -2    -2    -2    -2    -2    -2    -2    -2    -2    -2    -2    -2    -2    -2    -3    -3    -3    -3    -3    -3    -3    -3    -3    -3    -3    -3    -4    -4    -4    -4    -5    -5    -5    -5    -6    -6    -6    -6    -6    -7    -6    -7    -7    -7    -8    -8    -8    -8    -7    -7    -6    -6    -5    -5    -5    -5    -4    -4    -4    -4                                                                                                                                                                                                                                                                                                                                                                                                                                                                                                                                                                                                                                                         1   167   212     1  773942.057648432790000  592171.095153864470000       0.000000000000000      -8.000000000000000       9.169380187988281    -1    -2    -3    -3    -3    -3    -2    -2    -2    -1    -2    -2    -2    -3    -3    -3    -3    -3    -3    -4    -5    -5    -6    -6    -7    -7    -6    -6    -6    -7    -7    -7    -7    -7    -7    -6    -6    -6-32767-32767-32767-32767-32767-32767-32767-32767-32767-32767-32767-32767-32767-32767-32767-32767-32767-32767-32767-32767-32767-32767-32767-32767-32767-32767-32767-32767-32767-32767-32767-32767-32767-32767-32767-32767-32767-32767-32767-32767-32767-32767-32767    -2    -2    -1    -1    -1     0     0     0     0     1     1     1     1     1     1     1     2     3     3     4     4     4     4     5     5     5     5     6     6     6     6     7     7     6     5     5     6     6     7     7     8     9     9     9     8     8     8     7     7     6     6     5     5     3     2     1     0     0    -1    -1    -2    -2    -2    -2    -2        -2    -2    -2    -2    -3    -3    -3    -2    -2    -2    -2    -2    -2    -2    -2    -2    -2    -2    -2    -2    -3    -3    -3    -3    -3    -3    -3    -3    -3    -3    -3    -3    -3    -4    -4    -4    -4    -5    -5    -5    -5    -6    -6    -6    -7    -7    -7    -7    -7    -7    -8    -8    -8    -8    -7    -7    -6    -5    -5    -5    -4    -5    -4    -4    -3    -3                                                                                                                                                                                                                                                                                                                                                                                                                                                                                                                                                                                                                                                         1   168   213     1  773947.057648432790000  592171.095153864470000       0.000000000000000      -8.000000000000000       9.924633026123047    -1    -2    -3    -3    -3    -3    -2    -2    -2    -1    -2    -2    -2    -3    -3    -3    -3    -4    -4    -4    -4    -4    -6    -6    -6    -6    -6    -6    -6    -6    -7    -6    -6    -6    -6    -6    -6    -6-32767-32767-32767-32767-32767-32767-32767-32767-32767-32767-32767-32767-32767-32767-32767-32767-32767-32767-32767-32767-32767-32767-32767-32767-32767-32767-32767-32767-32767-32767-32767-32767-32767-32767-32767-32767-32767-32767-32767-32767-32767-32767-32767    -1    -1    -1    -1    -1     0     0     0     0     1     1     1     1     1     1     1     2     3     3     3     4     4     4     4     5     5     5     5     6     6     6     6     7     6     5     5     6     6     7     8     9    10    10    10     9     9     8     8     7     7     7     6     5     4     3     2     1     0     0    -1    -1    -1    -2    -2    -2        -2    -2    -2    -2    -3    -3    -3    -3    -2    -3    -3    -3    -3    -3    -2    -2    -2    -2    -2    -2    -3    -3    -3    -3    -3    -3    -3    -3    -3    -3    -3    -3    -3    -4    -4    -4    -4    -5    -5    -5    -5    -6    -6    -6    -6    -7    -7    -7    -7    -7    -8    -8    -7    -8    -7    -7    -6    -5    -4    -5    -4    -4    -3    -4    -3    -3    -2                                                                                                                                                                                                                                                                                                                                                                                                                                                                                                                                                                                                                                                   1   169   213     1  773952.057648432790000  592171.095153864470000       0.000000000000000      -8.000000000000000      10.000000000000000    -2    -2    -3    -3    -3    -3    -2    -2    -1    -2    -2    -2    -2    -3    -3    -3    -3    -4    -4    -4    -4    -5    -5    -5    -5    -6    -6    -6    -6    -7    -7    -7    -6    -5    -5    -5    -5    -6-32767-32767-32767-32767-32767-32767-32767-32767-32767-32767-32767-32767-32767-32767-32767-32767-32767-32767-32767-32767-32767-32767-32767-32767-32767-32767-32767-32767-32767-32767-32767-32767-32767-32767-32767-32767-32767-32767-32767-32767-32767-32767-32767    -1    -2    -1    -1    -1     0     0     0     0     1     1     0     1     1     1     1     2     2     3     3     4     4     4     4     5     5     5     5     6     6     6     6     6     6     5     5     6     6     6     7     9    10    10    10    10     9     8     8     7     7     7     7     6     5     4     2     2     1     0     0    -1    -1    -1    -1    -1        -2    -3    -3    -3    -3    -3    -3    -3    -3    -3    -3    -3    -3    -3    -2    -2    -2    -2    -2    -2    -2    -3    -3    -3    -3    -3    -3    -3    -3    -3    -3    -3    -3    -3    -4    -4    -4    -4    -5    -5    -5    -5    -6    -6    -6    -7    -7    -7    -8    -8    -8    -8    -8    -8    -7    -7    -5    -5    -4    -4    -4    -3    -3    -3    -2    -2    -1                                                                                                                                                                                                                                                                                                                                                                                                                                                                                                                                                                                                                                                   1   170   214     1  773957.057648432790000  592171.095153864470000       0.000000000000000      -8.000000000000000      10.000000000000000    -3    -3    -3    -3    -3    -2    -2    -2    -1    -2    -2    -2    -2    -3    -3    -3    -3    -4    -4    -5    -5    -5    -5    -5    -5    -5    -5    -5    -5    -6    -6    -6    -5    -5    -6    -6    -6    -6    -7-32767-32767-32767-32767-32767-32767-32767-32767-32767-32767-32767-32767-32767-32767-32767-32767-32767-32767-32767-32767-32767-32767-32767-32767-32767-32767-32767-32767-32767-32767-32767-32767-32767-32767-32767-32767-32767-32767-32767-32767-32767-32767    -1    -2    -1    -1    -1     0     0     0     0     1     1     0     0     1     1     1     1     2     3     3     3     4     4     4     4     5     5     5     5     6     6     6     5     6     5     5     5     6     6     7     8     9    10    10    10    10     9     8     8     8     7     7     7     6     5     4     3     2     1     0     0    -1     0     0     0         0    -2    -2    -2    -3    -4    -4    -4    -4    -3    -3    -3    -3    -3    -3    -3    -2    -2    -2    -2    -2    -2    -2    -3    -3    -3    -3    -3    -3    -3    -3    -3    -3    -3    -3    -4    -4    -4    -5    -5    -5    -5    -6    -6    -6    -6    -7    -7    -8    -8    -7    -8    -8    -7    -7    -6    -5    -5    -4    -3    -3    -3    -3    -3    -2    -2    -1    -1                                                                                                                                                                                                                                                                                                                                                                                                                                                                                                                                                                                                                                             1   171   214     1  773962.057648432790000  592171.095153864470000       0.000000000000000      -8.000000000000000       9.693359375000000    -3    -3    -3    -3    -3    -2    -2    -2    -1    -2    -2    -2    -2    -3    -3    -2    -3    -4    -4    -5    -5    -5    -5    -5    -5    -5    -5    -5    -5    -5    -5    -5    -5    -5    -5    -6    -6    -7    -7    -7-32767-32767-32767-32767-32767-32767-32767-32767-32767-32767-32767-32767-32767-32767-32767-32767-32767-32767-32767-32767-32767-32767-32767-32767-32767-32767-32767-32767-32767-32767-32767-32767-32767-32767-32767-32767-32767-32767-32767-32767-32767    -1    -2    -1    -1    -1     0     0     0     0     1     0     0     0     1     1     1     2     3     3     3     3     4     4     4     4     5     5     5     5     6     6     6     5     6     5     5     5     6     6     7     7     8     8     8     9    10    10     9     8     8     8     7     7     7     6     5     4     3     2     1     0     0     0     1     1         0     0    -1    -2    -2    -3    -3    -4    -4    -4    -4    -4    -3    -3    -3    -3    -3    -2    -2    -2    -2    -2    -2    -2    -3    -3    -3    -3    -3    -3    -3    -3    -3    -3    -3    -4    -4    -4    -4    -5    -5    -5    -5    -6    -6    -6    -7    -7    -8    -8    -7    -8    -8    -7    -7    -6    -5    -4    -4    -3    -3    -3    -3    -3    -2    -2    -1    -1                                                                                                                                                                                                                                                                                                                                                                                                                                                                                                                                                                                                                                             1   172   215     1  773967.057648432790000  592171.095153864470000       0.000000000000000      -8.617992401123047       8.616645812988281    -3    -3    -3    -3    -2    -2    -2    -2    -1    -2    -2    -2    -2    -3    -3    -2    -2    -4    -4    -5    -5    -5    -5    -5    -5    -5    -5    -5    -5    -5    -5    -5    -5    -5    -5    -5    -6    -7    -7    -8    -9-32767-32767-32767-32767-32767-32767-32767-32767-32767-32767-32767-32767-32767-32767-32767-32767-32767-32767-32767-32767-32767-32767-32767-32767-32767-32767-32767-32767-32767-32767-32767-32767-32767-32767-32767-32767-32767-32767-32767-32767    -1    -2    -1    -1    -1    -1     0     0     0     0     0     0     0     0     1     1     2     3     3     3     3     4     4     4     4     4     5     5     5     5     6     6     6     6     5     5     5     6     6     6     7     7     6     6     7     7     8     9     8     9     8     8     8     7     7     6     6     5     4     3     2     1     1     1     1         1     0     0    -1    -2    -2    -3    -3    -3    -4    -4    -4    -4    -4    -3    -3    -3    -2    -2    -2    -2    -2    -2    -2    -3    -3    -3    -3    -3    -3    -3    -3    -3    -3    -3    -3    -4    -4    -4    -4    -5    -5    -5    -6    -6    -6    -7    -7    -7    -7    -7    -7    -8    -8    -7    -6    -5    -3    -4    -3    -3    -3    -3    -3    -2    -2    -1    -1    -1                                                                                                                                                                                                                                                                                                                                                                                                                                                                                                                                                                                                                                       1   173   215     1  773972.057648432790000  592171.095153864470000       0.000000000000000     -10.143489837646484       8.616645812988281    -3    -3    -3    -3    -2    -2    -2    -1    -1    -2    -2    -2    -3    -3    -3    -2    -3    -4    -4    -4    -5    -5    -5    -5    -4    -4    -4    -4    -5    -5    -5    -5    -5    -5    -5    -5    -5    -7    -7    -8    -9   -10   -10-32767-32767-32767-32767-32767-32767-32767-32767-32767-32767-32767-32767-32767-32767-32767-32767-32767-32767-32767-32767-32767-32767-32767-32767-32767-32767-32767-32767-32767-32767-32767-32767-32767-32767-32767-32767-32767-32767    -1    -2    -1    -1    -1    -1     0     0     0    -1     0     0     0     0     1     1     2     3     3     3     3     4     4     4     4     4     5     5     5     5     6     6     6     6     5     5     5     5     6     6     6     6     6     5     5     5     6     6     7     8     8     9     8     8     7     7     6     5     4     3     3     2     1     1     1         1     1     1     0    -1    -1    -2    -2    -2    -3    -3    -4    -4    -4    -4    -3    -3    -2    -2    -2    -2    -2    -2    -2    -2    -2    -2    -2    -3    -3    -3    -3    -3    -3    -3    -3    -4    -4    -4    -4    -5    -5    -5    -5    -6    -6    -7    -7    -7    -7    -7    -7    -7    -8    -7    -6    -5    -3    -4    -3    -3    -3    -3    -3    -2    -2    -1    -1    -1                                                                                                                                                                                                                                                                                                                                                                                                                                                                                                                                                                                                                                       1   174   214     1  773977.057648432790000  592171.095153864470000       0.000000000000000     -10.709140777587891       8.673313140869141    -2    -3    -4    -3    -2    -2    -2    -1    -1    -2    -2    -2    -3    -3    -3    -3    -3    -4    -4    -4    -4    -5    -5    -4    -4    -4    -4    -4    -4    -4    -5    -5    -5    -5    -5    -5    -5    -6    -7    -8    -9   -10   -11   -11-32767-32767-32767-32767-32767-32767-32767-32767-32767-32767-32767-32767-32767-32767-32767-32767-32767-32767-32767-32767-32767-32767-32767-32767-32767-32767-32767-32767-32767-32767-32767-32767-32767-32767-32767-32767-32767    -1    -2    -1    -1    -1    -1     0     0     0     0     0     0     0     0     1     1     2     2     3     3     3     3     4     4     4     5     5     5     5     6     6     6     5     6     5     5     5     5     5     6     6     6     6     6     6     5     5     5     5     5     6     8     9     9     8     8     7     6     5     4     3     3     2     1     1         1     1     1     1     0     0    -1    -1    -2    -2    -2    -3    -3    -4    -4    -3    -3    -2    -2    -2    -2    -2    -2    -2    -2    -2    -2    -2    -2    -2    -2    -2    -3    -3    -3    -3    -3    -4    -4    -4    -4    -5    -5    -5    -6    -6    -6    -7    -7    -6    -6    -7    -7    -7    -7    -6    -5    -3    -4    -3    -3    -3    -3    -3    -2    -2    -1    -1                                                                                                                                                                                                                                                                                                                                                                                                                                                                                                                                                                                                                                             1   175   214     1  773982.057648432790000  592171.095153864470000       0.000000000000000     -10.674655914306641       8.784507751464844    -2    -3    -4    -3    -2    -2    -2    -1    -1    -2    -2    -2    -3    -3    -3    -3    -3    -3    -3    -3    -4    -4    -4    -4    -3    -3    -3    -3    -4    -4    -4    -5    -5    -5    -5    -5    -5    -6    -7    -8    -9   -10   -10   -11   -10-32767-32767-32767-32767-32767-32767-32767-32767-32767-32767-32767-32767-32767-32767-32767-32767-32767-32767-32767-32767-32767-32767-32767-32767-32767-32767-32767-32767-32767-32767-32767-32767-32767-32767-32767-32767    -1    -1    -1    -1    -1    -1    -1     0     0     0     1     1     1     1     2     2     2     2     3     3     3     3     4     4     4     5     5     5     5     6     6     6     6     5     5     5     5     5     5     6     6     6     6     6     6     6     6     6     5     5     5     6     8     9     9     9     8     7     6     5     4     3     3     2     2         2     1     1     1     1     1     0     0    -1    -1    -2    -2    -2    -3    -4    -4    -3    -2    -2    -2    -2    -2    -2    -2    -2    -2    -2    -2    -2    -2    -2    -2    -2    -3    -3    -3    -3    -3    -4    -4    -4    -5    -5    -5    -6    -6    -6    -6    -7    -7    -6    -6    -7    -7    -7    -6    -5    -3    -4    -3    -4    -3    -3    -3    -2    -2    -1    -1                                                                                                                                                                                                                                                                                                                                                                                                                                                                                                                                                                                                                                             1   176   213     1  773987.057648432790000  592171.095153864470000       0.000000000000000     -10.030776977539062       8.507295608520508    -1    -2    -3    -3    -3    -2    -1    -1    -1    -2    -2    -2    -2    -2    -2    -2    -2    -2    -2    -3    -3    -3    -3    -3    -3    -3    -3    -3    -3    -3    -4    -5    -5    -5    -5    -5    -5    -6    -8    -8    -9    -9    -9   -10   -10   -10   -10-32767-32767-32767-32767-32767-32767-32767-32767-32767-32767-32767-32767-32767-32767-32767-32767-32767-32767-32767-32767-32767-32767-32767-32767-32767-32767-32767-32767-32767-32767-32767-32767-32767-32767    -1    -1    -1    -1    -1    -1    -1    -1    -1     0     1     1     1     2     2     2     2     2     3     3     3     3     4     4     4     5     5     5     5     6     6     6     6     5     6     5     5     5     5     6     6     6     6     6     6     6     6     6     6     6     6     5     6     7     9     8     8     7     7     6     5     3     3     3     2         2     2     2     2     2     2     1     0     0     0    -1    -1    -1    -2    -3    -3    -3    -3    -2    -2    -2    -2    -2    -2    -2    -2    -2    -2    -2    -2    -2    -2    -2    -3    -3    -3    -3    -3    -4    -4    -4    -5    -5    -5    -5    -6    -6    -6    -6    -7    -7    -6    -7    -7    -7    -6    -5    -4    -4    -3    -4    -3    -3    -3    -2    -2    -1                                                                                                                                                                                                                                                                                                                                                                                                                                                                                                                                                                                                                                                   1   177   212     1  773992.057648432790000  592171.095153864470000       0.000000000000000     -10.616645812988281       7.813936233520508    -1    -1    -1    -2    -2    -2    -1    -1    -1    -1    -1    -2    -2    -2    -2    -2    -2    -2    -2    -2    -2    -2    -3    -3    -2    -2    -2    -2    -3    -3    -4    -4    -5    -5    -5    -5    -6    -7    -7    -8    -8    -8    -8    -9    -9   -10   -10   -11   -11   -11-32767-32767-32767-32767-32767-32767-32767-32767-32767-32767-32767-32767-32767-32767-32767-32767-32767-32767-32767-32767-32767-32767-32767-32767-32767-32767-32767-32767-32767-32767-32767    -2    -1    -1    -1    -1    -1    -2    -2    -2     0     1     1     1     2     2     2     2     2     3     3     3     3     4     4     4     5     5     5     5     5     6     6     6     5     6     6     5     5     6     6     6     6     6     6     6     6     6     6     6     6     6     6     6     7     7     8     8     7     7     6     5     4     3     3     3         3     3     3     3     3     3     2     2     1     1     0     0     0    -1    -2    -3    -2    -2    -2    -2    -2    -2    -2    -2    -2    -2    -2    -2    -2    -2    -2    -2    -2    -2    -3    -3    -3    -3    -3    -4    -4    -4    -5    -5    -5    -5    -6    -6    -6    -6    -7    -7    -7    -7    -7    -6    -4    -4    -4    -3    -4    -3    -3    -3    -2    -2                                                                                                                                                                                                                                                                                                                                                                                                                                                                                                                                                                                                                                                         1   178   203     1  773997.057648432790000  592216.095153864470000       0.000000000000000     -11.616645812988281       7.507293701171875    -1    -1    -1    -1    -1    -1    -1    -1    -1    -1    -1    -2    -2    -2    -2    -2    -1    -2    -2    -2    -3    -3    -3    -4    -5    -5    -5    -6    -6    -7    -7    -8    -8    -8    -8    -9    -9   -10   -11   -11   -12   -12   -12-32767-32767-32767-32767-32767-32767-32767-32767-32767-32767-32767-32767-32767-32767-32767-32767-32767-32767-32767-32767-32767-32767-32767-32767-32767-32767-32767-32767    -2    -2    -1    -1    -1    -2    -1    -2    -2    -2    -1     1     1     1     2     2     2     2     2     3     3     3     3     4     4     4     5     5     5     5     5     6     6     6     5     6     5     5     5     6     6     6     6     6     7     7     7     7     7     7     7     7     7     7     6     6     7     8     7     7     6     5     5     4     4     4     3     4     4     4     4     4     3     3     3         2     1     1     0     0    -1    -2    -1    -1    -2    -2    -2    -2    -2    -2    -2    -2    -2    -2    -2    -2    -2    -2    -2    -2    -2    -3    -3    -3    -3    -4    -4    -4    -4    -4    -5    -5    -5    -5    -6    -6    -7    -7    -7    -7    -7    -6    -4    -4    -4    -4    -4    -3    -3    -3    -2    -2                                                                                                                                                                                                                                                                                                                                                                                                                                                                                                                                                                                                                                                                                                               1   179   191     1  774002.057648432790000  592271.095153864470000       0.000000000000000     -11.412784576416016       7.616645812988281    -1    -1    -1    -1    -1    -1    -1    -2    -2    -2    -2    -2    -4    -4    -5    -5    -5    -5    -6    -6    -6    -6    -7    -8    -8    -9    -9   -10   -11   -11   -11   -11   -11   -10    -9-32767-32767-32767-32767-32767-32767-32767-32767-32767-32767-32767-32767-32767-32767-32767-32767-32767-32767-32767-32767-32767-32767-32767-32767-32767    -2    -2    -1    -1    -1    -1    -1    -1    -1    -1     0     1     1     1     2     2     2     2     2     3     3     3     3     4     4     4     4     5     5     5     5     6     6     6     6     6     6     5     5     6     6     6     6     7     7     7     7     7     7     8     8     8     7     7     7     7     7     6     7     7     6     6     5     5     5     4     4     4     5     5     5     5     5     4     4     3     3     2     1     1     0    -1    -1    -1    -2    -2        -2    -2    -2    -2    -2    -2    -2    -2    -2    -2    -2    -2    -2    -2    -2    -3    -3    -3    -3    -3    -3    -4    -4    -4    -4    -5    -5    -5    -6    -6    -7    -7    -7    -7    -7    -6    -4    -4    -3    -4    -4    -3    -3    -3    -2                                                                                                                                                                                                                                                                                                                                                                                                                                                                                                                                                                                                                                                                                                                                                                                       1   180   183     1  774007.057648432790000  592301.095153864470000       0.000000000000000     -10.412784576416016       8.000000000000000    -1    -1    -1    -1    -1    -2    -3    -3    -4    -4    -4    -5    -5    -5    -5    -6    -6    -7    -8    -8    -8   -10   -10   -10   -10   -10   -10    -9    -9    -9-32767-32767-32767-32767-32767-32767-32767-32767-32767-32767-32767-32767-32767-32767-32767-32767-32767-32767-32767-32767-32767-32767-32767-32767    -1    -1     0    -1    -1    -1    -1    -1    -1    -1     0     1     1     1     2     2     2     2     2     3     3     3     3     4     4     4     4     5     5     5     5     6     6     6     6     6     6     6     6     7     7     7     7     7     7     8     8     8     8     8     8     8     8     8     8     7     7     7     7     6     6     6     6     6     5     5     5     5     5     6     6     6     6     5     5     4     3     3     2     1     1     0     0     0    -1    -2    -2    -2    -2    -2    -2    -2        -2    -2    -2    -2    -2    -2    -2    -2    -2    -2    -3    -3    -3    -3    -3    -3    -4    -4    -4    -4    -5    -5    -6    -6    -7    -7    -8    -8    -7    -6    -4    -4    -3    -4    -4    -3    -3                                                                                                                                                                                                                                                                                                                                                                                                                                                                                                                                                                                                                                                                                                                                                                                                                                       1   181   179     1  774012.057648432790000  592311.095153864470000       0.000000000000000      -9.722789764404297       8.616645812988281     0     0    -1    -1    -2    -3    -3    -3    -3    -4    -4    -4    -4    -5    -6    -6    -7    -7    -8    -9    -9    -9    -9   -10    -9   -10   -10   -10    -9    -8-32767-32767-32767-32767-32767-32767-32767-32767-32767-32767-32767-32767-32767-32767-32767-32767-32767-32767-32767-32767-32767    -1    -1    -1     0    -1    -1    -1    -1     0     0     0     1     1     1     1     2     1     1     1     1     2     3     3     4     4     4     4     4     5     5     5     5     6     6     6     7     7     6     6     7     7     7     7     8     8     8     8     8     8     8     8     9     9     8     8     8     8     8     7     7     7     6     6     6     6     5     5     6     5     6     6     6     7     6     6     6     5     4     4     3     2     1     1     1     0     0    -1    -2    -2    -2    -2    -2    -2    -2    -2        -2    -2    -2    -2    -2    -2    -2    -2    -2    -2    -2    -3    -3    -3    -3    -4    -4    -4    -5    -5    -6    -6    -7    -7    -8    -8    -7    -6    -4    -4    -3    -4    -4                                                                                                                                                                                                                                                                                                                                                                                                                                                                                                                                                                                                                                                                                                                                                                                                                                                               1   182   176     1  774017.057648432790000  592321.095153864470000       0.000000000000000      -9.943336486816406       9.000000000000000     0     0    -1    -2    -2    -2    -3    -3    -3    -3    -4    -4    -5    -6    -7    -7    -8    -8    -9   -10   -10   -10    -9    -9    -9    -9    -8    -7    -7    -6-32767-32767-32767-32767-32767-32767-32767-32767-32767-32767-32767-32767-32767-32767-32767-32767-32767-32767-32767    -2    -1    -1     0    -1    -1    -1     0     0     0     0     1     1     1     1     2     1     1     1     1     2     2     3     4     4     4     4     4     5     5     5     6     6     6     6     7     7     7     7     7     6     7     7     8     8     8     8     8     8     8     9     9     9     9     8     8     8     8     8     8     7     7     7     6     6     6     6     5     5     6     7     7     7     7     7     6     5     5     4     3     3     1     1     1     1     1     0    -1    -2    -2    -2    -3    -3    -3    -3    -3    -2        -2    -2    -2    -3    -2    -2    -2    -2    -2    -2    -3    -3    -3    -3    -3    -4    -5    -5    -6    -6    -7    -7    -8    -8    -6    -6    -4    -4    -3    -4                                                                                                                                                                                                                                                                                                                                                                                                                                                                                                                                                                                                                                                                                                                                                                                                                                                                                 1   183   172     1  774022.057648432790000  592336.095153864470000       0.000000000000000      -9.000000000000000       9.000000000000000    -1    -1    -2    -2    -2    -2    -3    -3    -3    -4    -5    -6    -7    -7    -8    -8    -9    -9    -9    -9    -9    -9    -8    -8    -7    -7    -6    -5    -5-32767-32767-32767-32767-32767-32767-32767-32767-32767-32767-32767-32767-32767-32767-32767-32767    -2    -2    -2     0     0    -1    -1    -1     0     0     0     0     1     1     0     0     1     1     1     1     1     2     2     3     4     4     4     4     5     5     5     5     6     6     6     6     7     7     7     7     7     7     7     7     7     7     8     8     8     9     9     9     9     9     9     8     8     8     8     8     8     8     8     7     7     7     7     7     6     6     6     7     7     7     7     7     6     6     5     5     4     3     2     1     1     2     1     1     0    -1    -2    -2    -3    -3    -3    -3    -3    -3    -3    -3    -2        -2    -2    -2    -1    -1    -2    -2    -2    -2    -3    -3    -3    -4    -5    -5    -6    -6    -7    -8    -7    -8    -6    -6    -4    -4    -3                                                                                                                                                                                                                                                                                                                                                                                                                                                                                                                                                                                                                                                                                                                                                                                                                                                                                                         1   184   172     1  774027.057648432790000  592336.095153864470000       0.000000000000000      -8.197292327880859       9.000000000000000     0     0    -1    -1    -1    -2    -2    -2    -3    -3    -4    -5    -6    -7    -7    -7    -7    -7    -7    -8    -8    -8    -7    -7    -7    -6    -6    -5    -4    -3    -3-32767-32767-32767-32767-32767-32767-32767-32767-32767-32767-32767-32767-32767-32767    -2    -2    -2     0     0    -1    -1    -1     0     0     0     0     1     0     0     0     1     1     1     1     2     2     2     3     4     4     4     4     5     5     5     5     6     6     6     7     7     7     7     7     7     7     7     7     7     7     7     8     8     9     9     9     9     9     9     9     8     8     8     8     8     8     8     8     8     8     8     7     7     7     7     8     7     7     7     7     7     7     6     5     5     4     3     1     1     1     1     0     0    -1    -2    -3    -3    -3    -4    -4    -4    -3    -2    -2    -2        -2    -2    -2    -2    -1    -1    -2    -2    -2    -2    -3    -4    -4    -5    -5    -6    -6    -7    -8    -7    -8    -7    -6    -5    -4    -4                                                                                                                                                                                                                                                                                                                                                                                                                                                                                                                                                                                                                                                                                                                                                                                                                                                                                                         1   185   172     1  774032.057648432790000  592341.095153864470000       0.000000000000000      -8.000000000000000       9.000000000000000     0     0     0    -1    -1    -2    -2    -2    -3    -4    -4    -5    -5    -6    -6    -6    -6    -6    -8    -8    -7    -7    -6    -6    -5    -5    -4    -4    -4    -3    -3    -3-32767-32767-32767-32767-32767-32767-32767-32767-32767-32767-32767    -2    -2    -2    -1    -1     0    -1    -1    -1     0     0     0    -1     0     0     0     0     1     1     1     1     2     2     2     3     4     4     4     4     5     5     5     6     6     6     6     7     7     7     7     7     7     7     7     7     7     7     7     8     8     9     9     9     9     9     9     9     8     8     8     8     8     8     8     8     8     8     8     8     8     8     8     8     8     7     7     7     7     6     6     5     5     4     3     1     1     1     1     1     0    -1    -2    -2    -3    -3    -3    -3    -3    -3    -3    -3    -2    -1        -1    -1    -1    -1    -1    -1    -1    -2    -2    -3    -3    -4    -4    -5    -6    -6    -7    -7    -7    -8    -7    -6    -5    -5    -5    -5                                                                                                                                                                                                                                                                                                                                                                                                                                                                                                                                                                                                                                                                                                                                                                                                                                                                                                         1   186   171     1  774037.057648432790000  592346.095153864470000       0.000000000000000      -7.673313140869141       9.000000000000000     0     0     0    -1    -1    -2    -2    -3    -3    -4    -5    -5    -5    -5    -5    -5    -5    -7    -7    -6    -6    -6    -6    -5    -5    -4    -4    -4    -3    -3    -3    -3    -4    -3    -3-32767-32767-32767-32767-32767-32767    -2    -2    -2    -2    -1    -1     0    -1    -1    -1     0     0    -1    -1     0     0     0     0     1     1     1     1     2     2     2     3     4     4     4     5     5     5     5     6     6     6     6     7     7     7     7     7     7     7     7     7     7     7     7     8     8     8     9     9     9     9     9     8     8     8     8     8     8     8     8     8     8     8     8     8     8     8     8     8     9     8     7     7     7     6     5     5     5     4     4     2     1     1     1     1     0    -1    -1    -2    -2    -3    -3    -3    -3    -2    -2    -2    -2    -1    -1        -1    -1    -1     0    -1    -1    -1    -2    -2    -2    -3    -4    -4    -5    -6    -7    -6    -7    -8    -8    -7    -6    -5    -5    -5                                                                                                                                                                                                                                                                                                                                                                                                                                                                                                                                                                                                                                                                                                                                                                                                                                                                                                               1   187   171     1  774042.057648432790000  592346.095153864470000       0.000000000000000      -8.000000000000000       9.000000000000000     0     0     0     0    -1    -2    -3    -3    -3    -4    -5    -5    -5    -5    -5    -5    -5    -6    -7    -7    -6    -5    -5    -5    -5    -5    -4    -4    -4    -4    -4    -4    -4    -3    -3    -3    -3    -4    -4-32767-32767    -3    -2    -2    -2    -1    -1    -1    -1    -1    -1     0    -1    -1    -1     0     0     0     0     1     1     1     1     2     2     2     3     4     4     4     5     5     5     5     6     6     6     6     7     7     7     7     7     7     7     7     7     7     7     7     8     8     8     8     8     9     9     8     8     8     8     8     8     8     8     8     8     8     8     8     8     8     9     9     8     9     9     7     7     6     6     5     5     5     5     4     3     1     1     1     1     0     0    -1    -1    -2    -2    -2    -2    -2    -2    -2    -2    -2    -1    -1         0     0    -1    -1     0     0    -1    -1    -2    -2    -3    -4    -4    -5    -6    -6    -6    -7    -8    -8    -8    -7    -6    -6    -6                                                                                                                                                                                                                                                                                                                                                                                                                                                                                                                                                                                                                                                                                                                                                                                                                                                                                                               1   188   170     1  774047.057648432790000  592351.095153864470000       0.000000000000000      -8.382453918457031       9.000000000000000     0     0     0    -1    -1    -3    -3    -3    -3    -4    -5    -5    -5    -5    -5    -5    -5    -7    -7    -6    -6    -5    -5    -5    -5    -4    -4    -4    -4    -4    -3    -3    -3    -3    -4    -4    -4    -4    -4    -4    -4    -3    -2    -2    -1    -1    -1    -1    -1    -1    -1    -1    -1    -1     0     0     0     0     1     1     1     1     2     2     2     3     4     4     4     5     5     5     5     6     6     6     7     7     7     7     7     7     7     7     7     7     7     7     7     8     8     8     8     8     8     9     8     8     8     8     8     8     8     8     8     8     8     8     8     8     8     9     9     9     8     9     8     6     6     5     5     5     5     5     4     3     1     1     1     1     1     0     0    -1    -1    -1    -2    -2    -1    -1    -1    -1    -1    -1    -1    -1         0     0     0     0     0     0    -1    -1    -2    -3    -3    -4    -5    -5    -6    -6    -7    -8    -8    -8    -8    -8    -7    -6                                                                                                                                                                                                                                                                                                                                                                                                                                                                                                                                                                                                                                                                                                                                                                                                                                                                                                                     1   189   170     1  774052.057648432790000  592351.095153864470000       0.000000000000000      -9.291305541992188       9.000000000000000     0     0     0     0    -1    -2    -3    -3    -3    -4    -5    -5    -5    -5    -5    -5    -5    -7    -6    -6    -6    -6    -5    -5    -4    -4    -4    -3    -3    -3    -4    -4    -4    -4    -4    -4    -5    -5    -5    -5    -4    -4    -3    -2    -2    -1    -1    -1    -1    -1    -1    -1    -1    -1     0    -1    -1     0     0     0     1     1     2     2     2     3     3     4     4     5     5     4     5     5     6     6     7     7     7     7     7     7     7     7     7     7     7     7     7     8     8     8     8     8     8     8     8     8     8     8     8     8     8     8     8     8     8     8     8     8     8     9     9     9     8     8     8     7     6     5     6     5     6     5     4     4     2     1     1     1     1     0     0     0     0     0    -1    -1    -1    -1    -1    -1     0     0     0     0         0     0     0     1     0     0     0    -1    -2    -2    -3    -4    -5    -5    -6    -7    -7    -7    -8    -9    -9    -8    -7    -7                                                                                                                                                                                                                                                                                                                                                                                                                                                                                                                                                                                                                                                                                                                                                                                                                                                                                                                     1   190   170     1  774057.057648432790000  592351.095153864470000       0.000000000000000      -8.815280914306641       9.000000000000000     0     0     0     0    -1    -2    -3    -3    -3    -4    -4    -5    -5    -5    -5    -5    -5    -6    -6    -6    -6    -6    -5    -5    -5    -4    -4    -4    -4    -4    -4    -4    -4    -4    -4    -5    -5    -5    -5    -5    -5    -5    -4    -2    -2    -2    -1    -1    -1    -1    -1    -1    -1    -1    -1    -1    -2    -1    -1     0     0     2     2     2     2     3     3     3     4     4     4     4     5     5     5     6     7     7     7     7     7     7     7     7     7     7     7     7     7     8     8     8     8     8     7     7     8     8     8     8     8     8     8     8     8     8     8     8     8     8     9     9     9     8     8     8     8     7     7     6     6     6     6     5     5     4     4     2     2     2     2     1     1     1     1     1     0     0     0     0     0     0     0     0     0     0         0     1     1     1     1     0     0    -1    -1    -2    -3    -4    -4    -5    -6    -7    -7    -7    -8    -8    -9    -9    -8    -8                                                                                                                                                                                                                                                                                                                                                                                                                                                                                                                                                                                                                                                                                                                                                                                                                                                                                                                     1   191   170     1  774062.057648432790000  592351.095153864470000       0.000000000000000      -9.382453918457031       9.000000000000000     0     0     0     0    -1    -2    -3    -3    -3    -4    -4    -5    -5    -5    -5    -5    -6    -6    -6    -6    -7    -6    -6    -5    -5    -4    -4    -4    -4    -4    -4    -5    -5    -5    -5    -5    -5    -5    -5    -5    -6    -6    -5    -3    -3    -3    -2    -2    -2    -1    -1    -1    -2    -2    -2    -2    -2    -1    -2    -1    -1     1     2     2     2     3     3     3     4     4     4     4     5     5     5     6     7     7     7     7     7     7     7     7     7     7     7     7     7     7     8     8     8     8     7     7     8     8     8     8     8     8     8     8     8     8     8     8     8     9     9     9     9     8     8     8     8     7     7     7     6     7     6     6     6     5     5     4     3     3     3     2     2     2     2     2     1     2     1     1     1     1     1     1     1     1         1     1     1     1     1     1     0    -1    -1    -2    -3    -3    -4    -5    -6    -6    -7    -8    -7    -8    -9    -9    -9    -9                                                                                                                                                                                                                                                                                                                                                                                                                                                                                                                                                                                                                                                                                                                                                                                                                                                                                                                     1   192   171     1  774067.057648432790000  592351.095153864470000       0.000000000000000     -10.196388244628906       9.000000000000000     0     0     0     0    -1    -2    -2    -3    -3    -3    -4    -4    -5    -5    -5    -6    -6    -7    -7    -7    -7    -6    -6    -5    -5    -5    -5    -4    -5    -5    -5    -5    -5    -5    -5    -5    -6    -6    -5    -5    -6    -7    -6    -5    -4    -3    -2    -2    -2    -1    -1    -2    -2    -2    -2    -2    -2    -2    -3    -2    -1     0     1     2     3     3     3     3     4     4     4     5     4     5     5     6     7     7     7     7     7     7     7     7     7     7     7     7     7     7     7     7     7     7     7     8     8     8     8     8     8     8     8     8     8     8     8     8     8     9     9     9     9     8     8     8     8     8     8     7     7     7     7     7     6     6     6     5     5     5     4     4     3     3     3     2     2     3     2     2     2     2     2     1     1     1         1     1     1     1     2     1     0     0    -1    -2    -2    -3    -4    -4    -5    -6    -6    -7    -7    -8    -9    -9    -9   -10   -10                                                                                                                                                                                                                                                                                                                                                                                                                                                                                                                                                                                                                                                                                                                                                                                                                                                                                                               1   193   173     1  774072.057648432790000  592351.095153864470000       0.000000000000000     -11.291305541992188       9.000000000000000    -1     0     0     0    -1    -2    -2    -3    -3    -3    -3    -4    -4    -5    -6    -6    -6    -7    -7    -7    -7    -6    -6    -5    -5    -5    -5    -5    -5    -5    -5    -5    -5    -5    -5    -5    -6    -6    -6    -6    -6    -8    -7    -6    -5    -4    -3    -3    -3    -2    -2    -3    -3    -3    -3    -3    -3    -2    -3    -4    -2    -1     0     1     2     3     3     4     4     3     3     4     4     5     5     6     6     6     6     6     6     7     7     7     7     7     7     7     7     7     7     7     7     7     7     8     8     8     8     8     8     8     8     8     8     8     8     8     9     9     9     9     9     8     8     8     8     8     8     8     8     8     8     8     7     7     7     6     6     5     5     5     4     4     4     3     3     3     3     3     3     2     2     2     1     1         1     1     1     2     2     2     1     0     0    -1    -2    -3    -3    -4    -5    -5    -6    -7    -7    -8    -8    -9   -10   -11   -11   -11   -10                                                                                                                                                                                                                                                                                                                                                                                                                                                                                                                                                                                                                                                                                                                                                                                                                                                                                                   1   194   174     1  774077.057648432790000  592351.095153864470000       0.000000000000000     -12.057113647460938       9.000000000000000    -1     0     0    -1    -1    -2    -2    -3    -3    -3    -3    -4    -4    -5    -5    -6    -6    -6    -6    -6    -6    -6    -5    -5    -5    -5    -5    -5    -5    -5    -5    -5    -5    -5    -5    -6    -6    -7    -7    -7    -7    -8    -7    -6    -6    -4    -4    -4    -4    -3    -3    -4    -3    -4    -4    -4    -4    -3    -3    -4    -3    -2     0     0     2     2     2     3     3     3     3     4     4     5     5     6     6     6     6     6     6     6     7     7     7     7     7     7     7     7     7     7     7     7     7     8     8     8     8     8     8     8     8     8     8     8     8     9     9     9     9     9     9     8     8     8     8     8     8     8     8     9     9     8     8     8     7     7     7     6     6     5     5     4     4     4     4     3     3     3     3     3     2     2     1     1         1     1     1     1     2     2     2     1     0    -1    -2    -2    -3    -4    -4    -5    -5    -6    -7    -8    -9    -9   -10   -11   -12   -12   -11   -10                                                                                                                                                                                                                                                                                                                                                                                                                                                                                                                                                                                                                                                                                                                                                                                                                                                                                             1   195   176     1  774082.057648432790000  592351.095153864470000       0.000000000000000     -12.935188293457031       9.291305541992188    -1    -1     0    -1    -2    -2    -3    -3    -3    -3    -3    -3    -4    -4    -5    -5    -6    -5    -5    -5    -5    -5    -5    -5    -5    -5    -5    -5    -5    -5    -5    -5    -5    -5    -5    -6    -6    -7    -7    -8    -8    -8    -7    -5    -5    -4    -4    -5    -4    -4    -4    -5    -4    -4    -5    -5    -5    -5    -5    -6    -4    -2    -1     0     1     1     2     3     3     3     3     4     4     5     6     6     6     6     6     6     6     6     7     7     7     7     7     7     7     7     7     7     7     7     8     8     8     8     8     8     8     8     8     8     8     8     8     9     9     9     9     9     8     8     8     8     8     8     8     8     9     9     9     9     9     8     8     8     8     7     7     6     5     5     4     4     4     4     3     3     3     3     2     2     2     1         1     1     1     1     1     2     2     1     0     0    -1    -2    -3    -4    -4    -4    -5    -6    -6    -7    -8   -10   -10   -11   -12   -12   -13   -12   -11   -10                                                                                                                                                                                                                                                                                                                                                                                                                                                                                                                                                                                                                                                                                                                                                                                                                                                                                 1   196   183     1  774087.057648432790000  592336.095153864470000       0.000000000000000     -12.978881835937500       9.709140777587891    -3    -3    -2    -1    -1     0    -1    -2    -3    -3    -3    -3    -3    -3    -3    -4    -4    -4    -4    -5    -5    -5    -5    -5    -5    -5    -5    -5    -5    -5    -5    -5    -5    -5    -5    -5    -5    -5    -6    -6    -7    -8    -8    -8    -7    -6    -5    -4    -4    -4    -5    -5    -5    -5    -5    -5    -5    -5    -5    -5    -5    -5    -5    -4    -3    -2    -1     0     1     2     2     2     2     4     4     4     5     6     6     6     6     6     6     6     6     6     7     7     7     7     7     7     7     7     7     7     7     8     8     8     8     8     8     8     8     8     8     8     8     9     9     9     9     9     9     8     8     8     8     8     8     8     8     9     9     9    10     9     9     9     9     8     8     7     6     6     5     5     4     4     4     4     3     3     3     3         2     2     1     1     1     1     1     1     2     2     1     0     0     0    -1    -2    -3    -4    -4    -5    -5    -6    -7    -8    -9    -9   -11   -12   -13   -13   -13   -12   -12   -11   -11   -10   -10                                                                                                                                                                                                                                                                                                                                                                                                                                                                                                                                                                                                                                                                                                                                                                                                                                       1   197   191     1  774092.057648432790000  592316.095153864470000       0.000000000000000     -12.673313140869141       9.765808105468750    -4    -4    -4    -3    -3    -3    -2    -1    -1     0    -1    -2    -3    -3    -3    -3    -3    -3    -3    -3    -4    -4    -4    -4    -5    -5    -5    -5    -5    -5    -5    -5    -5    -5    -5    -5    -5    -5    -5    -5    -5    -6    -6    -6    -7    -7    -8    -8    -7    -5    -4    -4    -4    -4    -4    -5    -5    -5    -4    -4    -4    -5    -5    -5    -4    -4    -4    -3    -3    -3    -2    -1     0     1     2     2     2     3     4     5     5     6     6     6     6     6     6     6     6     6     6     6     7     7     7     7     7     7     7     7     8     8     8     8     8     8     8     8     8     8     8     8     9     9     9     9     9     9     9     8     8     8     8     8     8     8     8     9     9    10    10    10     9     9     9     9     8     7     7     6     6     5     5     4     4     4         4     3     3     3     2     2     2     1     1     1     0     1     2     2     2     1     0     0    -1    -2    -2    -3    -4    -5    -6    -6    -7    -8    -9    -9   -10   -11   -12   -12   -12   -13   -12   -12   -12   -11   -10   -10    -9    -8    -8                                                                                                                                                                                                                                                                                                                                                                                                                                                                                                                                                                                                                                                                                                                                                                                       1   198   195     1  774097.057648432790000  592306.095153864470000       0.000000000000000     -12.507293701171875       9.693359375000000    -4    -4    -4    -4    -3    -3    -3    -2    -2    -1     0     0    -1    -2    -3    -3    -3    -3    -3    -3    -3    -3    -3    -4    -4    -4    -4    -4    -5    -5    -5    -5    -5    -5    -5    -5    -5    -5    -5    -5    -5    -5    -5    -5    -5    -6    -7    -8    -8    -8    -6    -5    -4    -4    -4    -4    -4    -5    -6    -5    -4    -3    -4    -4    -5    -4    -4    -3    -3    -2    -2    -2    -1    -2    -2    -1     1     2     2     4     4     4     5     5     5     5     5     5     6     6     6     6     6     6     6     7     7     7     7     7     7     7     8     8     8     8     8     8     8     8     8     8     8     8     9     9     9     9     9     9     9     8     8     8     8     8     8     8     8     9     9    10     9    10     9     9     8     9     8     8     7     7     6     6     5     5         4     4     4     3     3     3     2     2     2     1     1     1     1     1     1     2     2     1     1     0    -1    -1    -2    -3    -3    -4    -5    -5    -6    -7    -8    -8    -9   -10   -11   -11   -12   -13   -12   -11   -11   -10   -10   -10    -9    -9    -8    -8    -7                                                                                                                                                                                                                                                                                                                                                                                                                                                                                                                                                                                                                                                                                                                                                               1   199   196     1  774102.057648432790000  592301.095153864470000       0.000000000000000     -11.103721618652344       9.617992401123047    -4    -4    -4    -4    -4    -3    -2    -2    -2    -1    -1     0     0    -1    -2    -3    -3    -3    -3    -3    -3    -3    -3    -3    -3    -3    -3    -3    -3    -4    -4    -5    -5    -5    -5    -5    -5    -5    -5    -5    -5    -5    -5    -5    -5    -5    -6    -7    -8    -8    -6    -5    -5    -4    -4    -4    -4    -5    -5    -6    -5    -3    -3    -3    -3    -5    -4    -3    -2    -1    -2    -2    -1    -1    -2    -2    -2     0     1     3     4     4     4     5     5     5     5     5     5     5     5     6     6     6     6     6     6     6     6     6     7     7     7     8     8     8     8     8     8     8     8     8     8     8     9     9     9     9     9     9     9     9     8     8     8     8     8     8     8     8     8     9    10     9    10     9     8     8     8     8     8     7     7     6     6     5         5     4     4     4     4     3     3     2     2     2     2     1     1     1     1     1     1     2     2     1     0    -1    -1    -2    -2    -3    -3    -4    -5    -5    -7    -8    -9    -9    -9   -10   -10   -11   -11   -11   -11   -10   -10   -10    -9    -8    -8    -8    -7    -6                                                                                                                                                                                                                                                                                                                                                                                                                                                                                                                                                                                                                                                                                                                                                         1   200   195     1  774107.057648432790000  592306.095153864470000       0.000000000000000      -9.992527008056641       9.121925354003906    -4    -4    -4    -3    -2    -1    -1    -1     0     0     0    -1    -1    -2    -3    -3    -4    -3    -3    -3    -3    -3    -3    -3    -3    -3    -3    -3    -3    -3    -4    -4    -4    -5    -5    -5    -5    -5    -5    -5    -5    -5    -5    -6    -5    -6    -7    -8    -7    -5    -4    -4    -4    -4    -4    -4    -5    -5    -4    -3    -2    -2    -3    -3    -4    -4    -3    -1    -1    -1    -1    -1    -1    -2    -2    -2    -1     1     2     3     4     4     5     5     5     5     5     5     5     5     5     5     5     5     6     6     6     6     6     6     7     8     8     8     8     8     8     8     8     8     8     8     9     9     9     9     9     9     9     9     9     8     8     8     8     8     8     8     8     8     9     9     9     9     9     8     9     8     7     7     6     6     5     6     5     4         4     3     3     4     3     3     3     2     2     2     2     2     1     0     0     1     1     1     1     0     0    -1    -1    -2    -2    -3    -4    -5    -5    -6    -7    -8    -8    -8    -9    -9   -10   -10   -10    -9    -9    -9    -8    -7    -6    -6    -6    -5    -4                                                                                                                                                                                                                                                                                                                                                                                                                                                                                                                                                                                                                                                                                                                                                               1   201   194     1  774112.057648432790000  592311.095153864470000       0.000000000000000      -8.890647888183594       9.000000000000000    -3    -3    -2    -1    -1    -1     0     0     0     0    -1    -2    -3    -3    -3    -3    -3    -3    -3    -3    -3    -3    -2    -2    -2    -2    -2    -2    -2    -2    -3    -3    -4    -4    -4    -5    -5    -5    -5    -5    -5    -5    -6    -6    -6    -7    -7    -6    -5    -4    -4    -4    -4    -4    -4    -5    -5    -5    -4    -3    -3    -3    -4    -3    -3    -2    -1     0    -1    -1     0    -1    -2    -2    -2    -1     0     2     3     3     4     5     5     5     5     4     5     5     5     5     5     5     5     5     5     6     6     6     6     7     7     7     8     8     8     8     8     8     8     8     8     9     9     9     9     9     9     9     9     8     8     8     8     8     8     8     8     8     8     8     8     9     9     9     8     8     8     7     7     6     6     5     5     4     4     4         3     3     3     2     3     3     2     2     2     2     2     1     0     0     0     1     1     0     0    -1    -1    -1    -2    -2    -3    -3    -4    -5    -6    -6    -7    -7    -7    -8    -8    -8    -9    -8    -8    -7    -7    -7    -6    -5    -5    -4    -3    -3                                                                                                                                                                                                                                                                                                                                                                                                                                                                                                                                                                                                                                                                                                                                                                     1   202   192     1  774117.057648432790000  592316.095153864470000       0.000000000000000      -7.319213867187500       9.000000000000000    -2    -1     0     0     0     0     0     0     0    -1    -2    -3    -3    -3    -3    -3    -3    -3    -3    -2    -2    -2    -1    -1    -1    -1    -1    -1    -1    -1    -2    -2    -3    -3    -4    -5    -5    -5    -5    -5    -6    -6    -6    -7    -7    -6    -5    -5    -4    -4    -4    -4    -4    -4    -4    -6    -6    -5    -4    -4    -4    -4    -3    -3    -2    -1     0     0     0     0    -1    -2    -2    -2    -2     0     1     2     3     4     4     4     4     4     4     4     4     5     5     5     5     5     5     5     5     5     5     7     7     7     7     7     8     8     8     8     8     8     8     8     9     9     9     9     9     9     9     8     8     8     8     8     8     8     8     8     8     7     8     8     9     8     9     8     7     7     7     7     6     6     5     5     4     4     4     3         3     3     2     2     2     1     1     2     2     1     1     0     0     0     0     0     0     0    -1    -1    -1    -1    -2    -2    -3    -3    -4    -5    -5    -5    -6    -6    -6    -6    -7    -7    -7    -6    -6    -6    -6    -6    -5    -5    -4    -4                                                                                                                                                                                                                                                                                                                                                                                                                                                                                                                                                                                                                                                                                                                                                                                 1   203   191     1  774122.057648432790000  592321.095153864470000       0.000000000000000      -6.908851623535156       9.000000000000000    -1     0     1     0     0     0     0     0    -1    -2    -3    -3    -3    -4    -3    -3    -3    -3    -2    -2    -1    -1-32767-32767-32767     0     0     0     0    -1    -1    -2    -2    -3    -4    -4    -5    -5    -5    -6    -6    -6    -6    -7    -6    -5    -4    -4    -4    -4    -4    -4    -4    -4    -5    -6    -6    -5    -4    -4    -3    -3    -2    -2     0     0     0     1     1     0    -1    -1    -2    -2    -1     1     2     3     4     4     4     4     4     3     3     4     4     4     4     4     4     5     5     5     5     5     6     6     7     7     7     8     8     8     8     8     8     8     8     9     9     9     9     9     9     8     8     8     8     8     8     8     8     7     7     7     7     8     8     8     8     8     8     7     7     6     6     5     5     5     5     4     4     3     3     3         3     2     2     2     1     1     1     2     1     1     0     0     0     0     0     1     0    -1    -1    -1    -1    -2    -2    -2    -2    -3    -4    -4    -4    -4    -5    -5    -5    -5    -5    -5    -5    -5    -5    -5    -6    -5    -4    -4    -3                                                                                                                                                                                                                                                                                                                                                                                                                                                                                                                                                                                                                                                                                                                                                                                       1   204   190     1  774127.057648432790000  592326.095153864470000       0.000000000000000      -6.326686859130859       9.000000000000000     1     1     0     0     0     0     0    -1    -2    -3    -3    -3    -3    -3    -3    -3    -2    -2    -1    -1     0-32767-32767-32767-32767-32767-32767-32767-32767     0    -1    -1    -2    -3    -3    -4    -5    -5    -6    -6    -6    -6    -6    -5    -5    -4    -4    -4    -4    -4    -4    -4    -4    -5    -6    -6    -5    -4    -3    -3    -2    -2    -1     0     0     0     1     1     1     0    -1    -2    -1     0     1     2     3     4     3     3     3     3     3     3     3     3     3     4     4     4     4     4     5     5     6     6     6     6     7     7     7     8     8     8     8     8     8     8     8     9     9     9     9     8     8     8     8     7     7     7     7     7     7     7     7     7     7     8     7     8     7     7     7     6     6     5     5     5     4     4     3     4     3     3     3     3         2     2     2     1     1     1     1     1     1     0     0     0     0     0     0     0     0    -1     0    -1    -1    -2    -1    -2    -2    -3    -3    -3    -3    -3    -3    -3    -4    -3    -3    -3    -4    -5    -5    -6    -5    -4    -3    -3                                                                                                                                                                                                                                                                                                                                                                                                                                                                                                                                                                                                                                                                                                                                                                                             1   205   190     1  774132.057648432790000  592326.095153864470000       0.000000000000000      -6.000000000000000       8.383354187011719     1     1     0     0     0     0     0    -1    -2    -3    -3    -3    -3    -3    -3    -3    -2    -2    -1     0-32767-32767-32767-32767-32767-32767-32767-32767-32767-32767-32767     0    -1    -2    -2    -3    -4    -5    -5    -5    -5    -6    -6    -5    -4    -4    -4    -4    -4    -4    -4    -4    -4    -5    -6    -6    -5    -4    -3    -3    -2    -2    -1     0     0     0     1     1     1     1     0    -2    -1     0     2     3     4     4     3     3     3     2     2     3     3     3     3     3     3     4     4     4     5     5     5     6     6     6     6     7     7     7     8     8     8     8     8     8     8     8     8     8     8     8     8     8     7     7     7     6     6     6     6     6     6     6     6     7     7     7     6     6     6     5     5     4     5     4     4     4     3     3     2     2     3     2         2     2     2     1     1     1     1     1     1     1     1     0     0     0     0     1     0    -1     0    -1    -1    -1    -1    -1    -1    -1    -1    -1    -2    -2    -1    -2    -2    -2    -2    -3    -3    -4    -5    -5    -5    -4    -3    -3                                                                                                                                                                                                                                                                                                                                                                                                                                                                                                                                                                                                                                                                                                                                                                                             1   206   189     1  774137.057648432790000  592326.095153864470000       0.000000000000000      -5.383354187011719       8.000000000000000     1     0     0     0     0     0     0    -1    -2    -3    -3    -3    -3    -3    -3    -2    -2    -1    -1     0-32767-32767-32767-32767-32767-32767-32767-32767-32767-32767-32767-32767     0    -1    -1    -2    -3    -4    -5    -5    -5    -5    -5    -5    -4    -4    -4    -4    -4    -4    -4    -4    -4    -5    -5    -5    -4    -3    -3    -2    -2    -1     0     0     0     1     1     1     1     1     1    -1     0     1     2     3     4     3     3     3     2     2     2     2     2     2     3     3     3     3     3     4     5     5     5     5     6     6     6     6     7     7     7     7     8     8     8     8     8     8     8     8     8     8     7     7     7     6     6     6     6     6     6     6     6     6     6     7     6     6     5     6     5     5     5     4     4     4     4     4     3     3     2     2     2     1         2     2     2     1     1     1     1     1     1     1     1     0     0     0     0     1     0     0     0     0     0     0    -1    -1     0    -1    -1    -1    -1     0     0     0     0    -1    -1    -2    -3    -4    -4    -5    -4    -4    -3                                                                                                                                                                                                                                                                                                                                                                                                                                                                                                                                                                                                                                                                                                                                                                                                   1   207   188     1  774142.057648432790000  592326.095153864470000       0.000000000000000      -5.000000000000000       8.000000000000000     1     0     0     0     0     0     0    -1    -3    -3    -3    -3    -3    -3    -3    -2    -2    -1     0-32767-32767-32767-32767-32767-32767-32767-32767-32767-32767-32767-32767-32767-32767     0    -1    -1    -2    -3    -4    -4    -5    -5    -5    -5    -4    -4    -4    -4    -4    -4    -4    -4    -4    -5    -4    -4    -4    -2    -2    -1    -1     0     0     0     0     1     1     1     1     1     1     0     0     2     3     3     3     3     3     2     2     1     2     2     2     2     2     2     3     3     3     4     4     4     5     5     5     5     6     6     6     7     7     7     7     7     8     8     8     8     8     8     7     7     7     7     6     6     6     6     6     6     5     5     5     6     5     6     6     5     5     5     4     5     4     4     4     3     3     3     3     3     2     2     2     1         1     1     2     1     1     1     0     0     1     1     1     0     0     0     0     1     1     1     1     0     1     0    -1     0     0    -1     0     0     0     0     1     1     1     1     0    -2    -2    -3    -4    -4    -4    -4                                                                                                                                                                                                                                                                                                                                                                                                                                                                                                                                                                                                                                                                                                                                                                                                         1   208   186     1  774147.057648432790000  592331.095153864470000       0.000000000000000      -4.908851623535156       7.383354187011719     0     0     0     0     0     0    -1    -2    -3    -3    -3    -3    -3    -3    -2    -2    -1     0-32767-32767-32767-32767-32767-32767-32767-32767-32767-32767-32767-32767-32767-32767-32767-32767    -1    -1    -2    -3    -4    -4    -4    -5    -5    -4    -4    -4    -4    -4    -4    -4    -4    -4    -4    -4    -3    -3    -2    -1    -1    -1     0     0     0     1     1     1     1     1     1     0    -1     2     3     3     3     3     3     3     2     1     2     2     2     2     2     2     2     2     3     4     4     4     4     4     4     4     5     5     6     6     6     6     7     7     7     7     7     7     7     7     7     7     7     7     6     6     6     5     5     5     5     5     5     5     5     5     5     5     5     4     4     4     4     3     4     4     3     3     3     2     2     2     2     2     1     1         1     1     1     1     1     0     0     1     1     1     1     0     0     0     1     1     1     1     1     1     0     0     0     0     0     0     0     1     1     1     1     2     1     0    -1    -2    -2    -4    -4    -3                                                                                                                                                                                                                                                                                                                                                                                                                                                                                                                                                                                                                                                                                                                                                                                                                     1   209   185     1  774152.057648432790000  592331.095153864470000       0.000000000000000      -4.383354187011719       7.000000000000000     0     0     0     0     0     0    -1    -2    -2    -3    -3    -3    -3    -3    -2    -1    -1     0-32767-32767-32767-32767-32767-32767-32767-32767-32767-32767-32767-32767-32767-32767-32767-32767-32767-32767    -1    -2    -3    -3    -4    -4    -4    -4    -4    -4    -4    -4    -4    -4    -4    -3    -3    -3    -2    -2    -1    -1     0     0     0     0     1     1     1     1     0     0     0    -1    -1     2     3     3     3     3     3     2     2     1     2     1     1     1     1     1     2     2     3     3     3     3     4     4     4     4     4     4     5     5     6     6     6     6     6     7     7     7     7     7     7     7     6     6     6     5     5     5     5     5     5     5     5     5     5     4     4     4     4     3     4     4     3     3     3     4     3     3     3     2     2     1     1     1     1     1         1     1     1     1     0     0     0     1     1     1     1     0     0     0     1     2     2     1     2     1     0     1     0     0     1     0     0     1     1     1     2     1     1     0    -1    -2    -2    -3    -4                                                                                                                                                                                                                                                                                                                                                                                                                                                                                                                                                                                                                                                                                                                                                                                                                           1   210   184     1  774157.057648432790000  592331.095153864470000       0.000000000000000      -4.000000000000000       6.383354187011719     1     0     0     0     0     0     0    -1    -2    -2    -3    -3    -3    -2    -2    -1    -1-32767-32767-32767-32767-32767-32767-32767-32767-32767-32767-32767-32767-32767-32767-32767-32767-32767-32767-32767-32767    -1    -2    -2    -3    -3    -3    -3    -3    -4    -4    -4    -3    -3    -3    -3    -2    -2    -1    -1    -1     0     0     1     1     1     1     1     1     0     1     0    -1    -2    -1     1     3     3     3     3     3     2     1     1     2     1     1     1     1     1     1     1     3     3     3     3     3     4     4     4     4     4     4     4     5     5     5     6     6     6     6     6     6     6     6     6     6     5     5     5     5     5     5     5     5     5     5     4     4     4     4     4     3     3     3     3     2     3     3     3     3     2     3     2     1     1     1     1     0     1         1     1     1     1     0     0     0     1     1     1     0     0     0     0     1     2     3     2     2     1     1     1     0     1     1     0     1     1     1     1     1     1     0     0    -1    -2    -2    -3                                                                                                                                                                                                                                                                                                                                                                                                                                                                                                                                                                                                                                                                                                                                                                                                                                 1   211   183     1  774162.057648432790000  592331.095153864470000       0.000000000000000      -3.420700073242188       5.908851623535156     1     0     0     0     0     0     0    -1    -2    -2    -2    -2    -2    -2    -2    -1     0-32767-32767-32767-32767-32767-32767-32767-32767-32767-32767-32767-32767-32767-32767-32767-32767-32767-32767-32767-32767-32767-32767    -1    -2    -2    -2    -2    -3    -3    -3    -3    -3    -2    -2    -2    -1    -1    -1    -1     0     0     1     1     1     2     2     1     1     0     0     0    -1    -1    -1     1     3     3     3     3     2     2     1     2     1     1     1     1     1     1     1     1     2     2     3     3     3     4     4     3     3     3     4     4     4     4     5     5     5     5     5     5     5     6     5     5     5     5     5     5     5     5     5     5     5     4     4     4     4     3     3     3     3     3     2     2     2     3     2     3     3     2     2     1     1     1     1     1     0     1         1     1     2     1     0    -1     0     0     1     1     0     0     0     1     1     2     3     2     2     1     1     1     1     1     1     1     1     1     0     0     0     0     0    -1    -2    -2    -3                                                                                                                                                                                                                                                                                                                                                                                                                                                                                                                                                                                                                                                                                                                                                                                                                                       1   212   181     1  774167.057648432790000  592336.095153864470000       0.000000000000000      -3.420700073242188       5.326686859130859     1     0     0     0     0     0     0    -1    -1    -1    -2    -2    -2    -1    -1-32767-32767-32767-32767-32767-32767-32767-32767-32767-32767-32767-32767-32767-32767-32767-32767-32767-32767-32767-32767-32767-32767-32767-32767-32767-32767-32767-32767-32767-32767    -2    -2    -1    -1    -1     0     0     0     0     0     0     0     1     2     2     3     3     2     2     1     1     0    -1    -1    -1     1     2     3     3     3     2     1     1     2     1     1     1     0     0     0     1     2     2     2     2     2     3     3     3     3     3     3     3     3     3     4     4     4     4     4     5     5     5     5     5     5     5     5     5     4     4     4     4     5     5     4     4     4     3     3     3     3     3     2     2     2     3     2     2     3     2     2     1     0     0     1     1     1     1     1     1         2     2     1     1     0     0     0     0     0     0     0     0     1     2     2     2     2     2     1     1     1     1     1     1     0     0     0     0    -1    -2    -1    -2    -2    -2    -3                                                                                                                                                                                                                                                                                                                                                                                                                                                                                                                                                                                                                                                                                                                                                                                                                                                   1   213   181     1  774172.057648432790000  592336.095153864470000       0.000000000000000      -4.697910308837891       4.383354187011719     1     1     1     0     0     0     0     0    -1    -1    -1    -1    -1    -1-32767-32767-32767-32767-32767-32767-32767-32767-32767-32767-32767-32767-32767-32767-32767-32767-32767-32767-32767-32767-32767-32767-32767-32767-32767-32767-32767-32767-32767-32767-32767-32767-32767     0     0     0     1     1     1     1     1     1     1     2     2     3     3     3     3     3     2     1     1     0     0    -1     1     2     3     3     2     1     1     2     1     1     1     0     0     0     0     0     1     2     2     2     2     2     3     4     3     2     2     3     3     3     3     3     3     4     4     4     4     4     4     4     4     4     4     4     4     4     4     4     4     4     4     3     3     3     3     3     3     3     2     2     2     2     2     3     2     1     1     1     0     0     1     1     1     2     1     1         2     2     1     1     1     0     0     0     0     0     0     1     1     2     2     3     2     1     2     1     1     1     1     0     0    -1    -1    -1    -2    -3    -3    -3    -3    -4    -5                                                                                                                                                                                                                                                                                                                                                                                                                                                                                                                                                                                                                                                                                                                                                                                                                                                   1   214   179     1  774177.057648432790000  592341.095153864470000       0.000000000000000      -5.727340698242188       4.000000000000000     1     1     0     0     0     0     0     0     0    -1    -1    -1    -1-32767-32767-32767-32767-32767-32767-32767-32767-32767-32767-32767-32767-32767-32767-32767-32767-32767-32767-32767-32767-32767-32767-32767-32767-32767-32767-32767-32767-32767-32767-32767-32767-32767-32767-32767-32767     1     1     1     1     1     1     2     2     2     3     3     4     4     3     3     2     1     1     0     0     0     2     3     2     2     1     2     2     2     2     1     0     0     0     0     1     1     1     1     2     2     2     2     3     2     2     2     2     2     3     3     3     3     3     3     3     3     3     3     4     4     4     4     4     4     4     4     4     4     4     3     3     3     3     2     2     2     2     2     2     2     1     2     2     2     0     0     0     0     0     1     1     1     2     2     2     2         2     2     1     1     0     0     0     0     0     0     1     2     2     2     3     2     1     1     1     0     0     1     0    -1    -2    -2    -3    -3    -3    -4    -5    -5    -6                                                                                                                                                                                                                                                                                                                                                                                                                                                                                                                                                                                                                                                                                                                                                                                                                                                               1   215   179     1  774182.057648432790000  592341.095153864470000       0.000000000000000      -6.000000000000000       4.291305541992188     1     1     1     0     0     0     0     0     0     0     0     0-32767-32767-32767-32767-32767-32767-32767-32767-32767-32767-32767-32767-32767-32767-32767-32767-32767-32767-32767-32767-32767-32767-32767-32767-32767-32767-32767-32767-32767-32767-32767-32767-32767-32767-32767-32767-32767-32767-32767     1     1     1     1     1     2     3     4     4     4     4     3     4     4     3     2     2     1     0     2     3     2     2     2     3     2     2     2     1     1     1     0     0     0     1     1     1     1     1     2     3     2     2     2     2     2     2     2     2     2     2     3     3     3     3     3     3     3     3     3     3     3     3     4     4     3     4     3     3     3     3     2     2     2     2     2     2     2     1     2     2     2     1     0    -1     0     0     0     1     1     1     2     2     2     2         2     2     1     1     0     0     0     0     0     1     1     2     2     2     3     2     1     1     1     1     0     0     0    -2    -2    -3    -4    -4    -5    -5    -6    -6    -6                                                                                                                                                                                                                                                                                                                                                                                                                                                                                                                                                                                                                                                                                                                                                                                                                                                               1   216   177     1  774187.057648432790000  592346.095153864470000       0.000000000000000      -6.201843261718750       5.234638214111328     1     1     1     0     0     0     0-32767-32767-32767-32767-32767-32767-32767-32767-32767-32767-32767-32767-32767-32767-32767-32767-32767-32767-32767-32767-32767-32767-32767-32767-32767-32767-32767-32767-32767-32767-32767-32767-32767-32767-32767-32767-32767-32767-32767-32767-32767-32767-32767-32767-32767     0     0     1     2     3     4     5     5     4     4     5     5     4     3     2     1     1     2     3     2     2     2     2     2     2     1     1     1     1     0     0     0     0     1     1     1     1     2     3     2     1     1     1     1     1     2     2     2     2     2     2     2     2     2     2     2     3     3     3     3     3     3     3     3     3     3     3     3     2     2     2     2     2     2     2     2     2     3     2     1     0    -1    -1    -1     0     0     1     1     2     2     2     3     2     2         2     1     1     0     0     0     0     0     1     1     2     2     2     2     2     2     1     1     1     0     0    -1    -2    -3    -4    -4    -5    -6    -6    -6    -6                                                                                                                                                                                                                                                                                                                                                                                                                                                                                                                                                                                                                                                                                                                                                                                                                                                                           1   217   177     1  774192.057648432790000  592346.095153864470000       0.000000000000000      -6.542625427246094       5.366672515869141     1     1-32767-32767-32767-32767-32767-32767-32767-32767-32767-32767-32767-32767-32767-32767-32767-32767-32767-32767-32767-32767-32767-32767-32767-32767-32767-32767-32767-32767-32767-32767-32767-32767-32767-32767-32767-32767-32767-32767-32767-32767-32767-32767-32767-32767-32767-32767-32767-32767-32767-32767-32767-32767     1     2     2     3     4     5     5     5     5     5     5     4     3     2     1     2     3     3     2     3     3     2     2     2     2     1     1     0     0     0     0     0     0     1     2     2     1     1     1     1     1     1     1     1     1     1     1     1     2     2     2     2     2     2     2     2     2     2     2     2     3     3     2     2     2     2     2     2     1     1     1     1     1     2     3     2     1     0     0    -1    -1    -1     0     0     1     1     2     2     2     3     2     2         2     1     0     0     0     0     0     0     1     1     2     2     3     2     2     2     1     1     0     0    -1    -2    -2    -3    -4    -4    -5    -7    -6    -6    -6                                                                                                                                                                                                                                                                                                                                                                                                                                                                                                                                                                                                                                                                                                                                                                                                                                                                           1   218   121     1  774197.057648432790000  592626.095153864470000       0.000000000000000      -6.092494964599609       6.169380187988281     2     3     4     5     5     5     5     6     6     6     5     4     3     3     3     3     3     3     3     3     3     2     2     1     0     0     0     0     0     0     0     1     1     1     1     0     0     0     0     0     1     1     1     1     1     1     1     1     1     1     1     1     1     1     2     2     2     2     2     2     2     2     2     2     2     1     1     1     1     1     1     2     2     1     0     0    -1    -1    -1    -1    -1     0     1     1     2     2     2     3     3     3     1     0     0     0     0     0     0     0     1     1     2     2     2     2     2     1     1     1     0     0    -1    -2    -2    -3    -4    -5    -6    -6    -6    -6    -5                                                                                                                                                               1   219   119     1  774202.057648432790000  592636.095153864470000       0.000000000000000      -6.000000000000000       6.382453918457031     3     4     5     6     6     6     6     6     6     5     4     3     2     2     3     3     4     3     3     2     2     1     0     0     0     0    -1    -1    -1     0     0     0     0     0     0     0     0     0     0     0     0     0     1     1     1     1     1     1     1     1     1     1     1     1     1     1     1     1     1     1     1     1     1     1     1     1     1     1     1     1     1     0     0    -1    -1    -1    -1    -1    -1     0     1     1     2     2     3     3     3     2     1     0     0     0     0     0     0     1     1     1     2     2     2     2     2     1     1     1     0     0    -1    -1    -2    -3    -4    -5    -6    -6    -6    -6    -5                                                                                                                                                                           1   220   117     1  774207.057648432790000  592646.095153864470000       0.000000000000000      -5.693359375000000       7.234638214111328     5     6     6     6     6     7     7     5     5     4     3     3     3     4     4     3     3     2     1     1     0     0     0    -1    -1    -1    -1    -1    -1    -1    -1     0     0     0     0     0     0     0     0     0     0     0     0     0     0     0     0     0     0     0     0     0     1     1     1     1     1     1     1     1     1     1     0     0     0     0     0     1     0     0    -1    -1    -1    -1    -1    -1    -1     0     1     1     2     2     3     3     3     2     1     1     0     0     0     0     0     1     1     2     1     1     2     1     1     1     1     1     0     0    -1    -1    -2    -2    -3    -4    -5    -5    -6    -5    -5                                                                                                                                                                                       1   221   115     1  774212.057648432790000  592656.095153864470000       0.000000000000000      -5.092494964599609       7.709140777587891     6     7     7     8     7     6     6     5     5     4     6     5     4     3     2     2     1     0     0     0     0    -1    -1    -1    -1    -1    -1    -1    -1    -1    -1    -1    -1     0     0     0     0     0     0     0     0     0     0     0     0     0     0     0     0     0     0     0     0     0     0     0     0     0     0     0     0     0     0     0     0     0     0    -1    -1    -1    -1    -1    -1    -1    -1     0     1     1     2     2     3     3     3     3     1     1     0     0     0     0     0     0     1     2     1     1     2     2     1     2     1     1     0     0     0    -1    -1    -2    -3    -3    -4    -5    -5    -5    -5                                                                                                                                                                                                   1   222   113     1  774217.057648432790000  592666.095153864470000       0.000000000000000      -4.693359375000000       7.488594055175781     7     7     7     7     7     6     6     6     6     6     4     4     3     2     1     1     0     0     0     0    -1    -1    -1    -1    -1    -1    -1    -1    -1    -1    -1    -1    -1     0     0     0     0     0     0     0    -1    -1    -1    -1    -1    -1    -1    -1    -1    -1     0     0     0     0     0     0     0    -1    -1    -1    -1    -1    -1    -1    -1    -1    -1    -1    -1    -1    -1    -1    -1     0     0     1     2     2     2     3     3     3     1     1     0     0     0     0     0     0     1     2     1     1     2     2     2     2     1     1     1     1     0    -1    -1    -2    -2    -3    -3    -3    -4    -5    -4                                                                                                                                                                                                               1   223   110     1  774222.057648432790000  592681.095153864470000       0.000000000000000      -4.092494964599609       7.765808105468750     8     7     7     7     6     6     6     5     4     3     3     2     2     1     1     0     0    -1    -1    -1    -1    -1    -1    -1    -1    -1    -1    -1    -1    -1    -1    -1    -1    -1    -1    -1    -1    -1    -1    -1    -1    -1    -1    -1    -1    -1    -1    -1    -1    -1    -1    -1    -1    -1    -1    -1    -1    -1    -1    -2    -2    -1    -1    -1    -1    -1    -1     0    -1    -1     0     0     1     1     1     2     3     3     3     2     1     1     0     0     0     0     0     0     1     2     1     2     3     3     2     2     1     1     1     1     1     0    -1    -1    -2    -2    -3    -4    -4    -4                                                                                                                                                                                                                                 1   224   108     1  774227.057648432790000  592691.095153864470000       0.000000000000000      -3.178588867187500       7.616645812988281     8     7     7     6     5     5     4     4     4     3     3     2     2     1     0     0     0    -1    -1    -1    -1    -1    -1    -1    -1    -1    -1    -1    -1    -1    -1    -1    -1    -1    -1    -1    -2    -2    -2    -2    -2    -2    -2    -1    -1    -1    -1    -1    -1    -1    -1    -1    -1    -1    -2    -2    -2    -2    -2    -1    -1    -1    -1    -1    -1     0     0     0     0     0     1     0     0     1     1     2     3     2     1     1     1     1     0     1     0     0     1     2     2     2     3     3     2     2     2     2     1     2     1     0     0    -1    -1    -2    -3    -3    -3    -3                                                                                                                                                                                                                                             1   225   106     1  774232.057648432790000  592701.095153864470000       0.000000000000000      -2.981296539306641       7.091148376464844     7     6     6     5     4     4     4     4     4     3     2     2     1     1     0     0    -1    -1    -1    -1    -1    -1    -1    -1    -1    -1    -1    -1    -1    -1    -1    -1    -2    -2    -2    -2    -2    -2    -2    -2    -2    -2    -2    -2    -2    -2    -2    -2    -2    -2    -2    -2    -2    -2    -2    -2    -2    -2    -2    -2    -1    -1    -1     0     0     0     0     0     0    -1     0     0     0     1     1     1     1     1     1     1     1     0     0     0     1     2     3     2     3     3     3     3     3     2     2     2     1     1     1     0     0    -1    -1    -2    -3    -3                                                                                                                                                                                                                                                         1   226   104     1  774237.057648432790000  592711.095153864470000       0.000000000000000      -3.000000000000000       6.091148376464844     6     5     4     4     5     5     4     4     3     3     2     1     1     0     0    -1    -1    -1    -1    -1    -1    -1    -1    -1    -1    -1    -1    -1    -1    -1    -2    -2    -2    -2    -2    -2    -2    -2    -2    -2    -2    -2    -2    -2    -2    -2    -2    -2    -2    -2    -2    -2    -2    -2    -2    -2    -2    -2    -1    -1    -1    -1     0     0     0     0     0    -1    -1    -1    -1     0     0     0     1     1     1     1     2     1     0     0     1     2     3     2     3     4     4     3     3     3     3     3     2     2     1     1     0     0    -1    -1    -2    -3                                                                                                                                                                                                                                                                     1   227   102     1  774242.057648432790000  592721.095153864470000       0.000000000000000      -2.616645812988281       5.525497436523438     5     5     5     6     5     5     4     3     3     2     2     1     0     0    -1    -1    -1    -1    -1    -1    -1    -1    -1    -1    -1    -1    -1     0    -2    -2    -2    -2    -2    -2    -2    -2    -2    -2    -2    -2    -3    -3    -3    -3    -3    -3    -3    -3    -3    -3    -2    -2    -2    -2    -2    -2    -1    -1    -1    -1     0     0     0     0    -1    -1    -2    -2    -2    -1     0     0     0     0     1     2     2     1     0     0     1     2     3     3     4     4     5     4     4     3     3     3     3     2     1     1     0    -1    -1    -2    -3    -2                                                                                                                                                                                                                                                                                 1   228   100     1  774247.057648432790000  592726.095153864470000       0.000000000000000      -3.000000000000000       5.943336486816406     6     6     6     5     5     5     4     3     3     2     2     1     0     0    -1    -1    -1    -1    -1    -1    -1    -1    -1    -1    -1    -1     0    -1    -1    -1    -1    -2    -2    -2    -2    -2    -2    -2    -2    -3    -3    -3    -3    -3    -3    -3    -3    -3    -3    -3    -2    -2    -2    -2    -2    -2    -1    -1    -1     0     0     0     0    -1    -2    -2    -2    -2    -2    -1    -1     0     1     1     2     2     1     0     0     1     2     3     3     4     5     5     4     4     3     4     3     3     2     1     1     0    -1    -1    -2    -3                                                                                                                                                                                                                                                                                             1   229    99     1  774252.057648432790000  592731.095153864470000       0.000000000000000      -3.000000000000000       6.000000000000000     6     6     6     6     5     5     4     4     3     3     2     1     0     0    -1    -1    -1    -1    -1    -1    -1    -1     0     0     0     1     1     0     0     0    -1    -1    -1    -2    -2    -2    -2    -2    -3    -3    -3    -3    -3    -3    -3    -3    -3    -3    -3    -3    -3    -2    -2    -2    -2    -2    -1    -1    -1     0     0     0    -1    -2    -2    -2    -2    -2    -2    -2    -1     0     1     1     1     0     1     0     1     2     3     3     4     5     6     5     5     4     4     3     2     1     1     0     0    -1    -2    -2    -2                                                                                                                                                                                                                                                                                                   1   230    97     1  774257.057648432790000  592736.095153864470000       0.000000000000000      -3.000000000000000       6.616645812988281     6     7     6     6     5     5     5     4     4     3     2     1     0     0    -1    -1    -1    -1    -1     0     0     1     1     1     1     1     1     1     1     1     1     1    -1    -1    -1    -2    -2    -2    -2    -3    -3    -3    -3    -3    -3    -3    -3    -3    -3    -3    -2    -2    -2    -2    -2    -1    -1    -1     0     0    -1    -1    -2    -2    -2    -2    -2    -3    -2    -1     0     1     1     0     0     1     0     1     2     3     3     4     5     6     5     5     4     3     2     2     1     0     0    -1    -2    -2    -3                                                                                                                                                                                                                                                                                                               1   231    96     1  774262.057648432790000  592741.095153864470000       0.000000000000000      -3.000000000000000       6.784507751464844     7     7     7     6     6     5     5     4     4     3     2     1     0     0     0     0     0     0     0     1     1     1     1     1     1     2     2     1     1     2     2     1     0     0    -1    -1    -2    -2    -2    -2    -2    -3    -3    -3    -3    -3    -3    -3    -3    -2    -2    -2    -2    -2    -2    -2    -1    -1    -1    -1    -2    -2    -2    -2    -2    -2    -3    -2    -1     0     1     1     1     1     0     0     1     2     3     3     4     5     5     5     4     3     3     2     1     0    -1    -2    -2    -2    -3    -2                                                                                                                                                                                                                                                                                                                     1   232    95     1  774267.057648432790000  592746.095153864470000       0.000000000000000      -3.420700073242188       6.813938140869141     7     6     6     6     6     6     5     4     3     3     2     1     1     1     1     1     1     1     1     1     1     2     2     2     2     2     2     2     3     3     2     2     1     1     0     0    -1    -1    -2    -2    -2    -3    -3    -3    -3    -3    -3    -3    -3    -2    -2    -2    -2    -2    -2    -2    -2    -2    -2    -2    -2    -2    -2    -2    -2    -3    -2    -1     0     1     1     0     1     0     1     1     2     3     3     3     4     5     5     4     3     1     0    -1    -2    -2    -3    -3    -3    -3    -3                                                                                                                                                                                                                                                                                                                           1   233    93     1  774272.057648432790000  592751.095153864470000       0.000000000000000      -4.436481475830078       6.310005187988281     6     6     6     6     5     5     4     4     3     2     2     2     1     1     1     1     1     1     2     2     2     2     3     3     3     3     3     3     4     3     3     3     2     2     1     1     0    -1    -1    -2    -2    -3    -3    -3    -3    -3    -3    -3    -2    -2    -2    -2    -2    -2    -2    -2    -2    -2    -2    -1    -2    -2    -2    -3    -3    -2    -1     0     1     0     0     1     0     1     2     2     2     3     3     4     5     5     3     2     0    -1    -2    -3    -4    -4    -4    -4    -3                                                                                                                                                                                                                                                                                                                                       1   234   148     1  774277.057648432790000  592756.095153864470000       0.000000000000000      -5.345333099365234       6.213073730468750     6     6     5     5     5     4     4     3     3     2     2     2     1     1     1     2     2     2     2     2     3     3     3     3     4     4     4     4     4     4     4     3     3     3     2     1     0     0    -2    -2    -3    -3    -3    -3    -3    -3    -3    -3    -2    -2    -2    -2    -2    -2    -2    -2    -2    -1    -1    -2    -2    -3    -3    -3    -2    -1     0     1     0     0     0     0     1     2     2     2     3     3     3     4     4     2     0    -1    -2    -3    -4    -5    -5    -5    -4    -3-32767-32767-32767-32767-32767-32767-32767-32767-32767-32767-32767-32767-32767-32767-32767-32767-32767-32767-32767-32767-32767-32767-32767-32767-32767-32767-32767-32767-32767-32767-32767-32767-32767-32767-32767-32767-32767-32767-32767-32767-32767-32767-32767-32767-32767     0    -1    -1    -2    -3    -3    -4    -5    -4        -3    -3                                                                                                                                                                                                                                                                                                                                                                                                                                                                                                                                                                                                                                                                                                                                                                                                                                                                                                                                                                                                                                                         1   235   151     1  774282.057648432790000  592761.095153864470000       0.000000000000000      -6.468830108642578       5.419355392456055     5     5     5     5     4     4     3     3     3     3     2     2     2     2     2     2     2     3     3     3     4     4     4     4     5     5     5     5     5     5     5     5     4     3     2     1     0    -1    -2    -3    -3    -3    -3    -3    -3    -3    -3    -2    -2    -2    -2    -2    -2    -1    -2    -2    -1    -2    -2    -2    -3    -3    -3    -2    -1    -1     0     0     0     0     0     1     2     2     2     3     3     3     4     3     1    -1    -2    -3    -5    -5    -6    -6    -5    -4-32767-32767-32767-32767-32767-32767-32767-32767-32767-32767-32767-32767-32767-32767-32767-32767-32767-32767-32767-32767-32767-32767-32767-32767-32767-32767-32767-32767-32767-32767-32767-32767-32767-32767-32767-32767-32767-32767-32767-32767-32767-32767-32767-32767     0    -1    -1    -2    -2    -3    -4    -4    -5    -6    -6    -5        -4    -3    -2    -1    -1                                                                                                                                                                                                                                                                                                                                                                                                                                                                                                                                                                                                                                                                                                                                                                                                                                                                                                                                                                                                                                       1   236   188     1  774287.057648432790000  592591.095153864470000       0.000000000000000     -11.525497436523438       6.587215423583984   -11   -12   -11   -11-32767-32767-32767-32767-32767-32767-32767-32767-32767-32767-32767-32767-32767-32767-32767-32767-32767-32767-32767-32767-32767-32767-32767-32767-32767-32767-32767-32767-32767-32767-32767     5     5     4     4     4     3     3     3     3     3     3     2     2     3     3     3     3     3     4     4     4     4     5     5     5     6     6     6     7     7     6     6     4     3     2     1    -1    -1    -3    -3    -3    -3    -3    -3    -3    -3    -3    -2    -2    -2    -2    -1    -1    -1    -1    -1    -2    -2    -2    -3    -3    -3    -2    -1    -1    -1    -1    -1     0     1     1     2     2     3     3     3     3     3     2    -1    -2    -3    -5    -6    -6    -7    -6    -5    -4    -4-32767-32767-32767-32767-32767-32767-32767-32767-32767-32767-32767-32767-32767-32767-32767-32767-32767-32767-32767-32767-32767    -32767-32767-32767-32767-32767-32767-32767-32767-32767-32767-32767-32767-32767-32767-32767-32767-32767-32767-32767     0    -1    -1    -2    -2    -3    -3    -3    -4    -5    -5    -6    -7    -8    -6    -5    -3    -2    -2    -2    -1    -1    -1                                                                                                                                                                                                                                                                                                                                                                                                                                                                                                                                                                                                                                                                                                                                                                                                         1   237   193     1  774292.057648432790000  592581.095153864470000       0.000000000000000     -11.852184295654297       7.597946166992188   -10   -10   -11   -12   -12   -11   -10-32767-32767-32767-32767-32767-32767-32767-32767-32767-32767-32767-32767-32767-32767-32767-32767-32767-32767-32767-32767-32767-32767-32767-32767-32767-32767-32767-32767-32767-32767-32767     5     4     4     4     4     3     3     3     3     3     2     3     3     3     3     4     4     4     4     4     5     6     6     6     7     7     7     8     8     7     6     6     4     2     2     0    -1    -2    -3    -3    -3    -3    -3    -3    -3    -3    -3    -2    -2    -2    -2    -2    -1    -1    -2    -2    -3    -3    -3    -3    -2    -2    -1    -1    -1    -1    -1     0     1     1     2     2     3     3     3     3     2     0    -2    -2    -4    -5    -6    -7    -7    -6    -5    -5    -4-32767-32767-32767-32767-32767-32767-32767-32767-32767-32767-32767-32767-32767-32767-32767-32767-32767-32767-32767    -32767-32767-32767-32767-32767-32767-32767-32767-32767-32767-32767-32767-32767-32767-32767-32767-32767-32767    -1    -1    -1    -2    -2    -3    -4    -4    -4    -4    -4    -5    -5    -6    -6    -6    -7    -6    -5    -3    -2    -2    -2    -1    -2    -2    -2    -1    -1                                                                                                                                                                                                                                                                                                                                                                                                                                                                                                                                                                                                                                                                                                                                                                           1   238   198     1  774297.057648432790000  592576.095153864470000       0.000000000000000     -12.000000000000000       8.291305541992188   -10   -10   -10   -11   -12   -12   -11   -11   -11   -10-32767-32767-32767-32767-32767-32767-32767-32767-32767-32767-32767-32767-32767-32767-32767-32767-32767-32767-32767-32767-32767-32767-32767-32767-32767-32767-32767-32767-32767-32767     5     4     4     4     3     3     3     3     4     3     3     4     4     4     4     4     4     5     5     6     6     7     7     7     7     8     8     8     7     7     6     5     3     2     1     0    -1    -2    -3    -3    -4    -3    -3    -3    -3    -3    -3    -2    -2    -2    -2    -2    -2    -2    -2    -2    -2    -2    -1    -1     0     0     0     0     0     0     0     1     1     2     2     3     3     3     3     1    -1    -2    -3    -4    -5    -6    -7    -7    -6    -5    -4    -4-32767-32767-32767-32767-32767-32767-32767-32767-32767-32767-32767-32767-32767-32767-32767-32767-32767    -1        -1    -1    -2-32767-32767-32767-32767-32767-32767-32767-32767-32767     0     0     0     0     0    -1    -2    -2    -2    -3    -3    -4    -5    -5    -5    -5    -5    -6    -6    -6    -7    -7    -7    -7    -6    -3    -2    -2    -1    -1    -1    -1     0     0     1     0     0     0     0     0                                                                                                                                                                                                                                                                                                                                                                                                                                                                                                                                                                                                                                                                                                                                             1   239   202     1  774302.057648432790000  592566.095153864470000       0.000000000000000     -12.000000000000000       8.366672515869141    -6    -7    -9    -9   -10   -11   -12   -12   -12   -11   -11   -10   -10-32767-32767-32767-32767-32767-32767-32767-32767-32767-32767-32767-32767-32767-32767-32767-32767-32767-32767-32767-32767-32767-32767-32767-32767-32767-32767-32767-32767-32767-32767     4     3     3     3     2     2     3     3     3     4     4     4     4     4     5     5     5     5     6     6     7     7     8     8     8     8     8     8     7     6     6     5     3     2     0     0    -2    -2    -3    -4    -4    -4    -3    -3    -3    -3    -3    -3    -2    -2    -2    -2    -2    -1    -1    -1     0     0     0     1     0     0     0     0     0     1     1     1     2     2     3     3     3     2     1     0    -1    -3    -4    -5    -5    -6    -7    -7    -5    -5    -4    -3-32767-32767-32767-32767-32767-32767-32767-32767-32767-32767-32767-32767-32767    -1    -2        -2    -2    -3    -3    -3    -3    -3    -3    -3    -3    -2    -2    -1     0     0     0    -1    -2    -2    -3    -3    -3    -4    -4    -5    -5    -6    -7    -7    -7    -7    -7    -7    -8    -8    -8    -8    -6    -4    -1     0     0     0     0     0     0     1     2     2     2     2     1     1     0     0     0                                                                                                                                                                                                                                                                                                                                                                                                                                                                                                                                                                                                                                                                                                                     1   240   206     1  774307.057648432790000  592561.095153864470000       0.000000000000000     -11.908851623535156       8.366672515869141    -5    -5    -6    -8    -9   -10   -10   -11   -11   -12   -12   -11   -10   -10    -9-32767-32767-32767-32767-32767-32767-32767-32767-32767-32767-32767-32767-32767-32767-32767-32767-32767-32767-32767-32767-32767-32767-32767-32767-32767-32767-32767-32767-32767-32767     3     3     3     2     2     2     3     3     4     5     5     5     5     5     5     5     6     7     7     7     7     8     8     8     8     8     8     7     7     6     5     4     2     1     0    -1    -1    -2    -3    -3    -3    -3    -3    -3    -3    -3    -3    -2    -1    -1    -1     0     0     0     1     1     1     0     0     0     0     0     0     0     1     1     1     2     2     2     3     3     2     1    -1    -1    -3    -3    -4    -4    -5    -5    -6    -5    -5    -4    -3-32767-32767-32767-32767-32767-32767-32767-32767-32767-32767    -1    -2    -2    -2        -3    -3    -4    -4    -4    -4    -4    -4    -4    -3    -3    -2    -1     0     0     1     1     0    -2    -4    -5    -5    -5    -5    -6    -7    -8    -8    -9    -9    -9    -9    -9    -9    -9    -9    -9    -8    -5    -2     1     2     2     2     2     2     2     2     3     3     4     3     3     3     2     1     1     0     0     0                                                                                                                                                                                                                                                                                                                                                                                                                                                                                                                                                                                                                                                                                             1   241   209     1  774312.057648432790000  592561.095153864470000       0.000000000000000     -11.943336486816406       8.366672515869141    -5    -5    -5    -7    -8    -9   -10   -10   -11   -12   -11   -10   -10   -10   -10    -9    -8-32767-32767-32767-32767-32767-32767-32767-32767-32767-32767-32767-32767-32767-32767-32767-32767-32767-32767-32767-32767-32767-32767-32767-32767-32767-32767-32767-32767-32767     3     3     2     2     2     3     3     4     4     5     5     5     6     6     6     7     8     7     7     8     7     8     8     8     8     7     7     7     6     5     4     3     1     1     0     0    -1    -1    -1    -2    -2    -2    -2    -2    -2    -2    -1     0     1     1     1     1     1     1     1     0     0     0     0     0     0     0     0     1     1     1     2     2     2     2     2     1     0    -1    -1    -2    -3    -3    -3    -4    -5    -4    -4    -5    -4    -3    -3    -3    -4    -4    -4    -3    -2    -1    -1    -2    -2    -3    -3    -3        -4    -4    -5    -5    -5    -5    -5    -5    -5    -4    -2    -1     0     1     2     2     1     1    -1    -4    -5    -6    -7    -7    -8    -9   -10   -10   -11   -11   -10   -10   -10   -11   -11   -11    -9    -7    -3     0     3     3     4     4     3     3     3     3     4     4     5     5     5     4     4     3     2     1     1     1     1     0     0                                                                                                                                                                                                                                                                                                                                                                                                                                                                                                                                                                                                                                                                           1   242   211     1  774317.057648432790000  592566.095153864470000       0.000000000000000     -11.616645812988281       8.121923446655273    -4    -4    -5    -6    -8    -9   -10   -11   -11   -10   -10   -10   -10   -10    -9    -9-32767-32767-32767-32767-32767-32767-32767-32767-32767-32767-32767-32767-32767-32767-32767-32767-32767-32767-32767-32767-32767-32767-32767-32767-32767-32767-32767-32767-32767     4     3     3     2     3     3     4     3     4     5     5     5     6     6     7     7     8     7     8     8     8     8     8     8     8     8     8     7     6     5     4     3     2     1     1     1     0     0     0     0    -1    -1     0     0     0     1     1     0     1     1     1     1     1     1     1     0     0     0     0     0     0     0     0     1     1     1     2     2     2     1     1     1     0    -1    -1    -1    -2    -3    -3    -3    -4    -4    -4    -5    -4    -4    -3    -3    -4    -4    -5    -4    -4    -2    -3    -3    -4    -4    -4    -4    -5        -5    -5    -6    -6    -6    -6    -6    -5    -4    -2     0     1     1     2     3     2     1    -2    -4    -6    -6    -7    -8    -9   -10   -11   -11   -11   -12   -12   -11   -11   -11   -12   -11    -8    -5    -2     1     2     2     3     3     3     3     3     3     4     4     5     5     6     6     5     5     4     3     2     2     2     1     1     1     0     0                                                                                                                                                                                                                                                                                                                                                                                                                                                                                                                                                                                                                                                               1   243   213     1  774322.057648432790000  592566.095153864470000       0.000000000000000     -12.000000000000000       8.291305541992188    -3    -4    -4    -5    -6    -8   -10   -11   -11   -10   -10   -10   -10   -10   -10   -10-32767-32767-32767-32767-32767-32767-32767-32767-32767-32767-32767-32767-32767-32767-32767-32767-32767-32767-32767-32767-32767-32767-32767-32767-32767-32767-32767-32767-32767-32767     4     3     3     3     3     4     3     4     4     4     5     5     6     7     7     8     8     8     7     8     8     8     8     8     8     7     7     7     6     5     4     3     2     1     1     1     1     1     1     1     0     1     1     1     1     1     1     1     1     1     1     1     1     1     1     0     0     0     0     0     0     0     1     1     1     1     1     1     1     1     1     0    -1    -1    -1    -2    -2    -2    -2    -3    -3    -4    -4    -4    -4    -3    -3    -3    -3    -4    -4    -5    -4    -3    -4    -5    -5    -5    -5    -6        -6    -6    -7    -7    -7    -7    -7    -6    -4    -3    -1     0     2     2     2     2     1    -1    -2    -4    -5    -6    -7    -9   -11   -11   -12   -12   -12   -12   -11   -11   -12   -12   -10    -6    -2    -1     0     1     1     2     2     2     2     2     2     3     4     4     5     5     5     6     6     6     4     4     3     3     3     2     2     1     1    -1     0                                                                                                                                                                                                                                                                                                                                                                                                                                                                                                                                                                                                                                                   1   244   214     1  774327.057648432790000  592566.095153864470000       0.000000000000000     -11.667465209960938       8.366672515869141    -3    -3    -4    -4    -6    -7    -8   -10   -12   -11   -10   -10   -10   -11   -10   -10   -10-32767-32767-32767-32767-32767-32767-32767-32767-32767-32767-32767-32767-32767-32767-32767-32767-32767-32767-32767-32767-32767-32767-32767-32767-32767-32767-32767-32767-32767-32767     4     3     4     4     4     4     3     4     4     5     5     5     6     6     7     8     8     8     8     8     8     8     8     7     7     7     6     6     6     5     4     3     2     1     1     1     1     1     1     1     1     1     1     1     1     1     1     1     1     1     1     1     1     1     1     1     0     0     0     0     0     1     1     0     1     1     1     1     0     1     0     0    -1     0    -1    -1    -1    -2    -2    -3    -3    -3    -4    -4    -4    -4    -3    -3    -3    -4    -5    -5    -5    -6    -6    -6    -6    -6    -7        -7    -7    -8    -8    -8    -7    -6    -5    -4    -3    -1     0     1     1     1     0     0    -1    -1    -2    -4    -5    -6    -8    -9   -10   -10   -11   -11   -11   -11   -11   -11   -11    -8    -4    -2    -1    -1     0     0     1     1     0     1     1     2     2     3     3     4     4     5     5     5     5     5     4     4     5     4     4     3     3     2     0    -1    -1                                                                                                                                                                                                                                                                                                                                                                                                                                                                                                                                                                                                                                             1   245   214     1  774332.057648432790000  592571.095153864470000       0.000000000000000     -11.559982299804688       8.582160949707031    -3    -3    -4    -4    -6    -8    -9   -10   -11   -10   -10   -11   -12   -11   -10   -10-32767-32767-32767-32767-32767-32767-32767-32767-32767-32767-32767-32767-32767-32767-32767-32767-32767-32767-32767-32767-32767-32767-32767-32767-32767-32767-32767-32767-32767-32767     4     4     4     4     4     3     3     3     4     4     4     5     5     6     6     7     8     8     9     8     8     8     8     8     8     7     6     6     6     5     5     3     2     2     1     1     1     1     1     1     1     1     2     2     2     2     1     1     1     1     1     1     1     1     1     1     0     0     0     0     0     1     1     0     1     1     1     1     0     0     0     0    -1    -1    -1    -1    -1    -2    -2    -2    -3    -3    -2    -3    -4    -4    -3    -4    -4    -5    -6    -7    -7    -8    -7    -7    -7    -7    -7    -7        -8    -8    -8    -8    -7    -5    -5    -4    -2    -1     0     0     0    -1    -1    -2    -2    -2    -2    -2    -3    -4    -5    -6    -7    -8    -9    -9    -9    -9    -9    -8    -7    -5    -3    -3    -2    -1    -1    -1     0    -1    -1     1     1     2     2     3     3     4     3     4     4     4     4     4     4     4     4     4     5     4     4     2     1     0    -1    -1                                                                                                                                                                                                                                                                                                                                                                                                                                                                                                                                                                                                                                             1   246   214     1  774337.057648432790000  592571.095153864470000       0.000000000000000     -12.937664031982422       8.673313140869141    -2    -3    -3    -4    -5    -7    -8   -10   -11   -11   -11   -13   -12   -11   -10   -10-32767-32767-32767-32767-32767-32767-32767-32767-32767-32767-32767-32767-32767-32767-32767-32767-32767-32767-32767-32767-32767-32767-32767-32767-32767-32767-32767-32767-32767-32767-32767     4     4     4     3     3     3     3     3     4     4     4     5     5     6     6     7     7     8     8     9     9     8     8     8     8     7     6     6     5     5     4     3     2     2     1     1     1     1     1     1     2     2     3     2     2     2     2     1     1     1     1     1     1     1     1     1     0     0     0     0     1     1     0     1     1     1     0     0     0     0     0    -1    -1    -1    -1    -1    -2    -2    -2    -2    -2    -2    -3    -4    -4    -4    -4    -5    -6    -7    -9    -9    -9    -8    -7    -6    -6    -6    -6        -7    -7    -7    -7    -6    -5    -5    -3    -2    -2    -1    -2    -2    -2    -2    -2    -2    -2    -2    -2    -2    -3    -4    -5    -5    -6    -6    -6    -6    -6    -6    -5    -4    -3    -3    -3    -3    -2    -2    -2    -1    -1    -1     0     1     1     1     2     2     3     3     4     4     4     3     3     3     3     3     3     4     5     4     4     3     1    -1    -1                                                                                                                                                                                                                                                                                                                                                                                                                                                                                                                                                                                                                                             1   247   215     1  774342.057648432790000  592571.095153864470000       0.000000000000000     -14.412166595458984       8.738571166992188    -1    -2    -3    -4    -4    -6    -8    -9   -10   -11   -13   -14   -13   -12   -11   -10    -9-32767-32767-32767-32767-32767-32767-32767-32767-32767-32767-32767-32767-32767-32767-32767-32767-32767-32767-32767-32767-32767-32767-32767-32767-32767-32767-32767-32767-32767-32767     3     3     3     3     3     3     3     3     3     4     4     4     4     5     6     7     7     8     8     9     8     8     8     8     7     7     6     6     5     4     4     2     1     2     1     1     2     2     1     2     2     2     3     2     2     2     2     2     2     1     1     1     1     1     1     1     0     0     0     0     1     1     0     0     1     1     0     0    -1     0     0    -1    -1    -1    -2    -2    -2    -2    -3    -2    -3    -3    -3    -3    -4    -4    -5    -6    -7    -8   -10   -10    -9    -8    -6    -6    -5    -6    -6        -6    -7    -7    -6    -5    -4    -4    -3    -3    -3    -2    -2    -2    -3    -3    -2    -2    -2    -2    -2    -2    -3    -3    -3    -3    -4    -4    -4    -4    -3    -3    -3    -3    -3    -3    -3    -3    -2    -2    -2    -2    -2    -2    -1     0     0     1     1     2     2     2     3     3     3     3     3     3     3     2     3     3     4     5     5     4     3     1    -2    -1                                                                                                                                                                                                                                                                                                                                                                                                                                                                                                                                                                                                                                       1   248   215     1  774347.057648432790000  592571.095153864470000       0.000000000000000     -13.965515136718750       8.784507751464844    -1    -2    -2    -3    -4    -5    -7    -8   -10   -11   -11   -13   -14   -13   -11   -10    -9-32767-32767-32767-32767-32767-32767-32767-32767-32767-32767-32767-32767-32767-32767-32767-32767-32767-32767-32767-32767-32767-32767-32767-32767-32767-32767-32767-32767-32767-32767-32767     3     3     2     2     3     2     2     3     3     3     4     4     5     5     6     7     8     9     9     9     9     8     8     7     6     5     5     4     3     3     2     0     1     1     1     2     2     2     2     2     3     2     2     2     2     2     2     2     1     1     1     1     1     1     0     0     0     0     0     1     1     0     0     1     0     0     0    -1    -1     0    -1    -1    -1    -1    -2    -2    -3    -3    -3    -3    -3    -3    -4    -4    -4    -6    -7    -8    -8    -9    -9    -8    -7    -6    -5    -5    -5    -5        -5    -5    -6    -5    -4    -4    -3    -3    -3    -3    -3    -3    -3    -3    -3    -3    -3    -2    -2    -2    -3    -3    -3    -3    -3    -3    -3    -3    -3    -3    -3    -3    -3    -3    -3    -3    -2    -2    -2    -3    -2    -3    -2    -2    -1    -1     0     0     1     1     1     2     2     2     2     2     2     2     2     2     2     3     4     5     5     4     2     0    -2                                                                                                                                                                                                                                                                                                                                                                                                                                                                                                                                                                                                                                       1   249   215     1  774352.057648432790000  592576.095153864470000       0.000000000000000     -14.107658386230469       8.813938140869141    -1    -2    -3    -4    -4    -6    -7    -9   -10   -10   -11   -13   -14   -12   -10    -9    -8-32767-32767-32767-32767-32767-32767-32767-32767-32767-32767-32767-32767-32767-32767-32767-32767-32767-32767-32767-32767-32767-32767-32767-32767-32767-32767-32767-32767-32767-32767     2     2     2     3     2     2     2     2     3     3     3     4     4     5     6     7     8     9     9     9     9     9     8     7     6     5     4     3     2     2     1     0     0     1     1     1     1     1     1     2     3     2     2     2     2     2     2     2     1     1     1     1     1     1     0     0     0     0     0     1     0     0     0     1     0     0     0    -1    -1    -1    -1    -1    -2    -1    -2    -2    -2    -3    -3    -3    -3    -3    -4    -4    -5    -5    -6    -7    -8    -8    -7    -7    -6    -5    -4    -4    -4    -4    -5        -4    -5    -5    -4    -4    -3    -3    -3    -3    -3    -3    -2    -2    -3    -3    -3    -3    -2    -2    -2    -3    -3    -3    -3    -3    -3    -3    -3    -3    -3    -3    -3    -3    -3    -2    -2    -2    -2    -2    -2    -2    -2    -2    -2    -2    -1     0     0     0     0     1     1     1     1     1     1     1     1     2     2     2     3     4     5     5     4     1    -1    -2
[truncated: 369,024 more chars]
