# Supplementary material for: The sedimentation datasets of Keuliling reservoir
Source: Data Brief. 2020 Aug 19;32:106181. doi: 10.1016/j.dib.2020.106181 (PMC7452631; doi:10.1016/j.dib.2020.106181)
Supplement: Supplementary file 2 [file mmc2.xml]

<?xml version="1.0" encoding="utf-8" standalone="no"?>
<data>
  <datasets>
    <author>azmeri@unsyiah.ac.id;azmeri73@yahoo.com</author>
    <type>0</type>
    <dataset>
      <value>6</value>
      <reason>Other (please explain)</reason>
      <comments>I have submitted my raw data as a supplementary data file along with my manuscript</comments>
    </dataset>
  </datasets>
</data>
